# Supplementary material for: Advances in Understanding Carboxysome Assembly in Prochlorococcus and Synechococcus Implicate CsoS2 as a Critical Component
Source: Life (Basel). 2015 Mar 27;5(2):1141–71. doi: 10.3390/life5021141 (PMC4499774; doi:10.3390/life5021141)
Supplement: Supplementary File 1 [file life-05-01141-s001.zip › Table_S6.xlsx]

## Sheet: Sheet1
Table S6. Oligonucleotides used in cloning.
ID	Name	Sequence	Note
FC0005	MED-S2fBamHI	5'-ATA GGATCC ATGTCAACAAAAACAAGTAGAGAG-3'	forward primer for building construct pFC005
PS034	PS034	5'-ATA CCTAGG TTAACCTCTTGCACCACCTGAA-3'	reverse primer for building construct pFC005
FC0007	MIT-S2fBamHI	5'-ATA GGATCC ATGGCAAAACAATCCAGTCGAGAG-3'	forward primer for building constructs pFC011 and pFC014
PS036	PS036	5'-ATA CCTAGG TTAGCCAGTAGCACCACTTTTACTA-3'	reverse primer for building construct pFC011
PS037	PS037	5'-ATA GGATCC CGTCCCTGTGGTCCCAATCG-3'	forward primer for building construct pFC012 and pFC015
PS038	PS038	5'-ATA CCTAGG TTAAGCCTGTTCAACACCGCTATAGGG-3'	reverse primer for building constructs pFC012 and pFC014
FC0008	MIT-S2fBamHI1618	5'-GCA GGATCC AGCGGTGTTGAACAGGCTTCAGGT-3'	forward primer for building construct pFC013
PS040	PS040	5'-ATA CCTAGG TCAACCCCTTGCGCCGCCAGAGACTGT-3'	reverse primer for building constructs pFC013 and pFC015
	1028fBamHI	5'-TTA GGATCC ATGCAGCGATTTGCGGGC-3'	forward primer for building construct pFC039
	1028rHindIII	5'-CGA AAGCTT CTAGCGATTGATTTGATCGATGG-3'	reverse primer for building construct pFC039
	1199fBamHI	5'-TTA GGATCC ATGCCAAAACCTTCTTCCTCTAG-3'	forward primer for building construct pFC041
	1199rHindIII	5'-CGA AAGCTTGCTGCGGCGCTTTGCATG-3'	reverse primer for building construct pFC041
	0549fNcoI	5'-TTA CCATGGGTATCGCACTCGGC-3'	forward primer for building constructs pFC042 and pFC117
	0549rHindIII	5'-CGA AAGCTTAGTCCTTTTGACCAAGGAAATCG-3'	reverse primer for building constructs pFC042 and pFC117
	0547fNcoI	5'-CGA CCATGGAACCAACTTCTAGC-3'	forward primer for building construct pFC119 MCS1
	0547rHindIII	5'-CG AAGCTTAATAATTTGATATTTGATCAATTGC-3'	reverse primer for building construct pFC119 MCS1
FC0442	0549NdeIf	5'-ATA CATATGGGCATTGCACTGGGCATGATTGAAACC-3'	forward primer for building construct pFC119 MCS2 and pFC215 MCS2
FC0443	0549XhoIr	5'-CAGA CTCGAG TTAGTCTTTCTGACCCAGGAAATCG-3'	reverse primer for building construct pFC119 MCS2 and pFC215 MCS2
	CA-MED4-St-N1	5'-CAGA GGTACC AATGCCTTTGAGAGGACTGGC-3'	forward primer for building construct pFC179
	CA-MED4-C2	5'-GTAC AAGCTT TCATTAATGGGCCTCCTTTGTTTTTTGATCTAA-3'	reverse primer for building construct pFC179
	S2-9313-St-N1	5'-AGTC GGATCC TATGGCAAAACAATCCAGTCGAGAGC-3'	forward primer for building construct pFC181
	S2-9313-C1	5'-TGAC AAGCTT TCATTAACCCCTTGCGCCGCCAGA-3'	reverse primer for building construct pFC181
FC0426	TSCA-N-BamHIf	5'-CGACAAGGTACC GGATCC GATGGCCTATCGCAATCGC-3'	forward primer for building construct pFC183
FC0427	TSCA-N-HindIIIr	5'-TCCTGCGGCCGC AAGCTT TCATTAAGGGTCTTCTTGAAAAAAGTG-3'	reverse primer for building construct pFC183
FC0440	0549NcoIf	5'-ATA CCATGG GCATTGCACTGGGCATGATTGAAACC-3'	forward primer for building construct pFC215 MCS1
FC0441	DS2-AflIIr	5'-TCGA CTTAAG TTAGTGATGGTGATGGTGATGTGCACCGCCAC-3'	reverse primer for building construct pFC215 MCS1
	CsoS2FWD	5'-GGTGGT CATATG CCTTCACAGTCAGG-3'	forward primer for bulding constructs pProEX-Htb-HncsoS2 and pTYB1-HncsoS2
	CsoS2REVInt	5'-CATTTACAGAGGAGCGCACC-3'	reverse primer for bulding construct pTYB1-HncsoS2
	CsoS2REV	5'-GGTGGTT GCTCTTCcgca ACCGCGCGCGCCGCCGGAGTAAGTGATCAGACTACC-3'	reverse primer for bulding construct pProEX-Htb-HncsoS2
	S2SPAFWD	5'-GTTGTT AAGCTT GACACCCAAGGTAGTCTGATCACTTACTCCGGCGGCGCGCGCGGT TCCATGGAAAAGAGAAG-3'	forward primer for building construct pTncsoS2::csoS3SPA
	S2SPAREV	5'-GTTGTT GGTACC TGCTTCGTGTGTTACGGGTGTTCATGATCGTTACACTTTACTTAA CATATGAATATCCTCCTTAG-3'	reverse primer for building construct pTncsoS2::csoS3SPA
	S2f4018	5'-ACACCAATCAGCCAGAAC-3'	forward primer for PCR confirming HnSPAS2 mutant from outside
	SPAf2212	5'-GGAAAAGAGAAGATGGAAAAAG-3'	forward primer for PCR confirming HnSPAS2 mutant from insert
	S3r4851	5'-CGGTTCTTGACGCTATCC-3'	reverse primer for PCR confirming HnSPAS2 mutant from outside
	SPAr3204	5'-GGATACTTTCTCGGCAGG-3'	reverse primer for PCR confirming HnSPAS2 mutant from insert
	LSUfNdeI	5'-GGTGGT CATATG GCAGTTAAAAAGTATAG-3'	forward primer for cloning Halothiobacillus neapolitanus cbbL gene into pGBKT7 or pGADT7 vector
	LSUrBamHI	5'-GTGGT GGATCC TCAACGATTTTGAGTGTCG-3'	reverse primer for cloning Halothiobacillus neapolitanus cbbL gene into pGBKT7 or pGADT7 vector
	SSUfNdeI	5'-GGTGGT CATATG GCTGAAATGCAGG-3'	forward primer for cloning Halothiobacillus neapolitanus cbbS gene into pGBKT7 or pGADT7 vector
	SSUrBamHI	5'-GTGGT GGATCC TTAGTTGCCGCGGTAGACC-3'	reverse primer for cloning Halothiobacillus neapolitanus cbbS gene into pGBKT7 or pGADT7 vector
	S2fNdeI	5'-GGTGGT CATATG CCTTCACAGTCAGG-3'	forward primer for cloning Halothiobacillus neapolitanus csoS2 gene into pGBKT7 or pGADT7 vector
	S2rBamHI	5'-GGTGGT GGATCC TTAATCAACCGCGCGCGC-3'	reverse primer for cloning Halothiobacillus neapolitanus csoS2 gene into pGBKT7 or pGADT7 vector
	S3fNdeI	5'-GGTGGT CATATG AACACCCG-3'	forward primer for cloning Halothiobacillus neapolitanus csoS3 gene into pGBKT7 or pGADT7 vector
	S3rBamHI	5'-GGTGGT GGATCC TCATGCGGATGCAACCTC-3'	reverse primer for cloning Halothiobacillus neapolitanus csoS3 gene into pGBKT7 or pGADT7 vector
	ORFAfNdeI	5'-GGTGGT CATATG GAAGTAATGCGCGTTCG-3'	forward primer for cloning Halothiobacillus neapolitanus csoS4A gene into pGBKT7 or pGADT7 vector
	ORFArBamHI	5'-GGTGGT GGATCC TTACTCACCATTCCACTG-3'	reverse primer for cloning Halothiobacillus neapolitanus csoS4A gene into pGBKT7 or pGADT7 vector
	ORFBfNdeI	5'-GGTGGT CATATG AAAATCATGCAAGTTGAG-3'	forward primer for cloning Halothiobacillus neapolitanus csoS4B gene into pGBKT7 or pGADT7 vector
	ORFBrBamHI	5'-GGTGGT GGATCC GATGGTCAAGTTACCCAG-3'	reverse primer for cloning Halothiobacillus neapolitanus csoS4B gene into pGBKT7 or pGADT7 vector
	1CfNdeI	5'-GGTGGT CATATG GCAGCAGTAACAGG-3'	forward primer for cloning Halothiobacillus neapolitanus csoS1C gene into pGBKT7 or pGADT7 vector
	1CrBamHI	5'-GGTGGT GGATCC TTAAGCTTCAGGGGC-3'	reverse primer for cloning Halothiobacillus neapolitanus csoS1C gene into pGBKT7 or pGADT7 vector
	1AfNdeI	5'-GGTGGT CATATG GCTGATGTAACTGG-3'	forward primer for cloning Halothiobacillus neapolitanus csoS1A gene into pGBKT7 or pGADT7 vector
	1ArBamHI	5'-GGTGGT GGATCC TTAGGCTTGTGGCGCC-3'	reverse primer for cloning Halothiobacillus neapolitanus csoS1A gene into pGBKT7 or pGADT7 vector
	1BfNdeI	5'-GGTGGT CATATG GCAACGACTCACGG-3'	forward primer for cloning Halothiobacillus neapolitanus csoS1B gene into pGBKT7 or pGADT7 vector
	1BrBamHI	5'-GGTGGT GGATCC TTAGCTATTCAGATTTGC-3'	reverse primer for cloning Halothiobacillus neapolitanus csoS1B gene into pGBKT7 or pGADT7 vector
Note: Sequences for restriction endonuclease recognization are in red and bold; start codons of a gene are in bold and underlined; stop codons of a gene are in bold and italic with underlines.
