# Supplementary material for: Advances in Understanding Carboxysome Assembly in Prochlorococcus and Synechococcus Implicate CsoS2 as a Critical Component
Source: Life (Basel). 2015 Mar 27;5(2):1141–71. doi: 10.3390/life5021141 (PMC4499774; doi:10.3390/life5021141)
Supplement: Supplementary File 1 [file life-05-01141-s001.zip › Table_S1.xlsx]

## Sheet: Sheet1
Table S1 Protein interactions in the Hnea carboxysome based on yeast two-hybrid screens.
BD AD	CbbL	CbbS	CsoS2	CsoSCA	CsoS4A	CsoS4B	CsoS1A	CsoS1B	CsoS1C
CbbL		+++	+/-		++
CbbS	+++	+++	+++	+++	+++	+++		+++	+/-
CsoS2	++	+++	+++	++	++	+++	+++	+++	+++
CsoSCA	++	+++		+++	+			+++
CsoS4A	++	+++			+++	++		+/-
CsoS4B	+++	+++	+++	+	+++	+++		++	+/-
CsoS1A					+		+++	+++	+++
CsoS1B	+/-	+++		+++	+++	+	+++	+++
CsoS1C	+/-		+++			+/-		+++
Carboxysome proteins were fused to the binding domain (BD; vertical) and the activation domain (AD; horizontal) of GAL4. Symbols express strength of the interaction. Activation domain fusions: prey; DNA binding domain fusions: bait.
