# Supplementary material for: Advances in Understanding Carboxysome Assembly in Prochlorococcus and Synechococcus Implicate CsoS2 as a Critical Component
Source: Life (Basel). 2015 Mar 27;5(2):1141–71. doi: 10.3390/life5021141 (PMC4499774; doi:10.3390/life5021141)
Supplement: Supplementary File 1 [file life-05-01141-s001.zip › Table_S2.xlsx]

## Sheet: GeneCart_all_csoS2_09222014
Table S2, CsoS2 proteins used in this study for bioinformatic analysis
ID on the tree	gene_oid at IMG *	Genome	Locus Tag	DNA Seq Length (bp)	Protein Seq Length (aa)	Pfams	Mass (kDa)	pI	Cys count	Arg count	Lys count	His count	Trp count	Tyr count	Sequence
1	644951268	Acidimicrobium ferrooxidans ICP, DSM 10331	Afer_0121	1923	640	pfam12288	66.78	8.8296	12	74	7	7	5	11	MSESSTAGGAVRSGRALAQQRRREQALRRANARTSPRHDADDRSLRVAPMATDPVEARPTTTEGGSCGCDHLEPPVSAVATSSELSVSVRGYVSVDDALRGLRGREAAKVRRQLLCVQGRGDLAACRPTGRMRRRDTVAPKVEEGTTLAGTRVTGTQVELTATMTGADAGSCRVISGTQYVGIEQFEERCDEVPEAPPAKVSVGRTAAGRRVSGTSLAPSPSVTGSEAGACRRVTGVDYLEANAVEEACGVVPEPAPAKVTVGETVQGQRVTGVVVDRPAAVTGDDVGRRQRVTGSQYQHPEWIRGESRNGSSVPHKVSVMSTVRGRPVTGTIVTPDPTITGADRGACVEVTGTEYEDSLAKYQACNRQPAPGPHKVSVMRTWRGEVVTGTSVEHDPRV…
2	645601148	Acidithiobacillus caldus ATCC 51756	ACA_2767	2256	751	pfam12288	91.3658	9.54	18	84	25	11	7	13	MSDSSARGRLQGRALAQQRRREQALRKQHGRLEGARPSAAPKVQPTVAVTPVVPSGPADADLRVEPQLQAAKPGGRERAQQHRAQRCAGALCWSDPEQRRRHRGQRAAANPVPRAADT VGDGAADSVRETVPPLVPGVEERFLDAVCEMGEAQPDSFGWRQNSVRKLC KARRQSLAQRGKVALTVMRGLSSAAARLRYLETGNAHEFARLHRQELAQK GRGALPPAKPTGQQRSRKYRVPAKVEVGTTLAGSEVTGTQVERIPAVTGN EPGSCRVITGTEYVGSEQYSRFCATQPSANPAKVGVGRTSRGLGVSGTQV GRAVAVTGDEAGSCKTVTGTEYLSLENFQSFCRSDLPPRPEKVVIGHSQQ RQLPVSGSDEARINRVTGSEPGANA…
3	651042195	Acidithiobacillus caldus SM-1	Atc_0928	2457	818	pfam12288	85.9119	9.24622	18	75	23	11	7	13	MVPSGPASADLRVEPQLQAAKPGGRERAQQHRAQRCAGALCWSDPEQRRRHRGQRAAANPVPRAADTVGDGAADSVRETVPPLVPGVEERFLDAVCEMGEAQPDSFGWRQNSVRKLCKARRQSLAQRGKVALTVMRGLSSAAARLRYLETGNAHEFARLHRQELAQKGRGALPPAKPTGQQRSRKYRVPSKVEVGTTLAGSEVTGTQVERIPAVTGNEPGSCRVITGTEYVGSEQYSRFCATQPSANPAKVGMGRTSRGLGVSGTQVGRAVAVTGDEAGSCKTVTGTEYLSLENFQSFCRSDLPPRPEKVVIGHSQQRQLPVSGSDEARINRVTGSEPGANARITGSQYAETGVARMTINGKAAPRKVSETHTVRGEVVTGTAVDSSPKITGLEPGTCR…
4	2510445634	Acidithiobacillus ferrivorans SS3	Acife_3143	2301	766	pfam12288	78.5265	9.54	17	74	20	6	2	13	MSDSMANNMASPRSARAAALERRRALSHNGAAALGAKSSAPARVVGNTAA MAAPGATGKSLSRARREALSQGGGAIESPQSQSEVRTGIRVLAADLPTTT APAEAVATAPSAASPDSCCCQGKATTEIAEREQLLEAVCALVDEDPTSVA GSSASAVRKLCQERRRALSRQGKMAEGPARTPVSRRPRNNSSSSAALGLS GRDAAQMRRDALCQQGRGDQPACRPSGRIRQKPAAPAKVEQGTTLSGTPV TGTQVERSTRVTGAEPGSCRAITGTEYIGIEQYGTLCAAIPEPAPAKVGV GRTARGQSVSGAEIGRSVKVTGDERGSCKAVTGTEYLSADKFESFCATRP ALTPAKVGVAATEAGQRVSGTEVGRSARVTGDEPGSCRKLTG…
5	643530072	Acidithiobacillus ferrooxidans ATCC 23270	AFE_1689	2289	762	pfam12288	78.3172	9.36387	16	63	26	14	2	15	MANNMASPRSTRAAALERRRALSHNGAAALGAKPSASEARTVGNMAAMEATGATGKSLSRARREALSQGGAIGLAQANSTAHTGIRVVASDTPTVTAAPVEAAAAAQDLPPPNGCGCKGKDATEIAEREQLLEAVCALVDEDPASVAGPSASAVRKLCQERRRALSTQGKVASSCSRVSRISHNSGQPDALAGLSGRDAAQARREAMCQKGRSDQSAYRPSGRTRQKPAAPAKVEQGTTLSGTSVTGTQVERSAKVTGAEPGSCLAITGTEYIGTEQYGALCTATPEPAPAKVNVGRTTRGQRVSGVELGHSVKVTGDEHGTCKAVTGTEYLSADKFESFCATRPALTPAKVSVAATEAGQRVSGTEVGRSARVTGDEPGSCRKLTGSQYYQPESFGSL…
6	642789260	Acidithiobacillus ferrooxidans ATCC 53993	Lferr_1387	2301	766	pfam12288	78.6815	9.36387	16	63	26	14	2	15	MSDSMANNMASPRSTRAAALERRRALSHNGAAALGAKPSASAARTVGNMAAMEATGATGKSLSRARREALSQGGAIGLAQANSTAHTGIRVIASDTPTVTAAPVEAAAAAQDLPPPNGCGCKGKDATEIAEREQLLEAVCALVDEDPASVAGPSASAVRKLCQERRRALSTQGKVASSCSRVSRISHNSGQPDALAGLSGRDAAQARREAMCQKGRSDQSAYRPSGRTRQKPAAPAKVEQGTTLSGTSVTGTQVERSAKVTGAEPGSCLAITGTEYIGTEQYGALCTATPEPAPAKVNVGRTTRGQRVSGVELGHSVKVTGDEHGTCKAVTGTEYLSADKFESFCATRPALTPAKVSVAATEAGQRVSGTEVGRSARVTGDEPGSCRKLTGSQYYQPES…
7	2510459861	Acidithiobacillus sp. GGI-221		882	293	pfam12288	79.2662	9.27	28	68	26	15	4	22	LYGKQYGVPTLDTCRCAGAAAGTVAQWCRRAGGKTIRIGGADSGQYGRHGGDRGYRQVAFPCAPRGIVAGWRHRACAGQLYCAYGDSCRCLGYTDCHRCACRSGSCRARLTPPNGCGCKGKDATEIAEREQLLEAVCALVDEDPASVAGPSASAVRKLCQERRRALSTQGKVASSCSRVSRISHNSGQPDALAGLSGRDAAQARREAMCQKGRSDQSAYRPSGRTRQKPAAPAKVEQGTTLSGTSVTGTQVERSAKVTGAEPGSCLAITGTEYIGTEQYGALCTATPEPAPAKVNVGRTTRGQRVSGVELGHSVKVTGDEHGTCKAVTGTEYLSADKFESFCATRPALTPAKVSVAATEAGQRVSGTEVGRSARVTGDEPGSCRKLTGSQYYQPESFGS…
8	2571817162	Acidithiobacillus thiooxidans A01	X795DRAFT_01697	2529	842	pfam12288	88.0662	9.17	18	63	29	10	5	12	MSELSASGHLRGRALAQKMRRQQAVRKQTERTRSVPAAAEPKSVPNSMKT ESTAAVVMSPSVHIDNMSQKNSGREAALAHRAQRCTGAQCWSDPEQRRSR SRRRVAPAESSQAVMVAEKVEQPLIPGVEESFLDSVCEMVESSPSDFAWR ENSVRQLCKARRQTLSQKGKVALTVMRGLSSAAARLRYLQNGNGREFARL HRQEQAEHGRGRTQPARAAGQLRSRKYRAPQKVEVDTTLAGSEVTGTQVT RQAAVTGNEAGSCRGITGTEYVGTDQFTSFCNSRPAPNPAKVGQSSTTAR QSVSGTQLGRSADVTGDEAGTCTAVTGTEYLSMENFGAFCQSDLPARPQK VAMGISAKQRLPISGSDEARAVAVTGSETGVQQRITGSQYSD…
9	2510787996	Acidithiobacillus thiooxidans ATCC 19377		2529	842	pfam12288	88.1814	9.16	18	63	30	10	5	12	MSELSASGHLRGRALAQKMRRQQAVRKQTERTRSVPAAAEPKSVPNSMKT ESTAAVVMSPSVHIDNMSQKNSGREAALAHRAQRCTGAQCWSDPEQRRSR SRRRVAPAESSQAVMVAEKVEQPLIPGVEESFLDSVCEMVESSPSDFAWR ENSVRQLCKARRQTLSQKGKVALTVMRGLSSAAARLRYLQNGNGREFARL HRQEQAEHGRGRTQPARAAGQLRSRKYRAPQKVEVDTTLAGSEVTGMQVT RQAAVTGNEAGSCRGITGTEYVGTDQFTSFCNSRPAPNPAKVGQSSTTAR QSVSGTQLGRSADVTGDEAGTCTAVTGTEYLSMENFGAFCQSDLPARPQK VAMGISAKQRLPISGSDEARAVAVTGSETGVQQRITGSQYSD…
10	646616421	Allochromatium vinosum DSM 180	Alvin_2748	2301	766	pfam12288	80.2258	10.3573	11	94	18	5	3	7	MADQERQLTGRAASIAKRRAIANGGKTGRPNPESVTNTDSNTRRTKRGQVSEAVPMTLRERLSASEPAPAKPERNRRSVDMAEGRKRSMARRDQLTRGRPGYARPAPADQADLSGLVGREASIARRRAIAGLEPQAPCSERRRDDQATVTTDSSAPRPATERRATANPVNEKRQRNGRPRGGATLTKAPSRGRMLSMARRAALAGRGKTGVDSVSGRSSQAATTNLLRNAGVSSREIAKRVREERCEHGKCGESGPRPTGRARRSNGARPGDAPSKVGVSTTASGQTLTGTQVGRSRRTTGDETGACRQVTGTEYMGAEVFQELCGIGPAPAPNRQSAVTTTGGGQTLTGDQVGRSSKVTGDETGAGRQLTGTPYTAPGPEGAPPKVGQTQTLSGRTVT…
11	2556833851	Alteromonadaceae bacterium 2141T.STBD.0c.01a	K257DRAFT_0509	2289	762	pfam12288	78.5305	10	13	65	46	4	3	11	MAATAQNGRALALARRKAMSSGGKSAIAKSSVSPSPAAAPASPSSAAASP TKAYQPRRQATGEGARTASRARRLAMSSKGKQAISSADRTRTGNERAKPV ASKAEINASKPNDAMTTGDAGCGCGCGGDKTKRNKAPETSTARARTRRPK RSTLAQNPSKAAALARRRAQSTRGKAGLSNGGMSEAQTARAANPQLSGRE LAQALREQRSKRGSSGQKKTAPTGRRRKPQTNGQGAAQDAPWKVGASETT QGQTVTGTMVGRDKTVTGNEASTCRDVTGTEYLGADIFREFCQTDPAKTP QRGSRTSTSRGNAVTGNEVGRSSKVTGNEPGTCKRVTGSEYVSAQQDEAF CGTKPAPAANRVTGSETRKGKSVTGNNVGRSGKVTGDESGAQ…
12	2524138579	Betaproteobacteria bacterium AB-661-E13	K421DRAFT_00521	1968	655	pfam12288	69.4311	9.36	7	49	36	14	3	12	MSKIIPKLGASMDGQTGRNASRMRRTQLVAGKAGLPPSSSKERVRRNQHN AKNQEVISSTVSETNSAATTKSTGQSGMTGRDASRARRVGLIQGKSGILK SSVTATNLSAASLDTADDCSCDKANEGRLAAQAVRSGSKNKGNKNKGNQG RTRDATTRPSGRLRNADPIQYPPKVAESKSYAGHKVTGVRIGRGENVTGD ERGSAIQVTGIQYIGKESGYNPREGGIKVGASKTVAGQTVTGSQVRSKIS ITGDESNPDLHITGASDQELNDDLLQHREQSNYAAQTQFQRQNDPHGHTV FGANLGRSVKTIGSRNRSTEYSKEESVGGRPITGIAVGRSELTTGDESGS CRDITGSQYLMPAAKQPLCETNGREVPKKGGIRAGNENGANT…
13	640557538	Bradyrhizobium sp. BTAi1	BBta_2643	1449	482	pfam12288	56.9614	10.99	2	53	12	8	4	7	MPAPSSSSGRAASMARRAALAAGKGALPPANQRVRDGFRSASLPELGTGE AALPASVATAPAIATAPAAITSTSLSGRSLAMQRRRLLAGGKQALKAGTAILTSASQIEVAPPSPPRPGRERPPSYVPKVTESDTQGGQRVTGRSVGYGGQITGDLRGGRQPVSGTAYFAPNSGAACAGAAAKVGLSRTAGGLVVSGTLTRSAVAITGDEPGHGVTITGEVEQTPDDDLTRRPAPMAARGSRQRVRPPRIEMTELGQPITGSSPGCSPRITGDDAVAGGRQVTGVQHLNRSGVAPAAAARSKVAVAQSWGGQRITGSDVEHHSRVTGDAPAAAALLTGSQYQGPATAAQWAEPEAAARWQRRTSAAAVTGDTPRPDQGVTGTARGSMRDITGTPYYRA…
14	640519949	Bradyrhizobium sp. ORS278	BRADO2276	1452	483	pfam12288	57.6711	11.15	1	57	11	11	4	6	MSASSSLSGRAASMARRSALAAGKTALPPAGERVRDGFRSASLRGPSDAA LARGVTISSSAATPAAIASPAPVTPGLSGRTLSMQRRRLLSGGKKALQAGTAALPAAMAREIEPPAPVPPTRERPRSYVPKVTESDTQGGQRVTGRNIGYGGRITGDAQGAHHVVSGTQYLGPSSGAASGPAAAKVGLSRTGNGLVVSGTLTRSAVAITGDEPGRGLTITGEVEQGPEDDLTRRPAPMATRGSRQRQRPPRVEITDSGQPVTGGSPGCSSRLTGDDVAAAGHQVTGVQHLTRAGAPPAAAARSKVAVAQSWGGQRITGPDVEHHHRVTGDAPAAALLLTGNQYQGPATAAQWAEPDAAARWQRRTASTLVTGDTPRHDRSVTGTARGAMRDITGTPYG…
15	2569961556	candidatus Synechococcus spongiarum SH4	BG35DRAFT_00872	2517	838	pfam12288	87.4517	10.45	15	81	34	9	5	11	MATFHCLIPPTNTEHTEADMVTTASRQSALERRKALSTAGKAAASRYAKT RQRNISDGQSPKRGRASARTVVAAPSRPRPTVVSQPAAVAPAVPPAAWNL NTRKISNPTRDLALARRRSLSRQGKRNDPSKDRIRTAVRRPSRTTPQPAA TDRQDESHTCDCQKRRKKEAGTLGRSLSLHLTSPATDRRSAAEARLKTPK MKTATSPSRALVLARRLAMAKHGKSANAPTSASSAAVARQGNPELSGREL AQRVRELKARSGSAGQCVKGNNKRPCGPRRGMNRPKDNDQPGQAADDAHW KVGASTTPLGQTVTGTRTDRSIKTTGNEASTCRTITGTEYMGADVFQSYC QSQAPSRPRKVAVTPTGYGNTVTGTEVGRSGKVTGDEPGTCK…
16	2580492981	Comamonadaceae bacterium H1	SRAHDRAFT_00722	1845	614	pfam12288	63.2274	10.48	11	55	13	10	5	4	MQPAVNHADLTLSGRDLARMRRQAMATEGKVGAAKRVAAAVRATHVAQAA QAAAQRDEAQCGCAAGADAVCACSASASLGVAVQPAKANSALPNGRVLAR ARRQTLALEGKVGIQKVVNASRIAATMPDRADWQTALVQGATGRQLAMQK RIVQSLAGRTEAGHNSGNRSAAGRTRSRAAAERTEVGHTLSGQAVSGIQV ERSSKVTGQEPGTCRNVTGTEYIGMEQYQAWCESKPQPRPPKVGLSQTTG QQQSVSGTEVDPLPRVTGNQTGACLGITGTQYLSAETALLCQEQPLQGPH KVSVMSSRGQQSVTGVVVNGGSKVTGNEAGVQRPITGTQYARAVQAAPSR MPASEARQALAEQGQAQRQSASWRAQSLTGDRPGIGGGSVTG…
17	2508550400	Cyanobium gracile PCC 6307	Cyagr_0012	2373	790	pfam12288	82.4207	10.5236	11	81	28	9	5	8	MARTTSREAALERRKALTNGGKKASAQFMSSPGRVRTAADAQRSRTEAVSPAPATPAPAPSPSRVSAAPRRGASTSLSSTSVSGHRSNAKPLANPSRNLVLERREALSRRGKRADTSSDRTRQEVMRATRPSAPATPAVVASPAPTAAPAAASSGLGASLANRNARTGERRNGTPKRTAQHNPSRAIVMARREALSKRGKSASAPTSSVAASVARQSNPDMSSRELAQKVRELKCKVGSAGSSRSGGSRPTGPRRGQAKIDAAADAHWKVGVSETVRGQVVTGTQANRSLKTTGNEASTCRPVTGTEYLGAEIFRTFCQSDPTPLQPAKVRVSATSHGNRVTGNEVGRSEKVTGDEPGTCKNVTGTEYISANQSTAWCGTTTPSPRKVGLTRTSAGRPV…
18	647589079	Cyanobium sp. PCC 7001	CPCC7001_481	2490	829	pfam12288	86.0624	10.466	13	91	23	7	3	9	MLPALISELRPHHSDLRRRADMASTSSREAALERRRALTNGGKKAASRFISSPSRVRTAADVRLSRPAGQAASAAASSSQAPPAQAAAPSSSSAPRGRSGLSLSAPEPGRRSEPRRVMNRSRELVLARREALTQKGKRADTSRDRTRTDLGREVTRGTGSPAAAQAPAQAAPSAEKPCGCKDRSNDAPGLSLSGGRGSTGRSQASQRPSSRRVQAQHNPSRALVLARREALSKRGKSANAPTNSTAASVARQGNPDISTRELAQKVRELKARVGSAGSSRSGCTRPTGPNRHGARQAAAADAHWKVGMSETSSGQVVTGTQANRSPKTTGNEAATCRAITGTEYLGAEVFQTFCQSEAPRLQPAKVRVTATTHGNRVTGNEVGRSEKVTGDEPGTCKNV…
19	2509057884	Ectothiorhodospira haloalkaliphila Imhoff 51/7, ATCC 51935	EcthaDRAFT_2514	2136	711	pfam12288	74.2264	10.1069	13	82	15	11	3	8	MPPAPRPEPPAGRSAAPASPSRRTRAGAQSPASDTRAKAQARRQALASAGKRADRSADRTRQDVAPSMARPAGAGAKQNPEQGECRCGGACRGENRDTKHMGQDLSRSTHASESGQSTRASATSMGRSDANGTRRGNGRRRPTVNQPQGRLQAMARRQAQAGRGKAAAHSPPSAASLARQANPRLSGRELAQAVRDQRSRAGGVGTRKSAPTGRQRPAPSGAQDQPWKVGVMETAHGQHLTGTRVGRSQSVTGDEASTCRAVTGTEYLGAEIFREFCQTEAPRGPVKVGLSSTGAGSTITGSRTGRSERVTGNESGSCTAVTGNQYLSAEHFGTFCAPASESTGRKNRGPANPPPKVGQSETLHGQHVTGAQVGRSSRVTGDEPGTCRMVTGDEYLGSE…
20	2504637622	gamma proteobacterium HIMB30	HIMB30_00014790	1989	662	pfam12288	69.494	9.4	27	189	42	33	6	24	MKEASEMSDSMTGKQLALARRQALSQGGKSALQPQAVNSNDVQASSESVP ATLSAKERRRLMSQTGKAALPMTDRTRASTMVNQNCDCEASAQQPALRTS TRSGRPSVVENSPGRTTAKARREALSSYGKRALTGNQDGFGGSVSGRAAA RALREEKSRFGAKNLKQSSSPRPVRGARDASWKVASTMTEGGNEVSGTSV QHDPVMTGSDQGVCQAITGTDYLSGEAFENACLQPKSSRCQATRLSDALG GNTISGNELGAGEQLTGNRTGMCQTVTGTEYMAAGQFSVCHAGIRRHDGP STSDQTTDGLPVSGGERNHARVTGTESSSMVSMTGSQYLSQGLAATQSSR HHGETLRNPDRLTGALLSTNRHVTGDTRSVGNQVTGDNYVAN…
21	2572681016	Halorhodospira halochloris A	M911_13240	1935	644	pfam12288	67.3931	9.62	13	70	13	11	3	8	MARPAGAGAKQNPEQGECRCGGACRGENRDTKHMGQDLSRSTHASESGQS TRASATSMGRSDANGTRRGNGRRRPTVNQPQGRLQAMARRQAQAGRGKAA AHSPPSAASLARQANPRLSGRELAQAVRDQRSRAGGVGTRKSAPTGRQRP APSGAQDQPWKVGVMETAHGQHLTGTRVGRSQSVTGDEASTCRAVTGTEY LGAEIFREFCQTEAPRGPVKVGLSSTXXGSTITGSRTGRSERVTGNESGS CTAVTGNQYLSAEHFGTFCAPASESTGRKNRGPANPPPKVGQSETLHGQH VTGAQVGRSSRVTGDEPGTCRMVTGDEYLGSEQYETFCGSRPEPLEPERT GQSTTLGGQRVSGTRSDRSSRVTGNEPGTCKSVTGTPYAGLE…
22	646383305	Halothiobacillus neapolitanus c2, ATCC 23641	Hneap_0920	2592	863	pfam12288	91.9746	9.06	20	63	38	14	2	13	MPSQSGMNPADLSGLSGKELARARRAALSKQGKAAVSNKTASVNRSTKQAASSINTNQVRSSVNEVPTDYQMADQLCSTIDHADFGTESNRVRDLCRQRREALSTIGKKAVKTNGKPSGRVRPQQSVVHNDAMIENAGDTNQSSSTSLNNELSEICSIADDMPERFGSQAKTVRDICRARRQALSERGTRAVPPKPQSQGGPGRNGYQIDGYLDTALHGRDAAKRHREMLCQYGRGTAPSCKPTGRVKNSVQSGNAAPKKVETGHTLSGGSVTGTQVDRKSHVTGNEPGTCRAVTGTEYVGTEQFTSFCNTSPKPNATKVNVTTTARGRPVSGTEVSRTEKVTGNESGVCRNVTGTEYMSNEAHFSLCGTAAKPSQADKVMFGATARTHQVVSGSDEFR…
23	2574157484	Hydrogenovibrio marinus DSM 11271	P166DRAFT_1610	1971	656	pfam12288	67.224	9.87	12	35	50	1	2	9	MSNNAQSGRAAAIARRKAQVKGKGVQASATPVATRQPAPAPEPIVTAAAP APSQPSRPRREVSSAASAPASAAGRDAAKQKRQQQKSGKSATQAAKPTPH PKTRAKQQSEEPIVEPRQTRSEQPAKRQERRTAVKPEATVQSSGRLQSKA YRQAQVKGKVGQTAFKSKGGSQSGAKAKLANPDASSREIAKQIRAEKCSR GKVCSTGASRPTRPPRNTELPQKVGESETLSGQTVSGTQVGQGKKKMTGA ETGACQLVSGTEYLGAEEFNTNCSSQPAAKPAKVTQTQTTRGQIVSGSTG VGRAEKMTGNEPGTCSAVTGTEYLPADQGQTFCGTASVKAKAAGFSVMSQ PAQKSGEKITGGGSRKSQSITIKPKAPAKAPQKVMSSQTAKG…
24	2581737107	Hydrogenovibrio marinus MH-110	EI16_06340	1971	656	pfam12288	67.224	9.87	12	35	50	1	2	9	MSNNAQSGRAAAIARRKAQVKGKGVQASATPVATRQPAPAPEPIVTAAAP APSQPSRPRREVSSAASAPASAAGRDAAKQKRQQQKSGKSATQAAKPTPH PKTRAKQQSEEPIVEPRQTRSEQPAKRQERRTAVKPEATVQSSGRLQSKA YRQAQVKGKVGQTAFKSKGGSQSGAKAKLANPDASSREIAKQIRAEKCSR GKVCSTGASRPTRPPRNTELPQKVGESETLSGQTVSGTQVGQGKKKMTGA ETGACQLVSGTEYLGAEEFNTNCSSQPAAKPAKVTQTQTTRGQIVSGSTG VGRAEKMTGNEPGTCSAVTGTEYLPADQGQTFCGTASVKAKAAGFSVMSQ PAQKSGEKITGGGSRKSQSITIKPKAPAKAPQKVMSSQTAKG…
25	2515665331	Lamprocystis purpurea DSM 4197	A39ODRAFT_00535	2712	903	pfam12288	91.2939	9.74669	17	87	16	7	3	15	MSGPTPTTALSGKALALARRRDQAQRGGRAQSSSAGARNAPRTAAPARPEPVPRPSGVDPVAAPAQAQTFDAPADLTPASTTAVPAGMSPGGATNGRDLARARRAAQARAGAQGRPSRPARQRSGATAFAGSPAAPLVAPAAQSAVVSAGAEPVGSGESGAGDADLLDAICSLVEAAPSNEGLPASVRELCRERRRDLSHRGQAALPASPRGLAAGRGSARIRPGAAGPAVSVRDLARQRRAELGKNGRGTPSDYRPSGRVRPPAPAKVALGTTLSGSAVTGTLVERNPKVTGNEPGTCRVITGTEYIGAEQFDQFCGTRPLPPVPKVGVSATSQGQRMTGTEVGRSPRVTGDESGACRSVTGTEYLGSEALADFCPSSPGNTMLPARPAKVAVGATER…
26	2579864189	Leptospirillum ferriphilum BYQ (Draft1)	GO13_00642	2304	767	pfam12288	78.8687	9.52	16	67	23	13	2	15	MSDSMANNMASPRSTRAAALERRRALSHNGAAALGAKPSAPARTAGNMAA MEAAGATGKSLSRARREALSQGGAIGLAQANSTTHTGIRVIASDIPTVTA APVEAAAAAQGLNSPNGCGCKGKAASEIAEREQLLEAVCALVDEDPAAVA GPSASAVRKLCQERRRALSTQGKVVVETSCSRVSRTSHNSAQSSTMAGLS GRDAAQARREAMCKQGRGDQSAYRPSGRTRQKPAAPAKVEQGTTLSGTSV TGTQVERGARVTGAEPGSCRAITGTEYIGTEQYSALCTAIPEPAPAKVGV GRTTRGQRVSGVELGHNVKVTGDEHGTCKAVTGTEYLSADKFESFCATRP VLTPAKVSVAATEAGQRVSGTEVGRSARVTGDEPGSCRKLTG…
27	2579866990	Leptospirillum ferriphilum BYQ (Draft1)	GO13_03445	2307	768	pfam12288	78.9149	9.52	16	68	24	12	2	14	MSDSMANNMASPRSARAAALERRRALSHNGAAALGPKSSAPARTAGNMAA MEATGATGRSLSRARRETLSKGGAIGLAQANSTAHTGVRIIASDTPTVTA APVEAAAAAQGLTFPNGCGCKGKDATEIAEREQLQEEICALVDENPASVA GPSASAVRKLCQARRRALSSQGKVAVEPSCSRVSRTSHNSAPSSAIAGLS GRDAAQARRKAMCQKGRSDQSAYRPSGRTRQKPAVPAKVEQGTTLSGTPV TGTQVERSTRVTGTEPGSCRAITGTEYIGIEQYGTLCAAIPEPAPAKVGV GRTARGQSVSGAEIGRSVKVTGDEHGSCKAVTGTEYLSADKFESLCATRP ALTPAKVGVAATEAGQRVSGTDVGRSAIVTGDEPGSCRRLTG…
28	2510273264	Marichromatium purpuratum 984	Marpu_3073	2145	714	pfam12288	72.4922	11.3084	10	98	5	8	3	6	MAEPTRENSLNGRAAAIARRRAQASGGKRAASGGASTTSSAAPPASAPLPRNGERAAPAAGRREAMARRQRIAESGGRALPASRSRSAARAETRAAAQPRRRAQRPESASTEGASTAEAGRTRGESPPPRRAARPGSPPRRARARAASTAREGTHPAGRVLAMARRAAVSGRGKAGLEAIGGRSRDAAATTLMRRAGASSREIARRVREQRCEHGKGGESCPRPTGRTRRQGAARAEGASGRGETSETARGLPISGTRLGRAARTTGDEAGACRTVTGTEYFGAELFQAFCGQRPEPSAPMPVVSTAAGLRVTGARVGRGERVTGDERGAGRSLTGTPYTEPGPEGAPPKVGHDTTLAQRPVTGTLVGRGARTTGDEVGACRRITGDEYLGSGHFRQHC…
29	637964853	Nitrobacter hamburgensis X14	Nham_4334	2676	891	pfam12288	92.3661	10.1274	18	91	24	13	2	11	MTNATPGHATATLSGRELALQRRQAMARHGKGRVIQAAQTDKRSAAGRLQLNAAQIASAHHGGVPAASAVASAARTASTLAPVASKSAARSRRQALSTTGRAALQNAGHGTATRPAAHLRPGRAVPAEVRGSDGGCGCGGQCGCSTGGAQRKEAAQIGAPAVERAALNVQEVATGRALAKMRRAALNQDGKTGLKRVAQATRIAASMPGQDWQSAMLKGATGRQVAMQRRLVQALAGRVDKTSGASTRPTGRVRARNVVEAPAKVEQGHTLSGQTVTGTQVERISKVTGNESGSCRAITGTEYIGFEQFQTLCGTRPEPAAPKVAVSNTLREQRITGTALGRSTKTTGDEHGACRPVTGTEYLSSERFEQFCSTRPSAPLGKVALTRTDKGQTVTGALV…
30	638921390	Nitrobacter sp. Nb-311A	NB311A_00845	2694	897	pfam12288	93.3386	9.8371	21	88	26	15	2	11	MTNVAPGHATATLSGRELALQRRQAMARHGKAGIVSTAQAVKRTAAGLQLNAAHVAGARHVGAAAAASTSAAFTQPVILKSAARARRQALSTIGKAALKGAGQGAASRPAAHLRPSRSAQVEVQDSDCGCGCGGQCSCGGQCGCSHGAQRKQAAQIEAVQIETPATARAAVSSPEASGRALAKMRRAALNQDGKKGLKRVAQATRIAASMPAQDWQSAMLKGATGRQVAMQHRMVRALAGRVDKTSGAGSRPTGRMRARNVVEAPAKVEEGHTLAGQTVTGTQVERISKVTGNEPGSCRAITGTEYIGFEQFQTLCGIRPEPTVPKVAVSSTLREQRITGTALGRSTRTTGDEAGACRPITGTEYLSSERFEQFCSTRPDARPQKVALTHTDKGKAVTG…
31	637713549	Nitrobacter winogradskyi Nb-255	Nwi_1985	2703	900	pfam12288	93.5528	9.92837	21	93	27	13	2	11	MTNVAPGHATATLSGRELALQRRQAMARHGKAGVALAQADKRSASGRMQLNAVHVASATRSDASAASMATSAPAAIIQPAAPKSASRARRQALSTVGKAALKNAGQGVASRPAAHVRPRRAAHAEVPNSDCGCGCGGQCSCGGQCGCGQGAQRKEAAQIEAARIDTPAAARPAVSSPEASGRALAKMRRAALTQDGKKGLKRVAQATRIAASMPAQDWQSAMLKGATGRQVAMQHRMVRALAGRVDKASGAGTRPTGRIRARNVVEVPAKVEEGHTLSGQTVTGTQVERISKVTGNEPGSCRAITGTEYIGFEQFQTLCGVRPEPTAPKVAVSSTLREQRITGTALGRSTRTTGDEAGACRPVTGTEYLSAERFEQFCSARPDARPEKVALTRTDKGKT…
32	639000734	Nitrococcus mobilis Nb-231	NB231_15163	1875	624	pfam12288	81.5624	10.32	14	80	36	2	4	13	MATTGKAGLRTMTGASGSKPATAGSRAPAAPASTAGGWQPSPRAASPNRPAARPAPRPSENRYTPSAVTLTAREASRARRKAMATRGKAGLGTPDLTRRDFSPAQPKAATSREASACECGSKGRQARAEHNPGQNTRQDSASRPTRQTGNRAPSLPKQTPTKAK LINRKVTDAAAMGSARAASRARRKAMATRGKAGLNPNGISEAQTVRVANP DMSSRDLARAVRTQRSQRGGAGQKKSGPCGRKRSNRSVAGNGSPGAAQDA PWKVGASETTYGQTVTGTQVGRSRRTTGDEPSTCREITGTEYMGANIFRE FCQSEPSKSSRRGGVSPTGGGNRVTGNEVGRSRRVTGDESGTCKRVTGSQ YVAADQSEAFCGTKSEPAPMKVPSSETRGG…
33	638131048	Nitrosomonas eutropha C91	Neut_0806	2700	899	pfam12288	93.6542	9.41851	20	71	31	13	3	14	MTIAESSYANANMSGRALALQRRQAMARQGKTAITKTSVLRSRADVAMNADKVATAWHGSQAPVAAAVSAAQVLTRTEPLSAAVVSAARARRQALASVGKAALQTASKNYTRPSAHLRPAVQPFATIRCDCDAQCECQTRHRAVAEMPVAGVAVQESVQRATIVAEQATGRALAKMRRAALTQDGKAGLKRVAQATKIAAAMPGQDWQAAMVKGATGRQIAEQHRRVQSLAGRAGLSNSAASASRPSGRVKTRDAKQVPMKVEEGHTLSGQTVTGTMVERSIKVTGNESGSCRSITGTEYIGAEQFQTICGVRAEPGVSKVEMSHTLREQKITGIALGRSTKATGDEAGVCHPVTGTEYLSAERFQQFCGTRPAPSPEKVALAFTNKDMAVSGSLVDRP…
34	640078320	Prochlorococcus marinus AS9601	A9601_06081	2298	765	pfam12288	82.0437	9.63806	12	46	71	9	4	15	MSKKTSREIALERRKAMSDSGKKAAAYSSTTQDRVRSSQDIQISGTQSSSNNQNITKPVTKHITKTQVSRKSSSTTLSSKELVIERRKAMSTHGKSAITSSDRTRTDVKKESPVNTVKTSTSKNQEVQNLHNTEVKTSKPSVKRRINQKRKPITNTSRDIVLARREAQSKHGKSATKQNNSAASLARRGDPDLSSREISQRVRELRSKTGATGKKGNGKCRPCGPNKNGAKQNIADASWKVSKSETDSGQIVTGTQANRSVKTTGNEASTCRTVTGTQYMGSEVVDQFCQDRPSYKQPLRSTVTSTTSGNKVTGNEVGRSEWVTGDEPGTCKNLTGTEYVSANQSQKYCGDVPKNPSKVKHSTTTDGLKVSGSLPGRSTLVTGDESGSGHQLTGDQYLG…
35	637440966	Prochlorococcus marinus marinus CCMP 1375	Pro0553	2379	792	pfam12288	82.7321	9.60212	14	58	40	6	2	11	MAKQTSRELVLERRKALSQGGKNALAVNDSTNNRVRSAVDSRATRTGASTSQNGNEISTSTSSSAYTKLNVATVSSVAGRHIQRVSRPSRDLVLARREALSRKGKTADTSKDRTRADSSGTSSSSTVVTPSVVTKYCCDECKENDLKPSTESINSLSLSSRRKELTSNSNNSRRATTKRRPIQNSSRALVLARREAQSKHGKTAGKQPTSAASVARQGDPDLTSRELSQRVRELRSKSGASGSKRSGGSRPCGPNKNGSKQLAAADAHWKVGVSETSSGQVVTGTQANRSTKTTGNEASTCRSVTGTQYMGEEAFSTFCQSTPIPSQPLKVAVTNTSHGNLVTGNEVGRSEKVTGNEPGTCKNLTGTEYISSNQSNEYCGGINPSPRKVGHSLTQDGRT…
36	641284913	Prochlorococcus marinus MIT 9211	P9211_05541	2358	785	pfam12288	81.8372	9.62882	14	60	45	8	2	10	MAKQSSRELALERRKALSTGGKKASSLSASSPNRVRTADDVGSTRTDTSVKNSNAVINKVHSTSSFSTAQSGSHSTNRNLKRIANPSRELVLARREALSLRGKSADKSKDRTRIDVEKNATTRSPEGASNQEVNACCEPCAAEKALSSSAERPRNITISSKASSRKLLTKRKAIQNSSRALVLARREALSKHGKSASKQPTTAAAVARQGNPDLSSRDISQRVRELRSKSGATGKQRSSATRPCGPNKNGSKQAAAADAHWKVGSSQTVSGQVVTGTQANRSIKTTGNEASTCRSITGTQYLGADTINTFCEAPPSYNQPSKVAVTNTSHGNRVTGNEVGRSEKVTGDEPGTCKALTGTEYISANQSTAYCGGVEASPRKVGQSITQDGRKVSGVMVGR…
37	640943236	Prochlorococcus marinus MIT 9215	P9215_06331	2298	765	pfam12288	82.1459	9.58791	12	48	72	8	3	15	MSKKTSREIALERRKAMSDSGKKAAAYSSTTKDRVRSSQDIHISGTQSSLDNQNISKPVTKHIPKTKVNRKSSSTTLSSKELVIERRKAMSTHGKSAITSSDRTRTDVKKESPVDTVKSTISKNQENQDLTSTESNSLKPKFKRRINQKRKPITNTSRDIVLARREAQSKHGKSATKQNTSAASLARRGDPDLSSREISQRVRELRSKTGATGKKGNGKCRPCGPNKNGAKQNIADASWKVGKSETDSGQIVTGTQANRSVKTTGNEASTCRTVTGTQYMGTEVVDQFCQDRPSYKQPLRSTVTSTTSGNKVTGNEVGRSERVTGDEPGTCKNPTGTEYVSANQSQKYCGDVPKNPSKVKHSTTTDGLKVSGSLPGRSILVTGDESGSGHQLTGDQYLG…
38	640160158	Prochlorococcus marinus MIT 9301	P9301_05781	2295	764	pfam12288	81.7393	9.63795	12	47	71	8	3	15	MSKKTSREIALERRKAMSDSGKKAAAYSSTTKDRVRSSQDINISGTQSSPNNHNISKPATKHIPKTQVNRNSSTSLSSKELVIERRKAMSTHGKSAITSSDRTRTDVKKESPVNIVNSTINKNQESQDSTSTGSKSLKPSVKRRINQKRKPITNTSRDIVLARREAQSKHGKSATKQNTSAASLARRGDPDLSSREISQRVRELRSKTGATGKKGNGKCRPCGPNKNGSKQNIADASWKVGKSETDSGQIVTGTQANRSVKTTGNEASTCRTVTGTQYMGAEVVDQFCQDRPSYKQPLRSTVTATTSGNKVTGNEVGRSDRVTGDEPGTCKNLTGTEYVSSNQSQKYCGDVPKNPSKVKHSTTTDGLKVSGSLPGRSTLVTGDESGSGHQLTGDQYLGS…
39	640086319	Prochlorococcus marinus MIT 9303	P9303_08101	2382	793	pfam12288	84.0237	9.79139	12	68	43	8	4	10	MAKQSSRELALERRRAQSNSGKKSTSLNGSSPNRTRNASDARVTRTDQSFLKTGKTSPQLVAPKKELPDTSFVASRESSGASRRQVKSIANPSRDLVLARRDQLSRRGQPAAKSKDRTRAEVEKLSSKLSQQGAAMNEVKDLASNQKSFDESSANSLRTSDAISRLSPKHSSSSRPTSKRRSIQNPSRALVLARREAQSKHGKTAANQPTSAASVARQGDPDLSSREISQRVRELRSKSGSTDKKRSGSCRPCGPNRNGSKQAVAADAHWKVGLSETNTGQFVTGTQANRSSKTTGNEASTCRSITGTQYLGSEVFDSFCQSSPQSGQPLKVAVTNTSHGNRVTGNEVGRSEKVTGDEPGTCKTLTGTEYISANQANQYCGVSQPSPRKVGQSITEDGR…
40	637797072	Prochlorococcus marinus MIT 9312	PMT9312_0552	2301	766	pfam12288	82.1599	9.64452	12	47	70	9	3	15	MSKKTSREIALERRKAMSDSGKKASAYSSTTQDRVRSSQDIQISGTQSSSNNQNIIKPATKHIPKTQINIKSSSKTLSSKELVIERRKAMSTHGKSAINSSDRTRTDVKKEISVNEVKSTAVKNQEIQNSNNTEIKTLKPNVKRRVNQKRKPISNTSRDIVLARREAQSKHGKSASKQNTSAASLARRGDPDLSSREISQRVRELRSKTGATGSNKGNGKCRPCGPNKNGAKQNIADASWKVGKSETDSGQIVTGTQANRSLKTTGNEASTCRTVTGTQYMGADVIDQFCQDRPSYKQPLRSTVTSTTSGNKVTGNEVGRSERVTGDEPGTCKHLTGTEYVSANQSQKYCGDVPRNPSKVKHSTTIDGLKVSGSLPGRSTLVTGDESGSGHQLTGDQYL…
41	637447897	Prochlorococcus marinus MIT 9313	PMT1203	2379	792	pfam12288	83.7284	9.7501	12	67	44	6	4	10	MAKQSSRELALERRKALSNSGKKSTTLNGSSPNRIRTASDARLTRTDQSFVKAGKESVQLTAPKREQLDTSFVASRESSGASRRQVKTIRNSSRELVLARRDELSRRGQPAAKSKDRTRAEVEKISSKVSQQDAAKKQVNDLASDQKGVDESSSKSLKSLDTVSRLSSRNSTSRPSAKRRSIQNPSRALVLARREAQSKHGKTAANQPTSAASVARQGDPDLSSREISQRVRELRSKSGATGKKRSGACRPCGPNRNGSKQAVAADAHWKVGLSETSTGQVVTGTQANRSSKTTGNEASTCRSITGTQYLGSEVFDTFCQSAPQPGQPLKVAVTNTSHGNRVTGNEVGRSEKVTGDEPGTCKTLTGTEYISANQANQYCGVSQPSPRKVGQSVTEDGRK…
42	640080293	Prochlorococcus marinus MIT 9515	P9515_06161	2298	765	pfam12288	82.105	9.68089	12	47	73	8	3	16	MSKKTSREIALERRKAMSDSGKKAAAYSSTTKERVRSSQDIKISGTQSSPNNQNISKPATKHIPKTQVSRKSSSTTLSSKELVINRRKAMSTHGKSAINSSDRTRTDVKKEIPINTVKSTINKNQEVENSYNTEIKTSKPNVKRRIKQKRKPITNTSRDIVLARREAQSKHGKSASKQNTSAASLARRGDPDLSSREISQRVRELRSKTGATGKKGNGKCRPCGPNKNGAKQNIADASWKVGTSETDSGQIVTGTQANRSVKTTGNEASTCRTVTGTQYMGAEVADQFCQDRPIYKQPLRSTVTATTSGNKVTGNEVGRSERVTGDEPGTCKNLTGTEYISANQSQKYCGDIPKNPSKVKHSTTTDGLKVSGSLPGRSTLVTGDESGSGHQLTGDQYLG…
43	647673566	Prochlorococcus marinus MIT9202	P9202_152	2298	765	pfam12288	82.2085	9.70738	12	46	77	8	3	17	MSKKTSREIALERRKAMSDSGKKAAAYSSTTKDRVRSSQDIQISGTQSSLNNQNISKPVTKHIPKTKVNRKPYSTTLSSKELVIERRKAMSIHGKSAITSSDRTRTDVKKEIPVNTVKSKISKNQESQDLISTESKSLKPNVKRRINQKRKPITNTSRDIVLARREAQSKHGKSAIKQNTSAASLARRGDPDLSSREISQRVRELRSKTGATGKKGNGKCRPCGPNKNGAKQNIADASWKVGKSETDSGQIVTGTQANRSVKTTGNEASTCRTVTGTQYMGAEVVDQFCQDRPSYKQPLRSTVTSTTSGNKVTGNEVGRSEIVTGDEPGTCKNLTGTEYVSANQSQKYCGDVPKNPSKVKHSTTTDGLKVSGSLPGRSTLVTGDESGSGHQLTGDQYLG…
44	640083883	Prochlorococcus marinus NATL1A	NATL1_06061	2391	796	pfam12288	83.4559	9.56975	14	51	50	10	4	12	MAKQTSRQLVLERRQALSQGGKNASIKGGSTANRVRSSADARATRTNSGFVKPNKSMASANNSSSQSSTSGFQLSTSGSASSSRSYRSSVAQPSRQLVIARREALSRRGKSADNTKDITRVELERKKVQSAPSYDAKNAEHCCPECEQKALEETSNTTQKPEISLKLNKRTTDHRSTVKRKAITNSSRAFVLARREALSKHGKSAGKQPTTAASVARQGNPDLTTKEIAQRVRELKSKTGATGSKRTSVTRPCGPNKNGAKQNASVPDAHWKVGISETSTGQIVTGTQANRSLKTTGNEASTCRSITGTQYLGSEVIDSFCNGSNTQISQPAKVAVTSTSHGNLVTGNEVGRSEKVTGDEPGTCKNLTGTEYISANQSNNYCGGVTPSPSKIGYSQTID…
45	637688774	Prochlorococcus marinus NATL2A	PMN2A_1881	2391	796	pfam12288	83.4809	9.56975	14	51	50	10	4	12	MAKQTSRQLVLERRQALSQGGKNASIKGGSTANRVRSSADARATRTNSGFVKPNKSIASANNSSSQSSTSSFQLSTSGSASSSRSYRSSVAQPSRQLVIARREALSRRGKSADNTKDITRVELERKKVQSAPSYDAKNAEHCCPECEQKALEETSNTTQKPEISLKLNKRTTDHRSTVKRKAITNSSRAFVLARREALSKHGKSAGKQPTTAASVARQGNPDLTTKEIAQRVRELKSKTGATGSKRTSVTRPCGPNKNGAKQNASVPDAHWKVGISETSTGQIVTGTQANRSLKTTGNEASTCRSITGTQYLGSEVIDSFCNGSNTQISQPAKVAVTSTSHGNLVTGNEVGRSEKVTGDEPGTCKNLTGTEYISANQSNNYCGGVNPSPSKIGYSQTID…
46	637449559	Prochlorococcus marinus MED4 (pastoris CCMP 1986)	PMM0552	2298	765	pfam12288	81.8828	9.62983	12	43	78	4	3	16	MSTKTSREIALERRKAMSDGGKKAALHSSSTKDRVRSSQDINSTGATSSNKKVLTSPSKSNIPANKIARKSTSSKLSSKELGIERRKAMSTHGKSAINSSDRTRTDVKSDIKVNKVISTEKPQALKDHNNNIKDNQVVKQNIKRRINQKRKPITNTSRDIVLARREAQSKHGKSASKQNTSAASLARRGDPDLSSREISQRVRELRSKTGSTSKQGNGKCRPCGPNKNGSKLNIADASWKVGKSETDSGQTVTGTQANRSLKTTGNEASTCRTVTGTQYMGAEVTGQFCQDKPKYKQPIRASVTTTTSGNKVTGNEVGRSEKVTGDEPGTCKNLTGTEYISANQSKKYCGEVIKKPSKVMQSITTDGLKVSGSLPGRSSLVTGDESGSGKQLTGDQYLG…
47	2553543173	Prochlorococcus sp. W10	A973DRAFT_00649	2322	773	pfam12288	83.0716	9.66	12	53	60	8	3	16	LIFGERFFKNFLFEDYDKKTSRQIALERRIAMSDGGKKSLANSSTKQDRV RSASDARLSPTIIVKQSSVISKNNNSLKKRHIPQKSSGLTSRELVLQRRK ALSTHGKPAMNSSDRTRSESVSKRNNETSANLANSKAETLVKVETSLSVQ KVNQKRRIGPKKKVITNTSRDIVLARREAQSKHGKSAIKQNPSAASLARR GDPDLSSKEIALRVRELRSKTGASSTKGNGKCRPCGPNRNGAKQKADAHW KVGESGTNSGQTVTGTQANRSSKTTGNESSTCRDITGTQYLGTEVINEFC NSELNYEQPSKINVSSTTSGNKVTGNEVGRSTLVTGNEPGTCKNLTGTEY TSANLSQDYCGGVGKTPSKIRHSNTLDGQHVSGSLPGRSALV…
48	2553548340	Prochlorococcus sp. W4	A969DRAFT_00841	2277	758	pfam12288	81.1787	9.72	12	50	62	10	3	15	MTKKTSRQIALERRIAMSDGGKKSLANSSTKQDRVRSASDARLSPAVAVK KSSVVSKNNNPVKKRHIPQKNSTLTSRQLVLQRRKALSTHGKPAMNSSDR TRSESASKKNNETSVNLVDSKAETLVKVETSLSVQKVNQKRRIGPKKKVI ANTSRDIVLARREAQSKHGKSAIKQNPSAASLARRGDPDLSSKEIALRVR ELRSKTGASSIKGNGKCRPCGPNRNGAKQKVDAHWKVGESGTNSGQTVTG TQANRSSKTTGNESSTCRDITGTQYLGTEVINEFCNSELNYAQPSKINVS STTSGNKVTGNEVGRSTLVTGNEPGTCKNLTGTEYTSANLSQDYCGGVSK TPSKIRHSKTLDGQHVSGSLPGRSALVTGDESGSGHQLTGDQ…
49	2553538458	Prochlorococcus sp. W8	A971DRAFT_00809	1797	598	pfam12288	N/A	N/A	N/A	N/A	N/A	N/A	N/A	N/A	RREAQSKHGKSASKQNTSAASLARRGDPDLSSREISQRVRELRSKTGATG IKGNGKCRPCGPNKNGSKLKADAHWKVGESGTNSGQTVTGTQANRSSKTT GNESSTCRDITGTQYLGTEVINEFCNSDLTYKQPSKINVSSTTSGNRVTG NEVGRSPLVTGNEPGTCKNLTGTEYTSANLSQSYCGEINKTPSKIRHSKT LDGQSVSGSLPGRSSLVTGDESGSGHQLTGDQYLGADPLPDGKSFEKVGA YNTLNGNLITGTGVGRSERMTGNESGSCKNITGDEYIGSQQYETFCGNKP APEARKVGLSKSQNNNFISGTMTGRSNNVTGDEPGTCKNVTGTPYAGVEQ LDNNCDPNIKNELRGKGKVYLGSSSNARLTGKQPGIGGQLTG…
50	2553539271	Prochlorococcus sp. W9	A972DRAFT_00440	2259	752	pfam12288	80.629	9.66	12	50	61	9	3	15	MTTKTSRQIALERRIAMSDGGKKSLLKSSTRQDRVRSASDINASAATAVI KSSVVTKINKSSTKKYTAPLKSSSLNSRELVLQRRRALSTHGKPAMNSSD RTRAESVVNKNTEISNALDETKKEISISLPKVSQKRRVGPKRKVISNTSR DIVLARREAQSKHGKSAIKQNTSAASLARRGDPDLSSREISQRVRELRSK TGATSIKGSGKCRPCGPNKNGSKQKADAHWKVGESGTNSGQTVTGTQANR SSKTTGNESSTCRDITGTQYLGTEVVNEFCNSDLNYKQPSKINVSSTTSG NRITGNEVGRSSLVTGNEPGTCKKLTGTEYNSANLSQSYCGEVSKTPSKI RHSKTLDGQNVSGSLPGRSSLVTGDESGSGHQLTGDQYLGAD…
51	639886473	Synechococcus sp. BL107	BL107_10571	2346	781	pfam12288	81.1679	10.0265	10	70	32	9	4	9	MARLSSRELALERRKALTTSGKKASVASGSGRVRIAADARSTRTNANASDAVVEASTPAVAVAPRRQQTLTPSSAPRSRVKAVSHPSRELVLARREALSRRGKTADKTSDRNRADVARQTPVVTSAVVAPAATTESSAPPSRAAATVQLSGRSSERRQSTPKRRAIENPSRALVLARRDAMSKHGKTAGKQPTSAAAVARQANPDLTSRELAQQVRELRAKSGSRTKQSAGITRPSGPNRHGAKQAAAADAHWKVGESETSAGQVVTGTQANRSVKTTGNEASTCRSITGTEYLGAEVFQTFCKTTPESTTPAKVRVSATTHGNRVTGNEVGRSEKVTGDEPGTCKSVTGTEYISANQSAAYCGGSNPSPRKVGHSQSQQGRPISGVMVGQSSNVTGNE…
52	650128522	Synechococcus sp. CB0101	SCB01_010100004789	2445	814	pfam12288	84.3463	10.252	13	80	33	7	3	8	MSWFSFPATLQRERALQGCENPSHSIRRADMATKSSREAALERRKALTEGGKQAAKRHSSGGGRVRTAADARPTRTNAAPVQASTPAASAPAAAPAPTRSLSASAPARTGTPKRVSNPSRDLVLARREALSRGGKRANQSKDRTRTDVARETSKPAAPAAEHKCKCQESQPDTTSSRQRETAATLSLSSRGSSASPSSNRPATRKATAQHNPSRALVLARREALSKRGKSASGTSKTGPAAVARQINPDLSARELSQKVRELKSKTGAAGTARNAGTRPSGPNRHGAKQAAEASLKVGVSETLAGQTVTGTQANRSVKTTGNEAATCRTITGTEYLGAEVFQTFCGTQPAAPIQPAKVRVTATTHGNRVTGNEVGRSEKVTGDEPGTCKSITGTEYVSA…
53	650132302	Synechococcus sp. CB0205	SCB02_010100008490	2358	785	pfam12288	80.7518	10.2135	12	78	32	6	3	9	MATKSSREAALERRKALTDGGKKATGRYGSGGGRVRSVADARPTRTNAAPSSTPRPAAAEAPAAAPAPTRQLSAPSSHRSSAGKRVSNPSRDLVLSRREAMTRGGKRADTSKDRTRTDVAKEAPMAASAPAAEHKCKCQETTSDTSSSRSASLSLSTERPSSSSRAAAANRPAARKGTAVHNASRALVLARREALSKRGKSASTAAKSGAAAVARQINPDLSARELAQKVRELKSKTGSAGTARNSGTRPSGPNRHGAKQAAAADAAWKVGVSETLSGQTVTGTQANRSAKTTGNEAATCRSITGTEYLGAEVFQTFCGGQPAGSNQPAKVRVTATSHGNRVTGNEVGRSEKVTGDEPGTCKSVTGTEYISANQSASYCGGVDPSVRKVGRSQTLGGQA…
54	638115553	Synechococcus sp. CC9311	sync_1965	2388	795	pfam12288	82.8284	9.96063	12	73	34	11	4	9	MARLSSRELALERRKALTTAGKKASVAVSAGANRVRSADDARKTRTNADPIAAAPIHAATPVATERPRNQSLTSSSGAHRSRVKPVSQPSRELVLARREALSRRGKSADTTKDRNRAEVARKTATTTSTTAPAVSKKDCGCGGNAAAEPPTRLSRQAVSMDLSTKNSSRRSQAPKRRAIENPSRSLVLARREAMSKHGKTAGKQPTSAAAVARQANPDLTSRELAQQVRELRAKSGARSKQSPGVTRPTGPNRNGSKQAAAADAHWKVGESETTGGQTVTGTQANRSVKTTGNEASTCRSITGTEYLGAEVFQTFCQSAPTPTTPAKVRVSATSHGNRVTGNEVGRSEKVTGDEPGTCKSVTGTEYISANQSAAYCGGTTPSPRKVGHSLTQQGRPVSG…
55	637775351	Synechococcus sp. CC9605	Syncc9605_0754	2361	786	pfam12288	81.4241	10.0677	12	74	32	10	4	9	MARLSSRELALERRKALTTSGKKSSVAAGDGANRVRTVVDARPTRTNAAAAAEPASAPATPAAVAPQRTTSFTAAPANRSSQVKPHRDPSRELVLARRDALSRRGKTADTSRDRNRADVARQTKAAAPAAAPAETTKSCGCGGKRAYEKASLSAPAPKLSGRTERRSATPKRRAIENSSRALVLARREAMAKHGKTAGKQPTSAAAVARQANPDLTSRELAQQVRELRTKAGARNKQSAGVTRPTGPNRHGAKQAAAADAHWKVGESTTTSGQTVTGTQANRSVKTTGNEASTCRSITGTEYLGAEVFQTFCQTAPAATTPAKVRVTATSHGNRVTGNEVGRSEKVTGDEPGTCKSVTGTEYISANQSAAYCGGGVTPPRKVGHSLTERGRPVSGVMVG…
56	2517172587	Synechococcus sp. CC9616	Syn9616DRAFT_0253	2337	778	pfam12288	80.6472	10.1904	10	73	29	9	4	8	MSTLSSRELALERRKALTTAGKKASVAASSSDSRVRTASDARPTRTLANAPEPVAQAPAVAVSRVSAVAPTARFTPTAAPRAQVKPQRHPSRELVLARRDALSRRGKKADTSKDRNRADVARQTKPAAVAAPAVSEAPVVATSPTSAPRLSPRHDRRSATPKRRAIENPSRALVLARRDAMSKHGKTAGKQPTSAAAVARQANPDLTSRELAQQVRELRAKAGARNKQGAGVTRPTGPNRNGAKQAAAADAHWKVGQSTTSTGQTVTGTQANRSVKTTGNEASTCRSITGTEYLGAEVFQTFCQSAPEPTTPAKVRVTATSHGNRVTGNEVGRSEKVTGDEPGTCKSVTGTEYISANQSAAYCGNGVSSPRKVGHSLTEQGRPVSGVMVGRSASVTGDE…
57	637771803	Synechococcus sp. CC9902	Syncc9902_1612	2340	779	pfam12288	80.9826	10.0635	10	70	32	8	4	9	MARLSSRELALERRKALTTSGKKASVASGSGRVRIAADARSTRTNANASDAAVEVSTPAVAVAPRRPQTLTASSAPRSRVKPVSQPSRELVLARREALSRRGKTADKTSDRNRADVARQTPVVASVVVASAAATESSAAPSRAAATVQLSGRSSERRQATPKRRAIENPSRALVLARRDAMSKHGKTAGKQPTSAAAVARQANPDLTSRELAQQVRELRAKSGSRTKQSAGITRPSGPNRHGAKQAADAHWKVGESETSAGQVVTGTQANRSVKTTGNEASTCRSITGTEYLGAEVFQTFCQSAPEKTTPAKVRVSATTHGNRVTGNEVGRSEKVTGDEPGTCKNVTGTEYISANQSAAYCGGSTPSPRKVGHSQSQQGRRISGVMVGQSSNVTGNEAG…
58	2507317449	Synechococcus sp. KORDI-100 (genome sequencing)	KS100_00009300	2325	774	pfam12288	80.2459	10.22	10	72	31	9	4	8	MARLSSRELALERRKALTTAGKKASVVAGSSDNRVRTASDARQTRTLANA SDPVAAAPVVAVASPAASAATSRFTASAAPRAQVKPQRNPSRDLVLARRD ALSRRGKKADTSKDRNRADVARHSKPVVAAAPAVFETPVVATAPTPAPRL SSRHVRRPTVPKRRAIENPSRALVLARREAMSKHGKTAGKQPTSAAAVAR QANPDLTSRELAQQVRELRAKAGARNKQGAGVTRPTGPNRNGAKQAAAAD AHWKVGQSTTSSGQTVTGTQANRSVKTTGNEASTCRSITGTEYLGAEVFQ TFCQTAPEPTTPAKVRVTATSHGNRVTGNEVGRSDKVTGDEPGTCKSVTG TEYISANQAASYCGGGGASPRKVGHSLTLQGRPVSGVMVGRS…
59	2507311741	Synechococcus sp. KORDI-49 (genome sequencing)	KS49_00007640	2340	779	pfam12288	80.9895	10.11	12	76	30	9	4	9	MARLSSRELALERRKALTTTGKKAPAAARSGDSRVRTAADARPTRTRANA PVEPVVPAAAAPQQAKVFTTLAPSRASQVQPQRHPSRDLVLARREALSRR GKTADTSRDRNRADVARQTKAAAPAAVPAETTKSCGCGGKRASEQASLSA SAPKFSARSERRSATPKRRAIENPSRALVLARRDAMSKHGKTAGKQPTSA AAVARQANPDLTSRELAQQVRELRAKAGARNKQGAAVSRPTGPNRHGAKQ AAAADAHWKVGESTTSSGQTVTGTQANRSVKTTGNEASTCRSITGTEYLG AEVFQTFCQSAPEPTTPAKVRVTATSHGNRVTGNEVGRSEKVTGDEPGTC KNVTGTEYISSNQAVSYCGGGNTSPRKVGHSLTEQGRPVSGV…
60	2507314452	Synechococcus sp. KORDI-52 (genome sequencing)	KS52_00007580	2361	786	pfam12288	81.2308	10.07	12	73	33	9	4	8	MARLSSRELALERRKALTTSGKKSSVAAGDGANRVRTVADARPTRTNAAV AAEPAPAPATSAAVAPQRTTSFTAAPAKRSSQVKPQRDPSRELVLARRDA LSRRGKTADTSRDRNRADVARQTKAAAPAASPAETTKSCGCGGKRATEKA SLTAPSPKLSARTERRSATPKRRAIENPSRALVLARREAMAKHGKTAGKQ PTSAAAVARQANPDLTSRELAQQVRELRTKAGARNKQSAGVTRPTGPNRH GAKQAAAADAHWKVGESTTTGGQTVTGTQANRSVKTTGNEASTCRSITGT EYLGAEVFQTFCQTAPAATTPAKVRVTATSHGNRVTGNEVGRSEKVTGDE PGTCKSVTGTEYISANQAAAYCGGGVTSPRKVGHSLTEQGRP…
61	640545761	Synechococcus sp. RCC 307	SynRCC307_0821	2346	781	pfam12288	80.248	10.0714	12	72	30	7	3	9	MATQSSREAALARRMALSSGGKTAEKRLSTSAGRVRTAAEARPSRTEAPAIPPRQASAAAPVAAAEISSHAPVRRSTPTRVANPSRELVLARREALSRRGKRADTSSDRNRAEAFHKEQAAAPAPAAAKKDCDCHKTRSDAPAAAAAPAPTSLSLDAKSAASKRATPRRAAQHNPSRSLVLARREAQSKRGKAATTSQSSGTAAVARQGNPDMSSRELALKVRELRSKSGAASKFGGKAAGAPTRPTGPNRHGAKQAAAADAHWKVGASETLSGQTVTGTQANRSPKTTGNEASTCRSITGTEYLGAEVFQAFCQGQPAAQQPAKVRVTSTSRGNAVTGNEVGRSEKVTGDEPGTCKAVTGTEYIGADQASAYCGGVTPSVAKVGRGVTAGGQAVSGVM…
62	639889661	Synechococcus sp. RS9916	RS9916_27414	2376	791	pfam12288	81.9196	10.1069	12	78	31	10	4	8	MARLSSRELALERRKALTTAGKKASVAAGDKANRVRNASDARPTRTNAAEASAPAAPAPAAPTRSSGLSASAPRPASSHSSQVKAVRQPSRELVLARREALSRRGKTADTSRDRNRSDVARTTKPAAAAEPAKKECGCGGARATEKAARPAVTVELSNRSGDRRAAAERRTAFPKRRAIENPSRALVLARREAMAKHGKTAGKQPTSAAAVARQANPDLTSRELAQQVRELRTKAGARNKQSAGVTRPTGPNRHGAKQAAAADAHWKVGESTTTAGQTVTGTQANRSVKTTGNEASTCRSITGTEYLGAEVFQTFCQTAPEPTTPAKVRVTATSHGNRVTGNEVGRSSKVTGDEPGTCKAVTGTEYISANQSAAYCGGSNPSPRKVGHSLTLEGRPVSG…
63	638962070	Synechococcus sp. RS9917	RS9917_10061	2367	788	pfam12288	81.7895	10.1083	12	75	31	8	5	8	MARLSSRELALERRKALTASGKKAAVAVGSANRVRNASDAHQTRTQANGADEPAVVTTPEPVAAAPQRLVRSTTVRSQVKPISQPSRELVLARREALSRRGKSADTTRDRNRADVAKQASQSSKVAASASEAKSSCSCAGGQRPVESAEAPSRPAARLQLSSRNGERRSATPKRRAIENPSRALVLARREAMSKHGKTAGKQPTSAAAVARQANPDLTSRELAQQVRELRAKAGARNKQSAGVTRPTGPNRHGAKQAAAADASWKVGESTTSAGQTVTGTQANRSVKTTGNEASTCRTITGTEYLGAEVFQTFCQSAPPVTTPAKVRVSATSHGNRVTGNEVGRSEKVTGDEPGTCKNVTGTEYISANQAAAWCGGSQPSPRKVGHSLTDQGRPVSGVM…
64	640543032	Synechococcus sp. WH 7803	SynWH7803_0680	2340	779	pfam12288	80.9896	9.93953	12	73	31	11	4	9	MARLSSRELALERRKALTTSGKKSSVAAGDGANRVRTAADARPTRTDAAAAVEPTAPAAAAPAKSSVSFTPASPSRHSQVKPQRHPSRDLVLARREALSRRGKIADTSRDRNRADVARQTQPAQAVPAAEPTKSCGCGGQRAAEKTALSVPAPKLSARTERRSATPKRRAIENPSRALVLARREAMSKHGKTAGKQPTSAAAVARQANPDLTSRELAQQVRELRAKAGARNKQSAGVTRPTGPNRHGAKQAAAADAHWKVGESTTSSGQTVTGTQANRSVKTTGNEASTCRSITGTEYLGAEVFQTFCQQAPEPTTPAKVRITATSHGNRVTGNEVGRSEKVTGDEPGTCKNVTGTEYISANQSAAYCGSGVTSPRKVGHSLTEQGRPVSGVMVGRSAS…
65	2507494301	Synechococcus sp. WH 8016	Syn8016_3026	2394	797	pfam12288	82.7623	10.0812	12	73	35	9	4	9	MARLSSRELALERRKALTTAGKKASVAVSAGANRVRSAGDARKTRTNADPIAAAAPSKAATPVAVERPRNQSLTSASSGAHRSRVKPVSQPSRELVLARREALSRRGKSADTTKDRNRAEVARKTATTAATSAPAAAKKDCGCGGASAGETPTRLSRQAATVDLSTNNSSRRSKAPKRRAIDNPSRSLVLARREAMSKHGKTAGKQPTSAAAVARQANPDLTSRELAQQVRELRAKSGARSKQSAGVTRPTGPNRNGAKQSAAADAHWKVGESETTGGQTVTGTQANRSVKTTGNEASTCRSITGTEYLGAEVFQTFCQSAPTPTTPAKVRVSATSHGNRVTGNEVGRSEKVTGDEPGTCKSVTGTEYISANQSAAYCGGSNPSPRKVGHSLTQQGRPV…
66	2563725196	Synechococcus sp. WH 8109	Syncc8109_1952	2082	693	pfam12288	81.4659	10.1	12	74	33	11	4	8	MARLSSRELALERRKALTTSGKKSSAAAGTGANRVRTVDDARPTRTNAAAVAEPASAPVVPAAVATQRTTSFTAVPSRRSSQVKPHRDASRDL VLARREALSRRGKTADTSRDRNRADVARQTKAAAPAETTKSCGCGGKRAA EKTALTSLSASAPKLSVRTERRAAAPKRRAIENPSRALVLARRDAMAKHG KTAGKQSTSAAAVARQANPDLTSRELAQQVRDLRTKAGARNKQSAGVTRP TGPNRHGAKQAAAADAHWKVGESTTTAGQTVTGTQANRSVKTTGNEASTC RSITGTEYLGAEVFQTFCQTAPAPTTPAKVRVTATSHGNRVTGNEVGRSE KVTGDEPGTCKSVTGTEYISANQSAAYCGGGTTSPRKVGHSLTEQGRPVS…
67	638959726	Synechococcus sp. WH5701	WH5701_11339	2361	786	pfam12288	82.0971	10.285	10	78	27	8	4	11	MALSTAGKTAEKRYANSANRTRSAAEARPTRSVVPVAPAVSREADAPARPLFSSSNGPTSAPRQLNRAAISNPSRDLVLARREALSKRGKRADTSKDRSRDGSSLRTVATPTPAAVSPEPPAASRPTLSLSAPPSTSLSDRRSNGNRPTAKRSAQFNPSRAIVMARREALSKRGKSASTNSSGGTAAVVRQSNPDISSRELAHRIRDLKSKNGAGAVSRGNGVTRPTGPRRGPNKVAGAQDASWKVGASETVRGQVVTGTQANRSEKTTGNEASTCRPITGTEYMGADIFRTFCQSEPEPLQPAKVRVTATSHGNRVTGNEVGRSEKVTGDEPGTCKSITGTEYISANQAAAYCGTTSVSPRKVGHSQTLAGRPVSGVMVGRSERVTGDEHGAGIQPTG…
68	639019980	Synechococcus sp. WH7805	WH7805_14298	2367	788	pfam12288	82.0729	10.0309	12	75	33	11	4	8	MARLSSRELALERRKALTTSGKKSSVAARDGANRVRTAADARPTRTEAAAAVEPTAPAVAAPVKPKVSFTPASPSRSSQVKPQRHPSRDLVLARREALSRRGKTADTSRDRSRADVARQTKAAAPAAAPAESTKSCGCGGKRAVEKTALTSLSASAPKLSARTERRSATPKRRAIENPSRALVLARRDAMSKHGKTAGKQPTSAAAVARQANPDLTSRELAQQVRELRTKAGARNKQSAGVTRPTGPNRHGAKQAAAADAHWKVGESTTTSGQTVTGTQANRSVKTTGNEASTCRSITGTEYLGAEVFQTFCQQAPEPTTPAKVRVSATSHGNRVTGNEVGRSDKVTGDEPGTCKNVTGTEYISANQSAAYCGSSQVSPRKVGHSLTQQGRPVSGVMVG…
69	637445834	Synechococcus sp. WH8102	SYNW1716	2343	780	pfam12288	81.0305	9.94017	12	71	32	12	4	8	MARLSSRELALERRKALTTSGKKSSVAAGDGANRVRTASDVRPTRTDAAAAVEPTAPAVSAPVKPTVSFTPASPSSSSHVKPQRHPSRDLVLARRDALSRRGKTADTSRDRNRADVARQTQAAAPVAASAEEQKTCGCGGKRAAGKVQLSAPTTSLKPRSDRRSAAPKRRAIENPSRALVLARREAMAKHGKTAGKQPTSAAAVARQANPDLTSRELAQQVRELRTKAGARNKQSAGATRPTGPNRHGAKQAAAADAHWKVGESTTSTGQTVTGTQANRSVKTTGNEASTCRSITGTEYLGAEVFQTFCQQAPEPTTPAKVRVTATSHGNRVTGNEVGRSEKVTGDEPGTCKSVTGTEYISANQSAAYCGSSQVSQRKVGHSLTQQGRPVSGVMVGRSS…
70	2523765254	Thermithiobacillus tepidarius DSM 3134	G579DRAFT_02720	2544	847	pfam12288	87.3367	9.9	14	79	25	8	3	13	MPELTALSGRELARARRAMLAQGGKNGAAQASARPVRSAAPRPVESSAPS TPAAQRDRGPVQSVQTGGLNGREFSRARRAMLAQQGKKGAPQGNARSARP AAPRPVESFAPPAQAEARPSENASPAIENSAAETTLDSLCEIVEQNPAAL GENANDVRRLCRDRRRALATQGKSALPAKAGMQARQSNGRAPANGGINNI GNGRLVARERRAEMSRIGRGDAPPARPVRARPQPGAAPAKVEVGTTLSGL AVTGTQVERKPQITGGESGTCRVVTGTEYIGAEQFDTFCGVRPAPGKGQV EVTSTSKGNRVTANAAVGRSSRVTGDEMGGCRGVTGTEYLGSEHFAQFCE SKGLLNRPEKVVVGVTERKGLAVTGSDEARQSRVTGFEPGAK…
71	2507134127	Thioalkalimicrobium aerophilum AL3	Thiae_1974	2169	722	pfam12288	75.4182	9.85537	12	47	52	6	2	13	MSSNTQGLSGRDLARARRQAQTKGKGTPIVPKAHQPIVNTSASVKSSEPVRSEPIAAPARSRNTVAAVAPVVNEGRKAAVERRKQLVKGSGYKAKSQPTRQPRQKTVVEPITTETAKPVQAAPVAAVTERSRQEVKSKTTSVKPMGSVMPKGRLVARTYRKAQSEGKAALKAKLSSSSSVSSIAKMANPDANGRQIAREVRHQRCTQGKTSSGVCRPTGKVARKPAASEPYPAKVGFSQTGYDQTVSGTMVSDTYKMTGSEAGSCRVISGTEYTSPDEFQAKCSFKPEANPRKVAMTKTAAGRHVSGTEVGLSEKVTGTEPGQCRGVTGTEYLPADQGEMFCGSKPESGPSKVSQSRTAKNQIISGPSMLPREAMTGLEAGSERAITGTQYLSHVAKLA…
72	2505700883	Thioalkalimicrobium cyclicum ALM1	Thicy_1563	2154	717	pfam12288	75.0124	9.888	12	46	49	7	2	13	MSSNTQGLTGRDLARARRQAQTKGKGASVAPKAHQPIVNTSASVKSSESVRSEVIATPARSRNTVATAAPVVNEGRKAAVERRKQLVKGSGYKAKSQPARQPRQKPVVEAIITDNKSVEHAAPVGVERSRQEVKSKATGVKPMGTVMPKGRLVARTYRKAQSEGKAALKAKLSGSSSVSSIAKMANPDASGRQIAREVRQQRCTQGKTSSGVCRPTGKITRKPATSEPYPAKVGFSQTGYDQTVSGTMVSDTKKMTGSEAGSCRVISGTEYTSPNEFQAKCSFKPEANPRKVAMTQTASGRHVSGTEVGLSEKVTGTEPGQCRGVTGTEYLPADQGEMFCGSKPASGPSKVSQSRTAKNQIISGPSMLPRETMTGLEAGQERSITGTQYLSSSANLTKE…
73	2521966045	Thioalkalivibrio nitratireducens DSM 14787	TVNIR_2989	1584	527	pfam12288	62.252	9.19	11	50	21	4	2	11	VALARRQAQSARGKAGLSPRGMTTAQTARATNPGLSGRELARALREQRSR TGNAGQKKAEPCGRVRPQKSRKDAPPKMGASETAYGQHLTGTMVGRSRSVTGDEPGSCNPVTGTEYMGAEIFRDFCQTEPTTAPRKVGVSPTSHGNRVSGNEVGRSTRVTGDEPGTCARVTGTEYLGADKIDAFCGVRPEPAAGKITVAQSQKGKSVTGSNVGRSERVTGDEVGANRALTGTQYMQQGNGQAPAKVGTTTTFRGGAVTGTMVGRSERVTGDEPGSCRNVTGDAYLGSEHFESFCESVPAPEDEKVGLSQTFKGMAVTGTLTGRSGKVTGDEPGTCNAITGTPYAGVEQYRGYCEPGETKTSQARTRPQRATPGPALTGIQPGIGGPITGAAKGACEPV…
74	2513006699	Thioalkalivibrio paradoxus ARh 1	THIPADRAFT_2282	2121	706	pfam12288	80.5946	10.04	14	73	30	8	2	11	MAGPSHSSSARAASMARRRALSEAGKAALKKTSTHSGGAPVRPSPSPSAPVVRPAASTASAIGTSTPRSAVSTRSSRAAQP MMPEARAASRARREAMSHRGKAGVSQADRTRTAADVQASSATPASSKDEQ RSGCGCGCKGEQGTAPEARSTREPATTARARAGGPRTKMRANGGKPKPVV ANTSRAVALARRHAQSARGKAGLSPRGMTTAQTARATNPGLSGRELAQAL REQRSRTGNAGQKKAEPCGRVRPQKARKDAPPKVGASETAYGQHLTGTMV GRSRTVTGDEPGSCKPVTGTEYMGAEIFRDFCQTEPTRAPRKVGVSPTSH GNRVSGNEVGRSTRVTGDEPGTCARVTGTEYLGADQVDAFCGVRPQPAAD KITVAQSQKGK…
75	2521387921	Thioalkalivibrio sp. AKL10	G333DRAFT_2611	3018	1005	pfam12288	105.097	8.7888	25	92	39	20	3	21	MSNPTSASEGLSGRERALERRKAMSRNGKAAVKSTDQTKGSSRSAGAARDARQAKADPAPAPQAREPEMHSSESSSQVSAETRDTTPERRPEPGAHTGVSNGRQAALERRQKMARQGKKAVGRTNTRAQAAGGMAPAGAERSRQLEALAQSQNVEVDCSNMSGREICRLRRQALSTEGKKAVAPEPRRGDRIKGSEPVAAPAQESKKDCGCGCKGEKAERDASVNTAPSRDAAMVESGLDQLCDKVESGGEAAGPHPMISEVRAICMARRDAMAQTGKKAQRRRFNGGQARGTMPQEGAWKAAKRQGMSAREVARQRREELCKLGRGSAEPGRPCGRPRPVEGDAPPKVEEGTTLAGSHVSGTQVERTSGVTGTEAGSCSSITGTEYLGVEHYERYCGA…
76	2518369116	Thioalkalivibrio sp. AKL11	D574DRAFT_01233	3018	1005	pfam12288	106.03	8.57133	25	92	40	20	3	23	MSNPTSASEGLSGRELARERRKAMSHNGKAAVKSTGQTKGTSRSAAAAQKARQAQPVSEPAPQAREPEMHSKESQPSTSFEVDSSARERRPEPGAHAGASNGRQAALERRQKMARQGKKAVRRSNTRAQALGGMARGGADRSRQLEALAQSQGMEIDCSNMSGREICRLRRQALATEGKKAMASEPRREDRLKGYESFAGDVPRDKKEGCGCGCKGEKSEPGDTYTAPETESDSVVASGLDQLCDKVESGGEAAGPHPMISEVRAICMARREAMAQNGKRATKRRFNGSKGRGAMPQEGAWKAAKRKGMSTREVARQRREELCTIGRGSSDPGRPCGRPRQHESEAPPKVEEGTTLAGGHVSGTQVESTRSVTGTEAGSCSNITGTEYLGLEHYERYCN…
77	2518370868	Thioalkalivibrio sp. AKL12	D579DRAFT_00008	2814	937	pfam12288	98.0059	8.45608	25	83	34	20	3	21	MHSSESSSQVSAETRDTTPERRPEPGAHTGVSNGRQAALERRQKMARQGKKAVGRTNTRAQAAGGMAPAGAERSRQLEALAQSQNVEVDCSNMSGREICRLRRQALSTEGKKAVAPEPRRGDRIKGSEPVAAPAQESKKDCGCGCKGEKAERDASVNTAPSRDAAMVESGLDQLCDKVESGGEAAGPHPMISEVRAICMARRDAMAQTGKKAQRRRFNGGQARGTMPQEGAWKAAKRQGMSAREVARQRREELCKLGRGSAEPGRPCGRPRPVEGDAPPKVEEGTTLAGSHVSGTQVERTSGVTGTEAGSCSSITGTEYLGVEHYERYCGARPAGNPPKVGTSHTAHGQSVSGTEVGRSNRVTGDERGSCETITGTEYLSTEQYEGFCGTRPQAGPART…
78	2518376096	Thioalkalivibrio sp. AKL17	D577DRAFT_02408	3045	1014	pfam12288	107.128	7.27961	22	107	26	21	4	21	MSNPTSASAGLSGRELARERRKAMSRNGKAAVKGSNQGVSRSQMVRQNPAPAAPAPEPAPSAPESARESDAPAQPEPRFTEPRAERQTDGSDAPPPGAHQGASNGRQAALERRQKMARQGKKALGRGSTRGSGGFARAGSERSRQLEVLAQSQDVDCENMSGREICRLRRQALAQNGKKAMATEPRREDRLRGRERDPEPPRPTRPPREAARQPESPVADESAERAEEALDQGLDRLCEQVEQRQDENDREIKPMISDVRAICMARRDAMASQGKKALRRRYQAGTKRPSDLPREGSWKAAQRKGMTTREIARQRRQELCSIGRGSSEPGRPCGRPRQAGQDDAPAKVEEGTTLSGGHVSGTQVESTYAVTGGEAGSCYDVTGTEYLGAEHFDRYCGTL…
79	2523084039	Thioalkalivibrio sp. AKL19	F817DRAFT_0646	3012	1003	pfam12288	105.376	8.8751	25	92	40	18	3	21	MSNPTSASEGLSGRERALERRKAMSRNGKAAVKSTGQNKGNSRSAAAAQQARQAKAEPAPAPQAREPETHSSESTSPVSVETRDTTPERRPQPGAHAGASNGRQAALERRQKMARQGKKAVGRSNTRAQVSGGMARAGADRSRQLEALAQSQNVEVDCSNMSGREICRLRRQALSTDGKKAMAPEPRREDRLKGTEPVAAGREEAKKDCGCGCKGDKSGRNETFDTPPTQGDPVVESGLDQLCDKVESGGEAAGPHPMISEVRAICMARRDAMAQNGKQALRRRFKSGQARGTLPQEGAWKAAKRKGMSTREVARQRREELCKLGRGSSEPGRPCGRPRPAEGDAPPKVEEGTTLAGSHVSGTQVERTSSVTGTEAGSCSSITGTEYLGAEHYDRYCGV…
80	2518377242	Thioalkalivibrio sp. AKL3	D572DRAFT_00852	2814	937	pfam12288	97.9549	8.45608	25	83	34	20	3	21	MHSSESSSQVSVETRDTTPERRPEPGAHTGVSNGRQAALERRQKMARQGKKAVGRTNTRAQAAGGMAPAGAERSRQLEALAQSQNVEVDCSNMSGREICRLRRQALSTEGKKAVAPEPRRGDRIKGSEPVAAPAQESKKDCGCGCKGEKAERDASVNTAPSRDAAVVESGLDQLCDKVESGGEAAGPHPMISEVRAICMARRDAMAQTGKKAQRRRFNGGQARGTMPQEGAWKAAKRQGMSAREVARQRREELCKLGRGSAEPGRPCGRPRPVEGDAPPKVEEGTTLAGSHVSGTQVERTSGVTGTEAGSCSSITGTEYLGVEHYERYCGARPAGNPPKVGTSHTAHGQSVSGTEVGRSNRVTGDERGSCETITGTEYLSTEQYEGFCGTRPQAGPART…
81	2518381432	Thioalkalivibrio sp. AKL6	D575DRAFT_02303	2814	937	pfam12288	97.9899	8.52583	25	83	34	21	3	21	MHSSESSSQVSVETRETTPERRPEPGAHTGVSNGRQAALERRQKMARQGKKAVGRTNTRAQAAGGMAPAGAERSRQLEALAQSQNVEVDCSNMSGREICRLRRQALSTEGKKAVAPEPRRGDRIKGSEPVAAPTQESKKDCGCGCKGEKAERDASVNTAPSRDAAVVESGLDQLCHKVDSGGEAAGPHPMISEVRAICMARRDAMAQSGKKAQRRRFNGGQARGTMPQEGAWKAAKRQGMSAREVARQRREELCKLGRGSAEPGRPCGRPRPVEGDAPPKVEEGTTLAGSHVSGTQVERTSGVTGTEAGSCSSITGTEYLGVEHYERYCGARPAGNPPKVGTSHTAHGQSVSGTEVGRSNRVTGDERGSCETITGTEYLSTEQYEGFCGTRPQAGPART…
82	2521392459	Thioalkalivibrio sp. AKL7	G315DRAFT_1508	3018	1005	pfam12288	105.081	8.83457	25	92	39	21	3	21	MSNPTSASEGLSGRERALERRKAMSRNGKAAVKSTDQTKGSSRSAGAARDARQAKADPAPAPQAREPEMHSSESSSQVSVETRETTPERRPEPGAHTGVSNGRQAALERRQKMARQGKKAVGRTNTRAQAAGGMAPAGAERSRQLEALAQSQNVEVDCSNMSGREICRLRRQALSTEGKKAVAPEPRRGDRIKGSEPVAAPTQESKKDCGCGCKGEKAERDASVNTAPSRDAAVVESGLDQLCHKVDSGGEAAGPHPMISEVRAICMARRDAMAQSGKKAQRRRFNGGQARGTMPQEGAWKAAKRQGMSAREVARQRREELCKLGRGSAEPGRPCGRPRPVEGDAPPKVEEGTTLAGSHVSGTQVERTSGVTGTEAGSCSSITGTEYLGVEHYERYCGA…
83	2521382111	Thioalkalivibrio sp. AKL8	G335DRAFT_0019	2814	937	pfam12288	98.051	8.45362	25	82	35	18	3	21	MHSSESSSQVSVETRDTTPERRPEPGAHTGISNGRQAALERRQKMARQGKKAVGRTNTRAQAAGGMAPAGAERSRQLEALAQSQNVEVDCSNMSGREICRLRRQALSTEGKKAVAPEPRRGDRIKGSEPVAAATQESKKDCGCGCKGEKAERDASVNSAPSRDAAVVESGLDQLCHKVESGGEAAGPHPMISEVRAICMARRDAMAQSGKKAQRRRFNGGQARGTMPQEGAWKAAKRQGMSAREVARQRREELCKLGRGSSEPGRPCGRPRPVEGDVPPKVEEGTTLAGSHVSGTQVERSSGVTGTEAGSCSSVTGTEYLGVEHYERYCGVSPAGNPPKVGASHTAHGQSVSGTEVGRSNRVTGDERGSCETITGTEYLSTEQYEGFCGTRPQAGPART…
84	2518382900	Thioalkalivibrio sp. AKL9	D573DRAFT_01060	2814	937	pfam12288	97.9549	8.45608	25	83	34	20	3	21	MHSSESSSQVSVETRDTTPERRPEPGAHTGVSNGRQAALERRQKMARQGKKAVGRTNTRAQAAGGMAPAGAERSRQLEALAQSQNVEVDCSNMSGREICRLRRQALSTEGKKAVAPEPRRGDRIKGSEPVAAPAQESKKDCGCGCKGEKAERDASVNTAPSRDAAVVESGLDQLCDKVESGGEAAGPHPMISEVRAICMARRDAMAQTGKKAQRRRFNGGQARGTMPQEGAWKAAKRQGMSAREVARQRREELCKLGRGSAEPGRPCGRPRPVEGDAPPKVEEGTTLAGSHVSGTQVERTSGVTGTEAGSCSSITGTEYLGVEHYERYCGARPAGNPPKVGTSHTAHGQSVSGTEVGRSNRVTGDERGSCETITGTEYLSTEQYEGFCGTRPQAGPART…
85	2522562674	Thioalkalivibrio sp. AL21	F628DRAFT_0234	3009	1002	pfam12288	105.27	8.95057	25	93	40	18	4	23	MSNPTSASEGLSGRELARERRKAMSHNGKAAVKPTGQTKGTSRSAAAAQKARQAQRVSEPAPQAREPESHSSESQPSTSFEVGSSAPARRPEPGAHAGASNGRQAALERRQKMARQGKKAVGRSNTRARALGGLARGGSDRSRQLEALSQNQGMEIDCSNMSGREICRLRRQALATDGKKAMAAEPRREDLLKGEGSFAPSAQEEKKGCGCGCKDEKSGRDDTYSSASAESDTVVESGLDQLCDKVESGGESAGPHPMISEVRAICMARREAMAQNGKRATKRRFNGSKGRGAMPQEGSWKAAKRKGMSTREVARQRREELCTIGRGSSDPGRPCGRPRGQTSEAPPKVEEGTTLAGGHISGTQVEATRSVTGAEAGSCSNITGTEYLGLEHYERYCNV…
86	2522239442	Thioalkalivibrio sp. AL5	F574DRAFT1985	3009	1002	pfam12288	105.229	8.87211	25	93	39	18	3	23	MSNPTSASEGLSGRELARERRKAMSHNGKAAVKPTGQTKGTSRSAAAAQKARQAQRVSEPAPQAREPESHSSESQPSTSFEVGSSAPARRPEPGAHAGASNGRQAALERRQKMARQGKKAVGRSNTRARALGGLARGGSDRSRQLEALSQNQGMEIDCSNMSGREICRLRRQALATDGKKAMAAEPRREDLLKGEGSFAPSAQEEKKGCGCGCKDEKSERNDTYSAVTPESDTVVESGLDQLCDKVESGGESAGPHPVISEVRAICMARREAMAQNGKRATKRRFNGSKGRGAMPQEGAWKAAKRKGMSTREVARQRREELCTIGRGSSDPGRPCGRPRGQTSEAPPKVEEGTTLAGGHISGTQVESTRSVTGAEAGSCSNITGTEYLGLEHYERYCDV…
87	2522468137	Thioalkalivibrio sp. ALD1	F623DRAFT_1971	2976	991	pfam12288	104.623	8.93225	22	96	37	17	4	24	MSNPTSASEGLSGRELARERRKAMSHNGKAAVKKPGQTRETSRSAAAAQKARQAQPVSESAPETREPEVHSNESSSSTSFVADERSRERRPEPGAHAGASNGRQAALERRQKMARQGKKAVGRSNTRARALGGLARAGADRSRQLDALAQSQGMDIDCANMSGREICRLRRQALATDGKKAMAPEPRREDLLKGQGSFAETRQDEKSERDDSYTAASSQQDTVVESGLDQLCDKVESGGEAAGPHPMISEVRAICMARREALAQNGKRATKRRFNGSKGRGAMPQEGAWKAAKRKGMSTREVARQRREELCTIGRGSSDPGRPCGRPRGEVSEAPPKVEEGTTLAGGHISGTQVEATPSVTGAEAGSCSNITGTEYLGLEHYERYCNVRPRANPAKVGH…
88	2520487932	Thioalkalivibrio sp. ALE10	F788DRAFT_01138	3060	1019	pfam12288	107.499	7.53686	22	106	26	22	4	23	MSNPTSASAGLSGRELARERRKAMSRNGKAAVKGSNQGVSRSQVVRQNPAPAAPAPEPAPSAPESGRESDAPAQPEPRFAEPRAERQTDGSDAPPPGAHQGASNGRQAALERRQKMARQGKKALGRGSTRGSGGFARAGSERSRQLEVLAQSQDVDCENMSGREICRLRRQALAQNGKKAMATEPRREDRLRGRERDPEPPRPTRPPREAARQPESPATDESAERAGEALDQGLDRLCEQVEQRQDENDREIKPMISDVRAICMARRDAMASQGKKALRRRYQAGTKRPSDLPREGSWKAAQRKGMTTREIARQRRQELCSIGRGSSEPGRPCGRPRHDAQHDAPPKVEEGTTLSGGHVSGTQVESTYAVTGGEAGSCYDVTGTEYLGAEHFDRYCGTL…
89	2520554808	Thioalkalivibrio sp. ALE11	F620DRAFT_01247	3060	1019	pfam12288	107.466	7.77628	22	106	26	22	4	23	MSNPTSASAGLSGRELARERRKAMSRNGKAAVKGSNQGVSRSQVVRQNPAPAAPAPEPAPSAPESGRESDAPAQPEPRFAEPRAERQTDGSDAPPPGAHQGASNGRQAALERRQKMARQGKKALGRGSTRGSGGFARAGSERSRQLEVLAQSQDVDCENMSGREICRLRRQALAQNGKKAMATEPRREDRLRGRERDPEPPRPTRPPREAARQPESPAADESAERAGEALDQGLDRLCEQVEQRQDENDREIKPMISDVRAICMARRDAMASQGKKALRRRYQAGTKRPSDLPREGSWKAAQRKGMTTREIARQRRQELCSIGRGSSEPGRPCGRPRHDAQHDAPPKVEEGTTLSGGHVSGTQVESTYAVTGGEAGSCYDVTGTEYLGAEHFDRYCGTL…
90	2521832011	Thioalkalivibrio sp. ALE12	F614DRAFT_01497	3015	1004	pfam12288	105.418	8.82869	25	93	41	18	3	21	MSNPTSASEGLSGRERALERRKAMSRNGKAAVKSTGQNKGNSRSAAAAQQARQAKAEPAPAPQAREPETHTSESSSPVSFETRDTTPERRPEPGAHAGASNGRQAALERRQKMARQGKKAVGRTNTRAQVSGGMARAGAERSRQLEALAQSQNVEVDCSNMSGREICRLRRQALSTDGKKAVAPEPRREDRIKGTEPTASERSDAKKDCGCGCKGDKSGREEARDTAPSQENAVVESGLDQLCDKVESGGEAAGPHPMISEVRAICMARRDAMAQNGKQALRRRFKSGQARGALPQEGAWKAAKRKGMSTREVARQRREELCKLGRGSSEPGRPCGRPRPAEGDAPPKVEEGTTLAGSHVSGTQVERTSHVTGTEAGSCSSITGTEYLGLEHYERYCGV…
91	2521835158	Thioalkalivibrio sp. ALE14	F572DRAFT_01856	3012	1003	pfam12288	105.198	8.74057	25	92	39	18	3	21	MSNPTSASEGLSGRERALERRKAMSRNGKAAVKSTGQNKGNSRSAAAAQQARQAKAEPAPATQAREPETHSSESTSPVSVETRDTTPERRPEPGAHAGASNGRQAALERRQQMARQGKKAVGRTNTRAQVSGGMARAGADRSRQLDALAQSQNVEVDCSNMSGREICRLRRQALSTDGKKAMAPEPRREDRLKGTEPVAAGREEAKKDCGCGCKGDKSGRDDAVDTAPTQGDPVVESGLDQLCDKVESGGEAAGPHPMISEVRAICMARRDAMAQNGKQALRRRFKSGQARGTLPQEGAWKAAKRKGMSTREVARQRREELCKLGRGSSEPGRPCGRPRPAEGDAPPKVEEGTTLAGSHVSGTQVERTSSVTGTEAGSCSSITGTEYLGAEHYDRYCGV…
92	2521836873	Thioalkalivibrio sp. ALE16	F627DRAFT_00612	3015	1004	pfam12288	105.334	8.78597	25	92	40	18	3	21	MSNPTSASEGLSGRERALERRKAMSRNGKAAVKSTGQNKGNSRSAAAAQQARQAKAEPAPAPQAREPETHSSESSSPVSFETRDTTPERRPEPGAHAGASNGRQAALERRQKMARQGKKAVGRTNTRAQVSGGMARAGAERSRQLDALAQSQNVEVDCSNMSGREICRLRRQALSTDGKKAVAPEPRREDRIKGTEPTASERSDAKKDCGCGCKGEKSGREEARDTAPSQENAVVESGLDQLCDKVESGGEAAGPHPMISEVRAICMARRDAMAQNGKQALRRRFKSGQARGTLPQEGAWKAAKRKGMSTREVARQRREELCKLGRGSSEPGRPCGRPRPAEGEAPPKVEEGTTLAGSHVSGTQVERTSSVTGTEAGSCSSITGTEYLGLEHYERYCGV…
93	2523898687	Thioalkalivibrio sp. ALE17	H609DRAFT_01655	3015	1004	pfam12288	105.435	8.79	25	93	40	18	3	21	MSNPTSASEGLSGRERALERRKAMSRNGKAAVKSTGQNKGNSRSAAAAQQ ARQAKAEPAPAPQAREPETHSSESSSPVSFETRDTTPERRPEPGAHAGAS NGRQAALERRQKMARQGKKAVGRTNTRAQVSGGMARAGAERSRQLDALAQ SQNVEVDCSNMSGREICRLRRQALSTDGKKAVAPEPRREDRIKGTEPTAS DRSEAKKDCGCGCKGDKSGREEARDTAPSQENAVVESGLDQLCDKVESGG EAAGPHPMISEVRAICMARRDAMAQNGKQALRRRFKSGQARGTLPQEGAW KAAKRKGMSTREVARQRREELCKLGRGSSEPGRPCGRPRPAEGEAPPKVE EGTTLAGSHVSGTQVERTSSVTGTEAGSCSSITGTEYLGLEH…
94	2519140191	Thioalkalivibrio sp. ALE18	F814DRAFT_01140	3060	1019	pfam12288	107.499	7.53686	22	106	26	22	4	23	MSNPTSASAGLSGRELARERRKAMSRNGKAAVKGSNQGVSRSQVVRQNPAPAAPAPEPAPSAPESGRESDAPAQPEPRFAEPRAERQTDGSDAPPPGAHQGASNGRQAALERRQKMARQGKKALGRGSTRGSGGFARAGSERSRQLEVLAQSQDVDCENMSGREICRLRRQALAQNGKKAMATEPRREDRLRGRERDPEPPRPTRPPREAARQPESPATDESAERAGEALDQGLDRLCEQVEQRQDENDREIKPMISDVRAICMARRDAMASQGKKALRRRYQAGTKRPSDLPREGSWKAAQRKGMTTREIARQRRQELCSIGRGSSEPGRPCGRPRHDAQHDAPPKVEEGTTLSGGHVSGTQVESTYAVTGGEAGSCYDVTGTEYLGAEHFDRYCGTL…
95	2522365905	Thioalkalivibrio sp. ALE19	F787DRAFT_01541	3060	1019	pfam12288	107.612	7.0796	22	106	26	22	4	23	MSNPTSASAGLSGRELARERRKAMSRNGKAAVKGSNQGVSRSQVVRQNPAPAAPAPEPAPLAPESARESDAPAQPEPRFTEPRAERQTDGSDAPPPGAHQGASNGRQAALERRQKMARQGKKALGRGSTRGSGGFARAGSERSRQLEVLAQSQDVDCENMSGREICRLRRQALAQNGKKAMATEPRREDRLRGRERDPEPPRPTRPPREAARQPESPAADESAERAEEALDQGLDRLCEQVEQRQDENDREIKPMISDVRAICMARRDAMASQGKKALRRRYQAGTKRPSDLPREGSWKAAQRKGMTTREIARQRRQELCSIGRGSSEPGRPCGRPRHDAQHDAPPKVEEGTTLSGGHVSGTQVESTYAVTGGEAGSCYDVTGTEYLGAEHFDRYCGTL…
96	2519143804	Thioalkalivibrio sp. ALE20	F790DRAFT_02081	3060	1019	pfam12288	107.341	7.07917	22	105	26	22	4	23	MSNPTSASAGLSGRELARERRKAMSRNGKAAVKGSNQGVSRSQVVRQNPAPAAPAPEPAPSAPESGRESDAPAQPEPRFAEPRAERQTDGSDAPPPGAHQGASNGRQAALERRQKMARQGKKALGRGSTRGSGGFARAGSERSRQLEVLAQSQDVDCENMSGREICRLRRQALAQNGKKAMATEPRREDRLRGRERDPEPPRPTRPPREAARQPESPAADESAERAGEALDQGLDRLCEQVEQRQDENDREIKPMISDVRAICMARRDAMASQGKKALRRRYQAGTKRPSDLPREGSWKAAQRKGMTTREIARQRRQELCSIGRGSSEPGRPCGRPRHDAQHDAPPKVEEGTTLSGGHVSGTQVESTYAVTGGEAGSCYDVTGTEYLGAEHFDRYCGTL…
97	2520621645	Thioalkalivibrio sp. ALE21	F815DRAFT_00591	3015	1004	pfam12288	105.483	8.81102	26	93	41	17	3	21	MSNPTSASEGLSGRERALERRKAMSRNGKAAVKSTGQNKGNSRSAAAAQQARQAKAEPAPAPQAREPETHSSESSSPVSFETRDTTPERRPEPGAHAGASNGRQAALERRQKMARQGKKAVGRTNTRAQVSGGMARAGAERSRQLEALAQSQNVEVDCSNMSGREICRLRRQALSTDGKKAVAPEPRREDRIKGTEPTASERSDVKKDCGCGCKGEKSGREEARDTAPSQENAVVESGLDQLCEKVESGGEAAGPHPMISEVRAICMARRDAMAQNGKQALRRRFKSGQARGALPQEGAWKAAKRKGMSTREVARQRREELCKLGRGSSEPGRPCGRPRPAEGDAPPKVEEGTTLAGSHVSGTQVERTSHVTGTEAGSCSSITGTEYLGLEHYERYCGV…
98	2519153301	Thioalkalivibrio sp. ALE22	F793DRAFT_02224	3015	1004	pfam12288	105.375	8.78319	25	92	41	17	3	21	MSNPTSASEGLSGRERALERRKAMSRNGKAAVKSTGQNKGNSRSAAAAQQARQAKAEPAPAPQAREPETHSSESSSPVSFETRETTPERRPEPGAHAGASNGRQAALERRQKMARQGKKAVGRTNTRAQVSGGMARAGADRSRQLEALAQSQNVEVDCSNMSGREICRLRRQALSTDGKKAMAPEPRREDRIKGTELTASDRSDAKKDCGCGCKGDKSGREEARDTAPSQENAVVESGLDQLCDKVESGGEAAGPHPMISEVRAICMARRDAMAQNGKQALRRRFKSGQARGTLPQEGAWKAAKRKGMSTREVARQRREELCKLGRGSSEPGRPCGRPRPAEGDAPPKVEEGTTLAGSHVSGTQVERTSSVTGTEAGSCSSITGTEYLGLEHYERYCGV…
99	2520558313	Thioalkalivibrio sp. ALE23	F573DRAFT_01889	3060	1019	pfam12288	107.358	7.28933	22	105	26	22	4	23	MSNPTSASAGLSGRELARERRKAMSRNGKAAVKGSNQGVSRSQVVRQNPAPAAPAPEPAPSAPESGRESDAPAQPEPRFAEPRAERQTDGSDAPPPGAHQGASNGRQAALERRQKMARQGKKALGRGSTRGSGGFARAGSERSRQLEVLAQSQDVDCENMSGREICRLRRQALAQNGKKAMATEPRREDRLRGRERDPEPPRPTRPPREAARQPESPAADESAERAGEALDQGLDRLCEQVEQRQDENDREIKPMISDVRAICMARRDAMASQGKKALRRRYQAGTKRPSDLPREGSWKAAQRKGMTTREIARQRRQELCSIGRGSSEPGRPCGRPRHDAQHDAPPKVEEGTTLSGGHVSGTQVESTYAVTGGEAGSCYDVTGTEYLGAEHFDRYCGTL…
100	2517748843	Thioalkalivibrio sp. ALE25	C996DRAFT_00589	3015	1004	pfam12288	105.483	8.81102	26	93	41	17	3	21	MSNPTSASEGLSGRERALERRKAMSRNGKAAVKSTGQNKGNSRSAAAAQQARQAKAEPAPAPQAREPETHSSESSSPVSFETRDTTPERRPEPGAHAGASNGRQAALERRQKMARQGKKAVGRTNTRAQVSGGMARAGAERSRQLEALAQSQNVEVDCSNMSGREICRLRRQALSTDGKKAVAPEPRREDRIKGTEPTASERSDVKKDCGCGCKGEKSGREEARDTAPSQENAVVESGLDQLCEKVESGGEAAGPHPMISEVRAICMARRDAMAQNGKQALRRRFKSGQARGALPQEGAWKAAKRKGMSTREVARQRREELCKLGRGSSEPGRPCGRPRPAEGDAPPKVEEGTTLAGSHVSGTQVERTSHVTGTEAGSCSSITGTEYLGLEHYERYCGV…
101	2517815047	Thioalkalivibrio sp. ALE27	D108DRAFT_02217	3015	1004	pfam12288	105.375	8.78319	25	92	41	17	3	21	MSNPTSASEGLSGRERALERRKAMSRNGKAAVKSTGQNKGNSRSAAAAQQARQAKAEPAPAPQAREPETHSSESSSPVSFETRETTPERRPEPGAHAGASNGRQAALERRQKMARQGKKAVGRTNTRAQVSGGMARAGADRSRQLEALAQSQNVEVDCSNMSGREICRLRRQALSTDGKKAMAPEPRREDRIKGTELTASDRSDAKKDCGCGCKGDKSGREEARDTAPSQENAVVESGLDQLCDKVESGGEAAGPHPMISEVRAICMARRDAMAQNGKQALRRRFKSGQARGTLPQEGAWKAAKRKGMSTREVARQRREELCKLGRGSSEPGRPCGRPRPAEGDAPPKVEEGTTLAGSHVSGTQVERTSSVTGTEAGSCSSITGTEYLGLEHYERYCGV…
102	2517802852	Thioalkalivibrio sp. ALE28	D105DRAFT_01002	3015	1004	pfam12288	105.429	8.87217	25	93	41	19	3	21	MSNPTSASEGLSGRERALERRKAMSRNGKAAVKSTGQNKGNSRSAAAAQQARQAKAEPAPAPQAREPETHSSESSSPVSFETRDTTPERRPEPGAHAGASNGRQAALERRQKMARQGKKAVGRTHTRAQASGGLARAGADRSRQLEALAQSQNVEVDCSNMSGREICRLRRQALSTDGKKAMAPEPRREDRIKGTEPTAFERSDAKKDCGCGCKGEKSGREEARDTAPSQENAVVESGLDQLCEKVESGGEAAGPHPMISEVRAICMARRDAMAQNGKQALRRRFKSGQARGALPQEGAWKAAKRKGMSTREVARQRREELCKLGRGSSEPGRPCGRPRPAEGDAPPKVEEGTTLAGSHVSGTQVERTSHVTGTEAGSCSSITGTEYLGLEHYERYCGV…
103	2517807204	Thioalkalivibrio sp. ALE30	D107DRAFT_02547	3015	1004	pfam12288	105.435	8.86917	25	93	42	18	3	21	MSNPTSASEGLSGRERALERRKAMSRNGKAAVKSTGQNKGNSRSAAAAQQARQAKAEPAPAPQAREPETHSSESSSPVSFETRDTTPERRPEPGAHAGASNGRQAALERRQKMARQGKKAVGRTNTRAQISGGMARAGAERSRQLDALAQSQNVEVDCSNMSGREICRLRRQALSTDGKKAVAPEPRREDRIKGTEPTASERSDAKKDCGCGCKGEKSGREEARDTAPSQENAVVESGLDQLCDKVESGGEAAGPHPMISEVRAICMARRDAMAQNGKQALRRRFKSGQARGALPQEGAWKAAKRKGMSTREVARQRREELCKLGRGSSEPGRPCGRPRPAEGDAPPKVEEGTTLAGSHVSGTQVERTSHVTGTEAGSCSSITGTEYLGLEHYERYCGV…
104	2517811508	Thioalkalivibrio sp. ALE31	D103DRAFT_01343	3015	1004	pfam12288	105.293	8.78602	25	92	40	19	3	21	MSNPTSASEGLSGRERALERRKAMSRNGKAAVKSTGQNKGNSRSAAAAQQARQAKAEPAPAPQAREPETHSSESSSPVSFETRDTTPERRPEPGAHAGASNGRQAALERRQKMARQGKKAVGRTNTRAQVSGGMARAGAERSRQLDALAQSQNVEVDCSNMSGREICRLRRQALSTDGKKAVAPEPRREDRIKGTEPTASERSDAKKDCGCGCKGEKSGREEARDTAPSQENAVVESGLDQLCDKVESGGEAAGPHPMISEVRAICMARRDAMAQNGKQALRRRFKSGQARGALPQEGAWKAAKRKGMSTREVARQRREELCKLGRGSSEPGRPCGRPRPAEGDAPPKVEEGTTLAGSHVSGTQVERTSHVTGTEAGSCSSITGTEYLGLEHYERYCGV…
105	2520494769	Thioalkalivibrio sp. ALE6	F786DRAFT_02629	3012	1003	pfam12288	105.198	8.74057	25	92	39	18	3	21	MSNPTSASEGLSGRERALERRKAMSRNGKAAVKSTGQNKGNSRSAAAAQQARQAKAEPAPATQAREPETHSSESTSPVSVETRDTTPERRPEPGAHAGASNGRQAALERRQQMARQGKKAVGRTNTRAQVSGGMARAGADRSRQLDALAQSQNVEVDCSNMSGREICRLRRQALSTDGKKAMAPEPRREDRLKGTEPVAAGREEAKKDCGCGCKGDKSGRDDAVDTAPTQGDPVVESGLDQLCDKVESGGEAAGPHPMISEVRAICMARRDAMAQNGKQALRRRFKSGQARGTLPQEGAWKAAKRKGMSTREVARQRREELCKLGRGSSEPGRPCGRPRPAEGDAPPKVEEGTTLAGSHVSGTQVERTSSVTGTEAGSCSSITGTEYLGAEHYDRYCGV…
106	2517808580	Thioalkalivibrio sp. ALE9	D106DRAFT_01248	3015	1004	pfam12288	105.476	8.78325	25	93	41	18	3	21	MSNPTSASEGLSGRERALERRKAMSRNGKAAVKSTGQNKGNSRSAAAAQQARQAKAEPAPAPQAREPETHSSESSSPVSFETRDTTPERRPEPGAHAGASNGRQAALERRQKMARQGKKAVGRTNTRAQVSGGMARAGAERSRQLEALAQSQNVEVDCSNMSGREICRLRRQALSTDGKKAVAPEPRREDRIKGTEPTASERSDAKKDCGCGCKGEKSGREEARDTAPSQENAVVESGLDQLCDKVESGGEAAGPHPMISEVRAICMARRDAMAQNGKQALRRRFKSGQARGALPQEGAWKAAKRKGMSTREVARQRREELCKLGRGSSEPGRPCGRPRPAEDDAPPKVEEGTTLAGSHVSGTQVERTSHVTGTEAGSCSSITGTEYLGLEHYERYCGV…
107	2519185046	Thioalkalivibrio sp. ALgr1	F466DRAFT_1126	3009	1002	pfam12288	105.237	8.8751	25	93	38	19	3	23	MSNPTSASEGLSGRELARERRKAMSHNGKAAVKPTGQTRGTSRSAAAAQKARQAQRVSEPAPQAREPESHSSESQPSTSFEVGSSAPARRPEPGAHAGASNGRQAALERRQKMARQGKKAVGRSNTRARALGGLARGGSDRSRQLEALSQNQGMEIDCSNMSGREICRLRRQALATDGKKAMAAEPRREDLLKGQGSFAPSAQEEKKGCGCGCKDEKSEHNDTYSAVTPESDTVVESGLDQLCDKVESGGESAGPHPVISEVRAICMARREAMAQNGKRATKRRFNGSKGRGAMPQEGAWKAAKRKGMSTREVARQRREELCTIGRGSSDPGRPCGRPRGQTSEAPPKVEEGTTLAGGHISGTQVESTRSVTGAEAGSCSNITGTEYLGLEHYERYCDV…
108	2517798224	Thioalkalivibrio sp. ALgr3	C998DRAFT_01859	3060	1019	pfam12288	107.474	7.2897	22	106	26	22	4	23	MSNPTSASAGLSGRELARERRKAMSRNGKAAVKGSNQGVSRSQVVRQNPAPAAPAPEPAPSAPESGRESDAPAQPEPRFAEPRAERQTDGSDAPPPGAHQGASNGRQAALERRQKMARQGKKALGRGSTRGSGGFARAGSERSRQLEVLAQSQDVDCENMSGREICRLRRQALAQNGKKAMATEPRREDRLRGRERDPEPPRPTRPPREAARQPESPAADESAERAGEALDQGLDRLCEQVEQRQDENDREIKPMISDVRAICMARRDAMASQGKKALRRRYQAGTKRPSDLPREGSWKAAQRKGMTTREIARQRRQELCSIGRGSSEPGRPCGRPRHDAQHDAPPKVEEGTTLSGGHVSGTQVESTYAVTGGEAGSCYDVTGTEYLGAEHFDRYCGTL…
109	2518632308	Thioalkalivibrio sp. ALgr5	D893DRAFT_01390	3045	1014	pfam12288	107.095	7.27961	22	107	26	21	4	21	MSNPTSASAGLSGRELARERRKAMSRNGKAAVKGSNQGVSRSQVVRQNPAPAAPAPEPAPSAPESARESDAPAQPEPRFTEPRAERQTDGSDAPPPGAHQGASNGRQAALERRQKMARQGKKALGRGSTRGSGGFARAGSERSRQLEVLAQSQDVDCENMSGREICRLRRQALAQNGKKAMATEPRREDRLRGRERDPEPPRPTRPPREAARQPESPVADESAERAEEALDQGLDRLCEQVEQRQDENDREIKPMISDVRAICMARRDAMASQGKKALRRRYQAGTKRPSDLPREGSWKAAQRKGMTTREIARQRRQELCSIGRGSSEPGRPCGRPRQAGQDDAPAKVEEGTTLSGGHVSGTQVESTYAVTGGEAGSCYDVTGTEYLGAEHFDRYCGTL…
110	2582582966	Thioalkalivibrio sp. ALJ1	F462DRAFT_2469	2805	934	pfam12288	97.79	8.37	25	75	34	14	3	22	KAVGRTNTRAQVSGGMARAGADRSRQLEALAQSQNVEVDCSNMSGREICRLRRQALSTDGKKAVAPEPRREDRLKGSEPVASTSESSKKDCGCGCKGEKGASADTTPTREETVVESGLDQLCDKVESGGEAAGPHPMISEVRAICMARRDAMAQNGKQALRRRFKGGQARGTLPQEGAWKAAKRKGMSTREVARQRREELCKLGRGSSEPGRPCGRPRPIEGDAPPKVEEGTTLAGSHVSGTQVERTSSVTGTEAGSCSSITGTEYLGLEHYERYCGVRPAGNPPKVGASHTAHGQSVSGTEVGRSSRVTGDERGSCETITGTEYLSTEQYEGFCGTRPEAGPARTSVMVTRHGEGVSGTSVGRSPKVTGDESGSCRDVTGTEYLNTAASEVPCNSGKS…
111	2517792766	Thioalkalivibrio sp. ALJ10	C997DRAFT_01610	2976	991	pfam12288	104.623	8.93225	22	96	37	17	4	24	MSNPTSASEGLSGRELARERRKAMSHNGKAAVKKPGQTRETSRSAAAAQKARQAQPVSESAPETREPEVHSNESSSSTSFVADERSRERRPEPGAHAGASNGRQAALERRQKMARQGKKAVGRSNTRARALGGLARAGADRSRQLDALAQSQGMDIDCANMSGREICRLRRQALATDGKKAMAPEPRREDLLKGQGSFAETRQDEKSERDDSYTAASSQQDTVVESGLDQLCDKVESGGEAAGPHPMISEVRAICMARREALAQNGKRATKRRFNGSKGRGAMPQEGAWKAAKRKGMSTREVARQRREELCTIGRGSSDPGRPCGRPRGEVSEAPPKVEEGTTLAGGHISGTQVEATPSVTGAEAGSCSNITGTEYLGLEHYERYCNVRPRANPAKVGH…
112	2517794880	Thioalkalivibrio sp. ALJ11	C999DRAFT_01156	3009	1002	pfam12288	105.242	8.91372	25	93	39	18	3	23	MSNPTSASEGLSGRELARERRKAMSHNGKAAVKPTGQTKGTSRSAAAAQKARQAQRVSEPAPQAREPESHSSESQPSTSFEVGSSAPARRPEPGAHAGASNGRQAALERRQKMARQGKKAVGRSNTRARALGGLARGGSDRSRQLEALSQNQGMEIDCSNMSGREICRLRRQALATDGKKAMAAEPRREDLLKGQGSFAPSAQEEKKGCGCGCKDEKSERNDTYSAVTPESDTVVESGLDQLCDKVESGGESAGPHPVISEVRAICMARREAMAQNGKRATKRRFNGSKGRGAMPQEGAWKAAKRKGMSTREVARQRREELCTIGRGSSDPGRPCGRPRGQTSEAPPKVEEGTTLAGGHISGTQVESTRSVTGAEAGSCSNITGTEYLGLEHYERYCDV…
113	2519192124	Thioalkalivibrio sp. ALJ12	F467DRAFT_1334	3009	1002	pfam12288	105.242	8.91372	25	93	39	18	3	23	MSNPTSASEGLSGRELARERRKAMSHNGKAAVKPTGQTKGTSRSAAAAQKARQAQRVSEPAPQAREPESHSSESQPSTSFEVGSSAPARRPEPGAHAGASNGRQAALERRQKMARQGKKAVGRSNTRARALGGLARGGSDRSRQLEALSQNQGMEIDCSNMSGREICRLRRQALATDGKKAMAAEPRREDLLKGQGSFAPSAQEEKKGCGCGCKDEKSERNDTYSAVTPESDTVVESGLDQLCDKVESGGESAGPHPVISEVRAICMARREAMAQNGKRATKRRFNGSKGRGAMPQEGAWKAAKRKGMSTREVARQRREELCTIGRGSSDPGRPCGRPRGQTSEAPPKVEEGTTLAGGHISGTQVESTRSVTGAEAGSCSNITGTEYLGLEHYERYCDV…
114	2521967848	Thioalkalivibrio sp. ALJ15	G015DRAFT_0918	3009	1002	pfam12288	105.27	8.91372	25	93	39	18	3	23	MSNPTSASEGLSGRELARERRKAMSHNGKAAVKPTGQTKGTSRSAAAAQKARQAQRVSEPAPQAREPESHSSESQPSTSFEVGSSAPARRPEPGAHAGASNGRQAALERRQKMARQGKKAVGRSNTRARALGGLARGGSDRSRQLEALSQNQGMEIDCSNMSGREICRLRRQALATDGKKAMAAEPRREDLLKGQASFAPSAQEEKKGCGCGCKDEKSERNDTYSAVTPESDTVVESGLDQLCDKVESGGESAGPHPVISEVRAICMARREAMAQNGKRATKRRFNGSKGRGAMPQEGAWKAAKRKGMSTREVARQRREELCTIGRGSSDPGRPCGRPRGQTSEAPPKVEEGTTLAGGHISGTQVESTRSVTGAEAGSCSNITGTEYLGLEHYERYCDV…
115	2517799735	Thioalkalivibrio sp. ALJ16	D000DRAFT_00551	3003	1000	pfam12288	104.883	9.03687	25	96	39	16	3	21	MSNPTSASEGLSGRERALERRKAMSRNGKAAVKSTGQTKGNNRSAAAAQQARQAKAAPAPAPQAREPEQHISESSSPVSFETRDTTPERRPEPGAHAGASNGRQAALERRQKMARQGKKAVGRTNTRARVSGGMARAGADRSRQLEALAQSQNVEVDCSHMSGREICRLRRQALATDGKKAMAPEPRREDRLKGREPVQSAPTEASKDCGCGCKGEKAGQEPVHAATPEQAVVDTGLDQLCDKVESGGEAAGPHPMISEVRAICMARRDAMAQNGKQALRRRFKGGQARGALPQEGAWKAAKRKGMSTREVARQRREELCKLGRGSSEPGRPCGRPRPGDADAPPKVEEGTTLAGSHVSGTQVERSQNVTGTEAGSCSAITGTEYLGLEHYERYCGVRP…
116	2518406268	Thioalkalivibrio sp. ALJ17	D580DRAFT_02476	2964	987	pfam12288	102.424	9.40767	25	83	40	11	4	23	MSNSTAASGTSRGRELALERRKAMSRNGKASVNTQTSASASRSAAARRQSAAVSAPSAPVAAERPREPVLAAPAPAPAPITAPAPGVNTGLSNGRQAALARRQAMAQNGKAALGKSALGMARAGARKVKSLEALAASANVDCSDMSGREICRLRRQALSSAGKKALGQQTERTRQSDYRAQAETPAETRDAGVKKEGCGCGCKGKKREEMQPTLEEAAMQAGLDAVCEVVDATADSDLPQPMVSAVRALCMARRQALAGSGKKALRKRGPNGSVSVSTLPQQGSWKGAQRKGLSGREIARQRREELCNIGRGSDDKGRPCGRVRPTGPVKVEEGTTLAGQRVSGTQVDRTSRVTGIEAGSCRTITGTEYTGAEQYDAFCRTRPNANAPKVGASHTLRGQ…
117	2518911760	Thioalkalivibrio sp. ALJ2	F468DRAFT_02340	3009	1002	pfam12288	105.228	8.91372	25	93	39	18	3	23	MSNPTSASEGLSGRELARERRKAMSHNGKAAVKPTGQTKGTSRSAAAAQKARQAQRVSEPAPQAREPESHSSESQPSTSFEVGSSAPARRPEPGAHAGASNGRQAALERRQKMARQGKKAVGRSNTRARALGGLARGGSDRSRQLEALSQNQGMEIDCSNMSGREICRLRRQALATDGKKAMAAEPRREDLLKGQGSFAPSAQEEKKGCGCGCKDEKSERNDTYSAVTPESDTVVESGLDQLCDKVESGGESAGPHPVISEVRAICMARREAMAQNGKRATKRRFNGSKGRGAMPQEGAWKAAKRKGMSTREVARQRREELCTIGRGSSDPGRPCGRPRGQTSEAPPKVEEGTTLAGGHISGTQVESTRSVTGAEAGSCSNITGTEYLGLEHYERYCDV…
118	2522555557	Thioalkalivibrio sp. ALJ20	F578DRAFT_1827	3009	1002	pfam12288	105.27	8.95057	25	93	40	18	4	23	MSNPTSASEGLSGRELARERRKAMSHNGKAAVKPTGQTKGTSRSAAAAQKARQAQRVSEPAPQAREPESHSSESQPSTSFEVGSSAPARRPEPGAHAGASNGRQAALERRQKMARQGKKAVGRSNTRARALGGLARGGSDRSRQLEALSQNQGMEIDCSNMSGREICRLRRQALATDGKKAMAAEPRREDLLKGEGSFAPSAQEEKKGCGCGCKDEKSGRDDTYSSASAESDTVVESGLDQLCDKVESGGESAGPHPMISEVRAICMARREAMAQNGKRATKRRFNGSKGRGAMPQEGSWKAAKRKGMSTREVARQRREELCTIGRGSSDPGRPCGRPRGQTSEAPPKVEEGTTLAGGHISGTQVEATRSVTGAEAGSCSNITGTEYLGLEHYERYCNV…
119	2522559752	Thioalkalivibrio sp. ALJ21	F579DRAFT_0234	3009	1002	pfam12288	105.27	8.95057	25	93	40	18	4	23	MSNPTSASEGLSGRELARERRKAMSHNGKAAVKPTGQTKGTSRSAAAAQKARQAQRVSEPAPQAREPESHSSESQPSTSFEVGSSAPARRPEPGAHAGASNGRQAALERRQKMARQGKKAVGRSNTRARALGGLARGGSDRSRQLEALSQNQGMEIDCSNMSGREICRLRRQALATDGKKAMAAEPRREDLLKGEGSFAPSAQEEKKGCGCGCKDEKSGRDDTYSSASAESDTVVESGLDQLCDKVESGGESAGPHPMISEVRAICMARREAMAQNGKRATKRRFNGSKGRGAMPQEGSWKAAKRKGMSTREVARQRREELCTIGRGSSDPGRPCGRPRGQTSEAPPKVEEGTTLAGGHISGTQVEATRSVTGAEAGSCSNITGTEYLGLEHYERYCNV…
120	2518386187	Thioalkalivibrio sp. ALJ24	D571DRAFT_01602	3048	1015	pfam12288	107.531	7.97308	22	108	25	20	4	21	MSNPTSASAGLSGRELARERRKAMSRNGKAAVKGSNQGVSRSEVVRQNPAPAAPEPEPAPSAPESARESDAPAQPEPRFAEPRAERQTDGSDAPPTGAHQGASNGRQAALERRQKMARQGKKALGRGNTRGSGGFARAGSERSRQLEVLAQSQDVDCENMSGREICRLRRQALAQNGKKAMAAEPRREDRLRGRERDPEPPRPTRPPREAARQPEPVGEDVSAERAEEAFDQGLDRLCTQVEQRQDENDREIKPMISDVRAICMARRDAMANQGKKALRRRYQAGTKRPSDLPREGSWKALQRKGLSTREIARQRRQELCSIGRGSSEPGRPCGRPRNDAASEAPPKVEESTTLSGGHVSGTQVETTPGVTGGEAGSCHSITGTEYLGAEHFDRYCGAL…
121	2517784703	Thioalkalivibrio sp. ALJ3	C935DRAFT_01419	2976	991	pfam12288	104.653	8.93225	22	96	37	17	4	24	MSNPTSASEGLSGRELARERRKAMSHNGKAAVKKPGQTRETSRSAAAAQKARQAQPVSESAPETREPEVHSNESSSSTSFVADERSRERRPEPGAHAGASNGRQAALERRQKMARQGKKAVGRSNTRARALGGLARAGADRSRQLDALAQSQGMDIDCANMSGREICRLRRQALATDGKKAMAPEPRREDLLKGQGSFAETRQDEKSERDDSYTAASSQQDTVVESGLDQLCDKVESGGEAAGPHPMISEVRAICMARREALAQNGKRATKRRFNGSKGRGAMPQEGAWKAAKRKGMSTREVARQRREELCTIGRGSSDPGRPCGRPRGEVSEAPPKVEEGTTLAGGHISGTQVEATPSVTGAEAGSCSNITGTEYLGLEHYERYCNVRPRANPAKVGH…
122	2518172184	Thioalkalivibrio sp. ALJ4	C936DRAFT_2510	3009	1002	pfam12288	105.229	8.87211	25	93	39	18	3	23	MSNPTSASEGLSGRELARERRKAMSHNGKAAVKPTGQTKGTSRSAAAAQKARQAQRVSEPAPQAREPESHSSESQPSTSFEVGSSAPARRPEPGAHAGASNGRQAALERRQKMARQGKKAVGRSNTRARALGGLARGGSDRSRQLEALSQNQGMEIDCSNMSGREICRLRRQALATDGKKAMAAEPRREDLLKGEGSFAPSAQEEKKGCGCGCKDEKSERNDTYSAVTPESDTVVESGLDQLCDKVESGGESAGPHPVISEVRAICMARREAMAQNGKRATKRRFNGSKGRGAMPQEGAWKAAKRKGMSTREVARQRREELCTIGRGSSDPGRPCGRPRGQTSEAPPKVEEGTTLAGGHISGTQVESTRSVTGAEAGSCSNITGTEYLGLEHYERYCDV…
123	2518174571	Thioalkalivibrio sp. ALJ5	C937DRAFT_2040	3009	1002	pfam12288	105.229	8.87211	25	93	39	18	3	23	MSNPTSASEGLSGRELARERRKAMSHNGKAAVKPTGQTKGTSRSAAAAQKARQAQRVSEPAPQAREPESHSSESQPSTSFEVGSSAPARRPEPGAHAGASNGRQAALERRQKMARQGKKAVGRSNTRARALGGLARGGSDRSRQLEALSQNQGMEIDCSNMSGREICRLRRQALATDGKKAMAAEPRREDLLKGEGSFAPSAQEEKKGCGCGCKDEKSERNDTYSAVTPESDTVVESGLDQLCDKVESGGESAGPHPVISEVRAICMARREAMAQNGKRATKRRFNGSKGRGAMPQEGAWKAAKRKGMSTREVARQRREELCTIGRGSSDPGRPCGRPRGQTSEAPPKVEEGTTLAGGHISGTQVESTRSVTGAEAGSCSNITGTEYLGLEHYERYCDV…
124	2517787179	Thioalkalivibrio sp. ALJ6	D001DRAFT_01362	2805	934	pfam12288	97.6837	8.45106	25	82	36	16	3	21	MPSSESSSQVSFETRDASPERRPEPGAHAGASNGRQAALERRQKMARQGKKAVGRTNTRAQVSGGMARAGADRSRQLEALAQSQNVEVDCSNMSGREICRLRRQALSTDGKKAVAPEPRREDRLKGSEPVAATSESSKKDCGCGCTGEKGASADATPTREETVVESGLDQLCDKVESGGEAAGPHPMISEVRAICMARRDAMAQNGKQALRRRFKGGQARGTLPQEGAWKAAKRKGMSTREVARQRREELCKLGRGSSEPGRPCGRPRPIEGDAPPKVEEGTTLAGSHVSGTQVERTSSVTGTEAGSCSSITGTEYLGLEHYERYCGVRPSGNPPKVGTSHTAHGQSVSGTEVGRSSRVTGDERGSCETITGTEYLSTEQYEGFCGTRPEAGPARTSVM…
125	2517788637	Thioalkalivibrio sp. ALJ7	D002DRAFT_00095	2805	934	pfam12288	97.6816	8.37362	25	82	36	16	3	21	MPSSESSSQVSFETRDASPERRPEPGAHAGASNGRQAALERRQKMARQGKKAVGRTNTRAQVSGGMARAGADRSRQLEALAQSQNVEVDCSNMSGREICRLRRQALSTDGKKAVAPEPRREDRLKGSEPVAATSESSKKDCGCGCKGEKGASADATPTREETVVESGLDQLCDKVESGGEAAGPHPMISEVRAICMARRDAMAQNGKQALRRRFKGGQARGTLPQEGAWKAAKRKGMSTREVARQRREELCKLGRGSSEPGRPCGRPRPIEGDAPPKVEEGTTLAGSHVSGTQVERTSSVTGTEAGSCSSITGTEYLGLEHYERYCGVRPSGNPPKVGASHTAHGQSVSGTEVGRSSRVTGDERGSCETITGTEYLSTEQYEGFCGTRPEAGPARTSVM…
126	2518181018	Thioalkalivibrio sp. ALJ8	D003DRAFT_0168	3009	1002	pfam12288	105.242	8.91372	25	93	39	18	3	23	MSNPTSASEGLSGRELARERRKAMSHNGKAAVKPTGQTKGTSRSAAAAQKARQAQRVSEPAPQAREPESHSSESQPSTSFEVGSSAPARRPEPGAHAGASNGRQAALERRQKMARQGKKAVGRSNTRARALGGLARGGSDRSRQLEALSQNQGMEIDCSNMSGREICRLRRQALATDGKKAMAAEPRREDLLKGQGSFAPSAQEEKKGCGCGCKDEKSERNDTYSAVTPESDTVVESGLDQLCDKVESGGESAGPHPVISEVRAICMARREAMAQNGKRATKRRFNGSKGRGAMPQEGAWKAAKRKGMSTREVARQRREELCTIGRGSSDPGRPCGRPRGQTSEAPPKVEEGTTLAGGHISGTQVESTRSVTGAEAGSCSNITGTEYLGLEHYERYCDV…
127	2521390052	Thioalkalivibrio sp. ALJ9	G317DRAFT_1895	3009	1002	pfam12288	105.198	8.91372	25	93	39	18	3	23	MSNPTSASEGLSGRELARERRKAMSHNGKAAVKPTGQTKGTSRSAAAAQKARQAQRVSEPAPQAREPESHSSESQPSTSFEVGSSAPARRPEPGAHAGASNGRQAALERRQKMARQGKKAVGRSNTRARALGGLARGGSDRSRQLEALSQNQGMEIDCSNMSGREICRLRRQALATDGKKAMAAEPRREDLLKGQGSFAPSAQEEKKGCGCGCKDEKSERNDTYSAVTPESDTVVESGLDQLCDKVESGGESAGPHPVISEVRAICMARREAMAQNGKRATKRRFNGSKGRGAMPQEGAWKAAKRKGMSTREVARQRREELCTIGRGSSDPGRPCGRPRGQTSEAPPKVEEGTTLAGGHISGTQVESTRSVTGAEAGSCSNITGTEYLGLEHYERYCDV…
128	2520435622	Thioalkalivibrio sp. ALJT	G332DRAFT_01751	2997	998	pfam12288	104.491	8.7967	25	97	36	17	3	21	MSNPTSASEGLSGRELARARRKAMSHNGKAAVKSTGQTKGSRRSAEAARDARQAKPNPAPEPQTREPEQHISESSSPVSVETRDSTPERRPEPGAHAGASNGRQAALERRRKMARQGKKAVGRTNTRARVAGGMARAGADRSRQLEALAQSQNVEVDCSHMSGREICRLRRQALATDGKKAMAPEPRREDRLKGQESVPSDSGKGCGCGCNGEKADADPVSAAGSESTTVATDLDQLCDKVESGGEAAGPHPMISEVRAICMARREALAHNGKRAMRRRFKGGQARGTLPQEGAWKAAKRKGMSTREVARQRREELCKLGRGSSEPGRPCGRVRSGDGDAPPKVEEGTTLAGSHVSGTQVERTQSVTGTEAGSCSAITGTEYLGAEHYERYCDTRPAAN…
129	2520572945	Thioalkalivibrio sp. ALM2T	F816DRAFT_01623	2814	937	pfam12288	97.9809	8.58709	25	83	35	21	3	21	MHSSESSSQVSVETRDTTPERRPEPGAHTGVSNGRQAALERRQKMARQGKKAVGRTNTRAQAAGGMAPAGAERSRQLEALAQSQNVEVDCSNMSGREICRLRRQALSTEGKKAVAPEPRRGDRIKGSEPQAAPTQESKKDCGCGCKGEKAERDASVNTAPSRDAAVVESGLDQLCDKVESGGEAAGPHPMISEVRAICMARRDAMAQSGKKAQRRRFSGGQARGTMPQEGAWKAAKRQGMSAREVARQRREELCKLGRGSAEPGRPCGRPRPVEGDAPPKVEEGTTLAGSHVSGTQVERTSGVTGTEAGSCSSITGTEYLGVEHYERYCGARPAGNPPKVGTSHTAHGQSVSGTEVGRSNRVTGDERGSCETITGTEYLSTEQYEGFCGTRPQAGPART…
130	2518389468	Thioalkalivibrio sp. ALMg11	D578DRAFT_02181	3018	1005	pfam12288	105.28	8.73796	25	91	40	17	3	21	MSNPTSASEGLSGRERALERRKAMSRNGKAAVKSTGQTKGSSRSAVAARDARQAKPDPVPAPQTREREMHSSESSSQVSVETRDTTPERRPDPGAHAGASSGRQVALERRQKMARQGKKAVGRTNTRAQAAGGMAPAGAERSRQLEALAQSQNVEVDCSNMSGREICRLRRQALSTEGKKAVAPEPRRGDRIKGSEPVAAATQESKKDCGCGCKGEKAERDASVNSAPSRDSAMVESGLDQLCDKVESGGEAAGPHPMISEVRAICMARRDAMAQNGKQALRRRFNGGQARGTLPQEGAWKASKRKGMSTREVARQRRDEQCKLGRGSSEPGRPCGRPRPVEGDVPPKVEEGTTLAGSHVSGTQVERTSGVTGTEAGSCSSVTGTEYLGVEHYERYCGV…
131	2521860984	Thioalkalivibrio sp. ALMg13-2	F618DRAFT_01015	2814	937	pfam12288	98.021	8.45608	25	83	34	20	3	21	MHSSESSSQVSVETRDTTPERRPEPGAHTGVSNGRQAALERRQKMARQGKKAVGRTNTRAQAAGGMAPAGAERSRQLEALAQSQNVEVDCSNMSGREICRLRRQALSTEGKKAVAPEPRRGDRIKGSEPVAAPAQESKKDCGCGCKGEKAERDASVNTAPSRDAAMFESGLDQLCDKVESGGEAAGPHPMISEVRAICMARRDAMAQTGKKAQRRRFNGGQARGTMPQEGAWKAAKRQGMSAREVARQRREELCKLGRGSAEPGRPCGRPRPVEGDAPPKVEEGTTLAGSHVSGTQVERTSGVTGTEAGSCSSITGTEYLGVEHYERYCGARPAGNPPKVGTSHTAHGQSVSGTEVGRSNRVTGDERGSCETITGTEYLSTEQYEGFCGTRPQAGPART…
132	2521864404	Thioalkalivibrio sp. ALMg2	F616DRAFT_01501	2814	937	pfam12288	97.9609	8.45608	25	83	34	20	3	21	MHSSESSSQVSVETRDTTPERRPEPGAHTGVSNGRQAALERRQKMARQGKKAVGRTNTRAQAAGGMAPAGAERSRQLEALAQSQNVEVDCSNMSGREICRLRRQALSTEGKKAVAPEPRRGDRIKGSEPVAAPAQESKKDCGCGCKGEKAERDASVNTAPSRDAAMVESGLDQLCDKVESGGEAAGPHPMISEVRAICMARRDAMAQTGKKAQRRRFNGGQARGTMPQEGAWKAAKRQGMSAREVARQRREELCKLGRGSAEPGRPCGRPRPVEGDAPAKVEEGTTLAGSHVSGTQVERTSGVTGTEAGSCSSITGTEYLGVEHYERYCGARPAGNPPKVGTSHTAHGQSVSGTEVGRSNRVTGDERGSCETITGTEYLSTEQYEGFCGTRPQAGPART…
133	2521867959	Thioalkalivibrio sp. ALMg3	F622DRAFT_02221	2814	937	pfam12288	97.9018	8.45613	25	82	34	20	3	21	MHSSESSSQVSVETRDTTPERRPEPGAHTGVSNGRQAALERRQKMARQGKKAVGRTNTRAQAAGGMAPAGAERSRQLEALAQSQNVEVDCSNMSGREICRLRRQALSTEGKKAVAPEPRRGDRIKGSEPVAAATQESKKDCGCGCKGEKAERDASVNSAPSRDAAVVESGLDQLCHKVESGGEAAGPHPMISEVRAICMARRDAMAQSGKKAQRRRFNGGQARGTMPQEGAWKAAKRQGMSAREVARQRREELCKLGRGSSEPGRPCGRPRPVEGDVPPKVEEGTTLAGSHVSGTQVERSSGVTGTEAGSCSSVTGTEYLGVEHYERYCGVSPAGNPPKVGASHTAHGQSVSGTEVGRSNRVTGDERGSCETITGTEYLSTEQYEGFCGTRPQAGPART…
134	2521909369	Thioalkalivibrio sp. ALMg9	F792DRAFT_2031	3018	1005	pfam12288	105.142	8.78597	25	91	40	18	3	21	MSNPTSASEGLSGRERALERRKAMSRNGKAAVKSTDQTKGSSRSAGAARDARQAKADPAPAPQAREPEMHSSESSSQVSVETRDTTPERRPEPGAHTGISNGRQAALERRQKMARQGKKAVGRTNTRAQAAGGMAPAGAERSRQLEALAQSQNVEVDCSNMSGREICRLRRQALSTEGKKAVAPEPRRGDRIKGSEPVAAATQESKKDCGCGCKGEKAERDASVNSAPSRDAAVVESGLDQLCHKVESGGEAAGPHPMISEVRAICMARRDAMAQSGKKAQRRRFNGGQARGTMPQEGAWKAAKRQGMSAREVARQRREELCKLGRGSSEPGRPCGRPRPVEGDVPPKVEEGTTLAGSHVSGTQVERSSGVTGTEAGSCSSVTGTEYLGVEHYERYCGV…
135	2522511709	Thioalkalivibrio sp. ALR17-21	G020DRAFT_01475	3045	1014	pfam12288	107.117	7.08008	22	106	26	22	4	21	MSNPTSASAGLSGRELARERRKAMSRNGKAAVKGSNQGVSRSQVVRQNPAPAAPAPEPAPSAPESARESDAPAQPEPRFTEPRAERQTDGSDAPPPGAHQGASNGRQAALERRQKMARQGKKALGRGNTRGSGGFARAGSERSRQLEVLAQSQDVDCENMSGREICRLRRQALAQNGKKAMATEPRREDRLRGRERDPEPPRPTRPPREAARQPESPVADESAERAEEALEQGLDRLCEQVEQRQDENDREIKPMISDVRAICMARRDAMASQGKKALRRRYQAGTKRPSDLPREGSWKAAQRKGMTTREIARQRRQELCSIGRGSSEPGRPCGRPRQAGQDDAPAKVEEGTTLSGGHVSGTQVESTYAVTGGEAGSCYDVTGTEYLGAEHFDRYCGTL…
136	2521904791	Thioalkalivibrio sp. ALRh	F791DRAFT_0091	3009	1002	pfam12288	105.237	8.8751	25	93	38	19	3	23	MSNPTSASEGLSGRELARERRKAMSHNGKAAVKPTGQTRGTSRSAAAAQKARQAQRVSEPAPQAREPESHSSESQPSTSFEVGSSAPARRPEPGAHAGASNGRQAALERRQKMARQGKKAVGRSNTRARALGGLARGGSDRSRQLEALSQNQGMEIDCSNMSGREICRLRRQALATDGKKAMAAEPRREDLLKGQGSFAPSAQEEKKGCGCGCKDEKSEHNDTYSAVTPESDTVVESGLDQLCDKVESGGESAGPHPVISEVRAICMARREAMAQNGKRATKRRFNGSKGRGAMPQEGAWKAAKRKGMSTREVARQRREELCTIGRGSSDPGRPCGRPRGQTSEAPPKVEEGTTLAGGHISGTQVESTRSVTGAEAGSCSNITGTEYLGLEHYERYCDV…
137	2520433394	Thioalkalivibrio sp. ALSr1	G363DRAFT_02340	3057	1018	pfam12288	107.604	7.26882	22	109	25	20	4	22	MSNPTSASAGLSGRELARERRKAMSRNGKAAVKGSNQGVSRSQVVRQNPAPAAAEPEPAPSAPESVRETDAPAQPEPRFAEPRTERDNDLSEAPRPGAHQGASNGRQAALERRQKMARQGKKALGRGNTRGSGGFARAGSERSRQLEILAQTQDVDCENMSGREICRLRRQALAQNGKKVMATEPRREDRLRGRERDPEPPRPTRPPREAGRQAENAGADDSADRAEEAFDQGLDRLCEQVEQRQDDNDREIKPMISDVRAICMARRDAMASQGKKALRRRYQAGTKRPSDLPREGSWKAAQRKGMTTREIARQRRQELCSIGRGSSEPGRPCGRPRHAGAEDAPAKVEEGTTLSGGHVSGTQVETTHAVTGGEAGSCYDVTGTEYLGAEHFDRYCGTL…
138	2523420219	Thioalkalivibrio sp. ARh3	C995DRAFT_1323	3006	1001	pfam12288	105.388	8.82869	25	95	39	19	4	23	MSNPTSASEGLSGRELARERRKAMSRNGKAAVKSTGQNKGSRSAAAAQKARQAERASAPAPQAREPESHSSESQPSPSFEVDSSARERRPEPGAHAGASNGRQAALERRQKMARQGKKAVGRSNTRARALGGLARGGADRSRQLEALSQSQGMEIDCSHMSGREICRLRRQALATEGKKAMAAEPRREDLLKGQGSFSEDAQEEKQGCGCGCKGEKSERDDGYSADSSDRDTVVESGLDTLCEKVESGGEAAGPHPMISEVRAICMARREAMAQNGKRATKRRFNGSKGRGAMPQEGAWKAAKRKGMSTREVARQRREELCTIGRGSSDPGRPCGRPRHQASEAPPKVEEGTTLAGGHVSGTQVESTRSVTGAEAGSCSNITGTEYLGLEHYERYCNVR…
139	2519958637	Thioalkalivibrio sp. ARh4	F465DRAFT_2390	3009	1002	pfam12288	105.229	8.87211	25	93	39	18	3	23	MSNPTSASEGLSGRELARERRKAMSHNGKAAVKPTGQTKGTSRSAAAAQKARQAQRVSEPAPQAREPESHSSESQPSTSFEVGSSAPARRPEPGAHAGASNGRQAALERRQKMARQGKKAVGRSNTRARALGGLARGGSDRSRQLEALSQNQGMEIDCSNMSGREICRLRRQALATDGKKAMAAEPRREDLLKGEGSFAPSAQEEKKGCGCGCKDEKSERNDTYSAVTPESDTVVESGLDQLCDKVESGGESAGPHPVISEVRAICMARREAMAQNGKRATKRRFNGSKGRGAMPQEGAWKAAKRKGMSTREVARQRREELCTIGRGSSDPGRPCGRPRGQTSEAPPKVEEGTTLAGGHISGTQVESTRSVTGAEAGSCSNITGTEYLGLEHYERYCDV…
140	2521449045	Thioalkalivibrio sp. ARh5	G331DRAFT_0260	3006	1001	pfam12288	105.387	8.87211	25	95	39	19	4	23	MSNPTSASEGLSGRELARERRKAMSRNGKAAVKSTGQNKGSRSAAAAQKARQAERASAPAPQAREPESHSSESQPSPSFEVDSSARERRPEPGAHAGASNGRQAALERRQKMARQGKKAVGRSNTRARALGGLARGGADRSRQLEALSQSQGMEIDCSHMSGREICRLRRQALATEGKKAMAAEPRREDLLKGQGSFSEDAQEEKQGCGCGCKGEKSERDDGYSADSSDRDTVVESGLDTLCEKVESGGEAAGPHPMISEVRAICMARREAMAQNGKRATKRRFNGSKGRGAMPQEGAWKAAKRKGMSTREVARQRRQELCTIGRGSSDPGRPCGRPRHQASEAPPKVEEGTTLAGGHVSGTQVESTRSVTGAEAGSCSNITGTEYLGLEHYERYCNVR…
141	2520629990	Thioalkalivibrio sp. HL-Eb18	F813DRAFT_00360	3009	1002	pfam12288	105.274	8.83158	25	93	39	19	3	22	MSNPTSASEGLSGRELARERRKAMSHNGKAAVKPTGQTKGTSRSAAAAQKARQAQRVSEPAPQAREPESHSSESQPSTSFEVGSSAPARRPEPGAHAGASNGRQAALERRQKMARQGKKAVGRSNTRARALGGLARGGSDRSRQLEALSQNQGMEIDCSNMSGREICRLRRQALATDGKKAMAAEPRREDLLKGEGSFAPSAQEEKKGCGCGCKDETSGRDDTYSAASAESDTVVESGLDQLCDKVESGGESAGPHPMISEVRAICMARREAMAQNGKRATKRRFNGSKGRGAMPQEGSWKAAKRKGMSTREVARQRREELCTIGRGSSDPGRPCGRPRGQTSEAPPKVEEGTTLAGGHISGTQVEATRSVTGAEAGSCSNITGTEYLGLEHYERYCHV…
142	646625257	Thioalkalivibrio sp. K90mix	TK90_0860	3009	1002	pfam12288	105.274	8.83158	25	93	39	19	3	22	MSNPTSASEGLSGRELARERRKAMSHNGKAAVKPTGQTKGTSRSAAAAQKARQAQRVSEPAPQAREPESHSSESQPSTSFEVGSSAPARRPEPGAHAGASNGRQAALERRQKMARQGKKAVGRSNTRARALGGLARGGSDRSRQLEALSQNQGMEIDCSNMSGREICRLRRQALATDGKKAMAAEPRREDLLKGEGSFAPSAQEEKKGCGCGCKDETSGRDDTYSAASAESDTVVESGLDQLCDKVESGGESAGPHPMISEVRAICMARREAMAQNGKRATKRRFNGSKGRGAMPQEGSWKAAKRKGMSTREVARQRREELCTIGRGSSDPGRPCGRPRGQTSEAPPKVEEGTTLAGGHISGTQVEATRSVTGAEAGSCSNITGTEYLGLEHYERYCHV…
143	643618100	Thioalkalivibrio sulfidophilus HL-EbGR7	Tgr7_3201	2958	985	pfam12288	102.176	9.40761	25	83	40	10	4	23	MSNSTAASGTSRGRELALERRKAMSRNGKASVNTQTSASASRSAAARRQSAAVSAPPAPVAAERPREPVVAAPAPAPITAPAPGVNTGLSNGRQAALARRQAMAQNGKAALGKGALGMARAGARKVKSLEALAASANVDCSDMSGREICRLRRQVLSSAGKKALGQQTERTRQSDYRAQAETPAETRDAGVKKEGCGCGCKGKKREETQPTLEEAAMQAGLDAVCEVVDTTADSDLPQPMVSAVRALCMARRQALAGSGKKALRKRGPNGSVSVSTLPQQGSWKGAQRKGLSGREIARQRREELCNIGRGSDDKGRPCGRVRPAGPVKVEEGTTLAGQRVSGTQVDRSSRVTGIESGSCRTITGTEYTGAEQYDAFCRTRPNANAPKVGASHTLRGQGV…
144	2506727681	Thioalkalivibrio thiocyanoxidans ARh 4	Thith_2522	2364	787	pfam12288	80.5958	10.0377	14	73	30	8	2	11	MAGPSHSSSARAASMARRRALSEAGKAALKKTSTHSGGAPVRPSPSPSAPVVRPAASTASAIGTSTPRSAVSTRSSRAAQPMMPEARAASRARREAMSHRGKAGVSQADRTRTAADVQASSATPASSKDEQRSGCGCGCKGEQGTAPEARSTREPATTARARAGGPRTKMRANGGKPKPVVANTSRAVALARRHAQSARGKAGLSPRGMTTAQTARATNPGLSGRELAQALREQRSRTGNAGQKKAEPCGRVRPQKARKDAPPKVGASETAYGQHLTGTMVGRSRTVTGDEPGSCKPVTGTEYMGAEIFRDFCQTEPTRAPRKVGVSPTSHGNRVSGNEVGRSTRVTGDEPGTCARVTGTEYLGADQVDAFCGVRPQPAADKITVAQSQKGKPVTGSNV…
145	2520489513	Thioalkalivibrio thiocyanoxidans ARh2	G372DRAFT_00042	3006	1001	pfam12288	105.387	8.87211	25	95	39	19	4	23	MSNPTSASEGLSGRELARERRKAMSRNGKAAVKSTGQNKGSRSAAAAQKARQAERASAPAPQAREPESHSSESQPSPSFEVDSSARERRPEPGAHAGASNGRQAALERRQKMARQGKKAVGRSNTRARALGGLARGGADRSRQLEALSQSQGMEIDCSHMSGREICRLRRQALATEGKKAMAAEPRREDLLKGQGSFSEDAQEEKQGCGCGCKGEKSERDDGYSADSSDRDTVVESGLDTLCEKVESGGEAAGPHPMISEVRAICMARREAMAQNGKRATKRRFNGSKGRGAMPQEGAWKAAKRKGMSTREVARQRRQELCTIGRGSSDPGRPCGRPRHQASEAPPKVEEGTTLAGGHVSGTQVESTRSVTGAEAGSCSNITGTEYLGLEHYERYCNVR…
146	637711356	Thiobacillus denitrificans ATCC 25259	Tbd_2650	2004	667	pfam12288	67.6899	9.66252	14	69	15	3	1	11	MSEATATATGERLSGREAALARRRALSIHGKSALQSGQAAKPRSATEARLAARATPPASTPAASAAPAASCGCQHGETFAARVEEARPAAAPVAPAPISAVRKRRIEQSQKGRGDAPPCRPCGRVKPEPPKVQTGTTLAGSTVTGNQVERTTRVTGNESGTCRTVTGTEYVGAEQFGEFCGTLPEPAPAKVGQTSTSRGRRVTGTEVGRSTRVTGDETGTCKRVTGTEYLAAEQAGEFCGTTPEPRPEKAVMGMTAARNAVSGSDLARNVNVTGGEAGAARSITGSAYADGSARSTTEGRGPKKVETRRTGAGATVSGTLPGRSSKLSGDEPGACARVTGSDYVNTEEFVSFCRTEPYQSPAKVGVSRTFAGQDVSGTQVGRAARVTGDEHGTCKPVTG…
147	2515447370	Thiobacillus thioparus DSM 505	B058DRAFT_00980	1998	665	pfam12288	67.8222	9.4122	14	64	17	6	1	11	MSEATATATAERLSGREAAIARRQALSLHGKGALKAGPTAAPKSATEARMAARTRAPAPTAAAAPAEAPSCGCQHSETFSARVEEARPATPVALAPVSAVRQRRIKQSQRGRGDAPPCRPCGRIKPEPPKVEIGTTLAGSTVTGNQVERAAHVTGNEAGTCRTVTGTEYIGAEQFGEFCGTLPEPAPAKVGLTSTSRGRRVTGTEVGRSSKVTGDESGTCKRVTGTEYLAAEQPGEFCGTAPEPRPEKSVMGMTAARNAVSGSDLARTTKVTGGESGASRNITGSAYADALVRPSAEGNGPKKVATRRTSNGAMVSGTLPGRSPKLSGDEPGACARVTGSDYVNTEEFVSFCRAEPYQSPAKVGVSRTLQGLDVSGTQVGRSAHVTGDEHGACKPVTGT…
148	2509050235	Thiocapsa marina 5811, DSM 5653	ThimaDRAFT_4009	2439	812	pfam12288	84.0774	10.1755	13	83	26	3	4	10	MPSKANLRSSGREAALARRRALSTQGKRTSAAAATAQRSRTPDAAALRRPAASQPQAAPAAATQAVSSTGWNTDDSAPSTSRLASPVRRVQAPVSSSGSSRAEARARREALSKAGKRADRRADRTRAPTSKAPAQGARDATTDCGCGCGGNPGTTDERASMTDAVRASSDRRGSSSLGSSTNGSRRNGKRITAVKPTGRMLALARRSATSGRGKAAVNTPATTASLARQANPQLSGRDLAQTVRAHRSAAGAAGTRKAQATGRVRPGRERPVGGAEDQPWKVGLSETAQGQFVTGTRVGRSRSVTGDEPSVCREVTGTEYMGAEIFREFCQAEPPKPTPKVQVTTTGHGNAVTGNEVGRSSRVTGDEPGTCKTVTGTEYLSAEQTSAFCGTELQPNPRQ…
149	2507116285	Thioflavicoccus mobilis 8321	Thimo_2949	2340	779	pfam12288	80.2866	9.97638	13	81	29	6	3	9	MALARRKALSSAGKAAMPSAALGRTRRESAERSTPPTPPATDSAPTIPREQVTARLAKPRTAVPARTAATVSANPGRAAALARRKALSSRGKIAAGTKDRVRDEVRTGPDVAGGAATDSARGDGRCRCGCNGEGDGKEAIRPRTATPSPSKRRPRPRGSRLEETLMNPGRAAALARRRAQSARGKAGVSAAGMSPAQTARAANPELSGRELAKRLREQRSHRGGAGQKRSAPSGRSRAVRTGASPGAAQDAPWKVGASETSHGQTVTGTLVGRSHEVTGDEASTCRTVTGTEYLGTDIFRDFCQVEPPKSVKRGGVSPTRGGNRVTGNEVGRSRKVTGDEPGTCQSVTGTEYMGANLQEAFCGIKPENGPAEFGSAAARGSQRATGREVGRSGRATGDE…
150	2540299963	Thiomicrospira chilensis DSM 12352	B076DRAFT_0155	2058	685	pfam12288	70.4121	9.76	12	42	47	5	3	9	MSGMTNAPSGRAQAMARRKSRASGNNAPAIPTRAQSAPAPAPVPVESAPS APRREVVEPSVRRPARPAQPVVVAEGREAAKQRRKQTTRGQTASSQPHPK AKAREKKQPEPIVEPRAKTAPKAKANRADASGRRNTVNSTAVADNSGRKM SKAWRKALAKGKAGETAYKSKTGQTGSIAKMANPDASTREIARSVRAQRC SKGKASCSATPETAKKRQSSRSRTNNAPEKVGMSETLSGQSVSGTTLGQG ALTGAETGACQLVSGTEYLGMEEFKAHCSDTPKAAPAKVTTTQTTKGQTI SGNKMGQAKSVTGDRAGQCSGVTGTDYLPADQSDLICGTKMDKGAAPQGG FTINPGPSPKSNSGRSDSLNGSERKVSGGNDYPAMSGSIQPK…
151	637785560	Thiomicrospira crunogena XCL-2	Tcr_0840	1989	662	pfam12288	68.1779	9.73899	12	35	53	5	2	11	MSTSNAQSGRAAAIARRNAQVKGKGYTASAAPAAPRKPAAPVAEPVVAAAPAPSQPSRSRRKVSVAPTATPAASAAGREAAKLKRQQQKNGKSSAGAANAMPHPKAKAKQKPEEPIVEPRQAKAEKPTKRSERRTGVKPQVASQQPSGRLQSKAYRKAQAKGKAGQEAFKSNGSSQSGAKAKLANPDASTREIAQQVRAERCAQGKTCSTGGSRPMRKRRNAKEAPQKVGESQTLHGQSVSGTQVGQGEKKMTGSESGACQLVSGTEYLGAEEFSKNCDVQPTPQPAKVTQTQTTRGQVVSGSTKVGRSDKMTGNETGTCSAITGTEYLPADQSKMYCGETPAKSKATGFSVMSQATQKSEQKVTGGDSRKSQSTTFKPKNPASAPHKVMPSQTAKGNT…
152	2518265325	Thiomicrospira halophila DSM 15072	A377DRAFT_0428	2121	706	pfam12288	72.6288	9.39869	13	41	42	7	3	11	MSEQANVSSGREKALARRRSMIQGKASAGTAPAAAAPSQKPGAVSSSTTQVSRAKATSTPPTVDPNGSGREASKARRDALIKGKARSQTSQGGQPLEADNMQATWHPKAKAKAMAKQAEETLQTQQAEAASDASSAKPDLGAMRPSQRKESRQKRVATKPDAAQQPQGRLMSKAHRQACAKGKNSEQAFRNKSGHSASKARMANPDASSREIAKQVRAERCTKGKTACKASPKPRSEQPMKSSVAPSKVGQSQTGAGQTMTGTQTGKTDSVTGMDSGYCQKVSGTEYLGTEEFGQYCATDYSAAPSKVSRSQTTRGLSISGTAMGQDKDVTGNESGVCAGVTGTDYLPADQSDLFCNGGGAARAQAPQKVTQSTTAKGTSLTGVNVSSVKPREDDRARP…
153	2541029953	Thiomicrospira kuenenii DSM 12350	N745DRAFT_0113	1977	658	pfam12288	67.1657	9.83	12	32	50	1	2	8	MSANNAQSGRAAAIARRKAQVKGKGGQTSAAPVASRKPAPAPEPAVVAES VSSPSSRPRREVTSVAAAPVASAAGREAAKLKRQQQKNGKSAADAAKPMP NPKAKAKQKSEEPIIEPRQTKADKPAKRQDRRTAVKPEAAVQPSGRLQSK AYRQAQAKGKAGQVAFTSKGGSQSGAKAKLANPEASTRDIAKQVRAEKCS RGKVCSTGSSRPTRKPRNSETLPQKVGESQTLSGQTVSGTQVGQGANKFT GAETGACQLVSGTEYLGSEEFNSNCNTQPTAQPAKVTQTQTTRGQVVSGS TGVGRAEKMTGNEPGTCSAVTGTEYLPADQSQMFCGTAPAKAKATGFSVM SQSEQNSGSKITGGDSRKSQSTSITPKTPAKAPQKVMSSQTA…
154	2568509998	Thiomicrospira pelophila DSM 1534	N746DRAFT_0320	2193	730	pfam12288	75.9606	9.65	13	43	51	6	2	14	MSDNTQALSGRALARARRQALTKGKGAKIDYAELSQSTSAPVKSSAPERS EEVPTPSSRKRSRDVIPQQPAMSAGRKASIERRKQQVKGKTSRGGAQPTR QPRKSVETAVDTTPVEKSATAEQSYIAPASAGKNRAKVNAVKPTATVQPK GRLVAKAYRKAACEGKAKLQAKMSQNSALTCIDASTDPNASCRDIARKVR EQRATHGKVKASSSQRPAGRASKKSGNSAPEKVGVAKTSYDQDVSGTLVS NTNKMTGSEAGGCRVISGTEYTGPDEYQAKCSFKPEPNPRKVAMTTTASG RSVSGTEVGFSKSVTGTESGQCRSVTGTEYLPADQGEVFCGSKPEAGPSK VSQSKTVRNQMVSGPSMNTRQDMTGLEAGAQRTVTGSQYVSS…
155	2507073760	Thiomicrospira sp. JR2	tjr2_00018270	1998	665	pfam12288	68.1957	9.88	24	72	104	6	4	18	MSNNAQSGRAAAIARRKSQVKGKGGQSSASTATRQRPSTPEPVATTAAPA PTPVASKPSRSRRQVSAAAPTPASAAGREAAKQKRQQQKHGKSAADAAKS TSRPGQKAKAKQKPEEPIVEPRQSKTPKPAARSERRKAVKPEVAVQPSGR LQSKAYRQAQAKGKAGQEAFKSKGTSQSGAKAKLANPDASTREIAKQVRA EKCAKGKTCSTGGSRPMRQPRNSESLPQKVGESQTLSGQAVSGTQVGQGE KKMTGAETGACQLVSGTEYLGSEEFHTNCGSQPEAKPAKVTQTQTTRGQS VSGTEVGRAEKMTGNETGTCSSITGTEYLPADQSQMYCGATPAKAKATGF SVMSQPAQKSGEKITGGDNRRSQSTTIKPKTPAKAPQKVMPS…
156	2503638834	Thiomicrospira sp. KP2	tkp2_00002150	2058	685	pfam12288	70.9688	9.75	12	41	46	4	1	8	MSAMTNNTTSGRSQAMAHRKSRVSGGNKSPAIPTRTKRAPSTPVEAIAEP AKAPLQTVGEPLSRRPVRPSQPVTVAEGREAAKQKRKQMMRGQATSSQPQ SQAKAREKKKPEPIIEPRERTESKASRADASGRRNPVKSTQVADNSGRKM SKARRKALTKGKSGEAAYKSKAGQAGSLAKLSNPDASTRDIARSVRAERC TKGKSGCSSSTESSVKRQSRKPRSNNAPEKVGISETLSGQEVSGTQLGQG QLTGAETGACQLVSGTEYLGTEEFKAHCSESPKASPSKVTMTQTTRGQTI SGNRMGQDQAVTGNRQGQCSGITGTEYLPADQSALFCSEQSGQTSTTKTG FSINPGPSIKGAKKPLEAAIESVSKVSGGNEYPAMSGSIQPS…
157	2517375721	Thiomicrospira sp. Kp2	A379DRAFT_1560	2058	685	pfam12288	70.97	9.75454	12	41	46	4	1	8	MSAMTNNTTSGRSQAMAHRKSRVSGGNKSPAIPTRTKRAPSTPVEAIAEPAKAPLQTVGEPLSRRPVRPSQPVTVAEGREAAKQKRKQMMRGQATSSQPQSQAKAREKKKPEPIIEPRERTESKASRADASGRRNPVKSTQVADNSGRKMSKARRKALTKGKSGEAAYKSKAGQAGSLAKLSNPDASTRDIARSVRAERCTKGKSGCSSSTESSVKRQSRKPRSNNAPEKVGISETLSGQEVSGTQLGQGQLTGAETGACQLVSGTEYLGTEEFKAHCSESPKASPSKVTMTQTTRGQTISGNRMGQDQAVTGNRQGQCSGITGTEYLPADQSALFCSEQSGQTSTTKTGFSINPGPSIKGAKKPLEAAIESVSKVSGGNEYPAMSGSIQPSSGNTAKA…
158	2572249266	Thiomicrospira sp. MA2-6	BS76DRAFT_1159	1992	663	pfam12288	67.9975	9.86	12	36	51	3	2	9	MSNNAQSGRAAAIARRKAQVKGKGGQSSASTATRQRPSTPEPVATTAAPA PTPVASKPSRSRRQVSAAAPTPASAAGREAAKQKRQQQKHGKSAADAAKS TSRPGQKAKAKQKPEEPIVEPRQSKTPKPAARSERRKAVKPEVAVQPSGR LQSKAYRQAQAKGKAGQEAFKSKGTSQSGAKAKLANPDASTREIAKQVRA EKCAKGKTCSTGGSRPMRQPRNSESLPQKVGESQTLSGQAVSGTQVGQGE KKMTGAETGACQLVSGTEYLGSEEFHTNCGSQPEAKPAKVTQTQTTRGQS VSGTEVGRAEKMTGNETGTCSSITGTEYLPADQSQMYCGATPAKAKATGF SVMSQPAQKSGEKITGGDNRRSQSTTIKPKTPAKAPQKVMPS…
159	2579719001	Thiomicrospira sp. Milos-T1	L868DRAFT_0526	1992	663	pfam12288	67.5549	9.68	12	33	41	8	2	8	MSVSTQSGREAARAHRQGQKTGKNTSSQPTRPTAHVAPEPAPVATAVVAP EAPAKSPVRRPVPMASAPVAVAGGREAAKQMRQKQKSGKVSQKQATANPH PKAKAKMSNDEPLVQPREKSASETAPKRSSGRRVNVKSEPVQSSGGRNAS KAYRKAGAKGKAAQSAFKSKGTQSGSVAKMANPDASTRDIAKQIRSDRCT NGKSGCTPTKSSGAIRRQAKEQRNDVPAKVSESSTLSGQSVTGVHVGQGR KVMTGAETGACQLVSGTEYLGSEEFAGSCETTPTAKPAKITQTQTTHGQI VSGTEVGNSKRVTGDQAGQCSSITGTEYIPADQSQLFCGTEAPATSVQKS FSVMSQPSQQADASKVTGGNHYKSQSTTIRPSGAPKKVVASA…
160	651255110	Thiomonas arsenitoxydans 3As	THI_0137	2739	912	pfam12288	93.6617	9.8457	18	76	31	7	3	12	MTYPAERHAQATLSGRELALKRRQAMALHGKAGSAKPAGAPARQRPEMAAASSAASSQSRPASAVSAAPVVRAAAFASASAPTASLNPPQAQLSPARARRQALSQQGKAAIKLAGSGGPSAHLRPSVAAISSEASSRDASASCGCATEQSCGCGCADAAAAPSTQSAMFAPAAEVSNAVRAVPMAGGRALAQARRAALAQDGKAGLRRVAQATKIAASLPGQDWQVAMSKGATARQVAMQRRHVQSLVGRAGACASAESSRPSGRMKARNTQAPVPMKVEEGHTLSGQRVTGTQVERSQRVSGNEPGSCRAITGTEYIGSEQFDTLCKTRPAPNPPKVGVSTTLREQRVTGTEVGRSSKMTGDEPGSCRAITGTDYLSAERYKEFCDTRPQPGAQKVGR…
161	646799730	Thiomonas intermedia K12	Tint_0117	2739	912	pfam12288	93.7508	9.89371	18	77	30	7	3	12	MTYPAERHAQATLSGRELALKRRQAMALHGKAGSAKPAGAPARQRPEMAAASSAASSQSRPASAVSAAPVVRAAAFASASAPTASLNPPQAQLSPARARRQALSQQGKAAVKLAGSGGPSAHLRPSVAAISREASSRDASASCGCATEQSCGCGCADATAAPSTQSAMFAPAAEVSNAVRAVPMAGGRALAQARRAALAQDGKAGLRRVAQATKIAASLPGQDWQVAMSKGATARQVAMQRRHVQSLVGRAGACASAESSRPSGRMKARNTQAPVPMKVEEGHTLSGQRVTGTQVERSQRVSGNEPGSCRAITGTEYIGSEQFDTLCKTRPAPNPPKVGVSTTLREQRVTGTEVGRSSKMTGDEPGSCRVITGTDYLSAERYQEFCDTRPQPGAQKVGR…
162	2510116606	Thiorhodococcus drewsii AZ1	ThidrDRAFT_2035	2253	750	pfam12288	78.3409	10.6236	9	89	20	8	3	8	MEKAGSERRLTGREASIAKRRAIAAGGKTQSTGSAPNPMAGARTEPKPKRAEAARADSTPAPTPSALRTEQPRKRERNRQLAAGQGRARSMQRRERLTRGKSAAQITSTSDVGADTRGLVGREAAIARRRAIAGTEAPALRSSRSTPVTEDARHTTIEPAKDRALASERRGRSGRPRAATGKKATASRGRLLSMARRAAMADRGRSGIEALGGRSRNAATTSLMRNAGVSSREIAKRVREERCTHGKCGDTGPRPSGRTRPQTRSESEPVPAKVGVSETASGQQVTGTKVGRSRRTTGDEPGACRAVTGTEYMGAEVFQEFCGQGPVAAPDRQAAATTTDQRQTLTGNQVGRSTQVTGDETGAGRQLTGTPYTAPGPEGAPPKVRQTQTLSGQSVTGSM…
163	2565944622	Thiorhodococcus sp. AK35	D779_1741	1857	618	pfam12288	71.6994	9.46	13	62	35	5	3	11	MSSKGKIAVGPKDRVRDGGRTRPAVETTPAGKDSATEGSCACECQDKDEAPGKNLASSSASSRVNGRPKVRGPRRKETS MNPGRAASLARRRAQSSRGKAGMSANGMTAAQTARAANPELSGRELAKAL REQRSRRGGAGQKKSAPTGRSRAARNPTAPGAAKDAPWKVGASETAQGRT LTGTQVGRSRDVTGDEASTCRTITGTEYLGADIFRDFCQTESAKTPSRGS LSPTTGGNAVSGNQVGRSTRVTGDEPGTCKKVTGTQYMGADLQEAFCGVQ PEPAPAKVAKSETRGGKSVTGADIGRSNRVTGGEVGADRTLTGTQYTELG SIGSDRKAAPPKVGNSATLSGSHLTGTMIGRHPSMTGDETGSCRNVTGDD YIGLEQYGQFCDS…
164	2508717136	Thiorhodovibrio sp. 970	Thi970DRAFT_0495	2244	747	pfam12288	81.5624	10.32	14	80	36	2	4	13	MATTGKAGLRTMTGASGSKPATAGSRAPAAPASTAGGWQPSPRAASPNRPAARPAPRPSENRYTPSAVTLTAREASRARRKAMATRGKAGLGTPDLTRRDFSPAQPKAATSREASACECGSKGRQARAEHNPGQNTRQDSASRPTRQTGNRAPSLPKQTPTKAK LINRKVTDAAAMGSARAASRARRKAMATRGKAGLNPNGISEAQTVRVANP DMSSRDLARAVRTQRSQRGGAGQKKSGPCGRKRSNRSVAGNGSPGAAQDA PWKVGASETTYGQTVTGTQVGRSRRTTGDEPSTCREITGTEYMGANIFRE FCQSEPSKSSRRGGVSPTGGGNRVTGNEVGRSRRVTGDESGTCKRVTGSQ YVAADQSEAFCGTKSEPAPMKVPSSETRGG…
165	2506751871	Thiothrix nivea JP2, DSM 5205	Thini_1870	2748	915	pfam12288	94.9752	9.44478	18	66	29	19	2	15	MPAQTATSADKSRAAQAARRQAAQRSAADRRSRPSPSAPVAVAAQARPVSSAPTASSQPADRLADLCSMVESDPSALGPDTSSVRQLCRNRRQNMASQGKTAVAGQTSSARPTRPQRPAPMMAPNPATLDQSADDASPEATAELDMICELVEANPGALGQDANSIRQICRNRRQALANKGKAAMSGKRRTASRASVAASFLNPDVDGREAARKHRQAMAMKGRGNSKAARPSGRVRPSAAPPKVETGTTLSGSPVTGTQVERKATVTGNEPGTCRTVTGTEYIGTEQFASFCGSKPKPTEPPKVGFSVTSGGLGVSGTEVGRSAKVTGDEQGACRSVTGTEYLGAERFAEFCENKGLAGKPPKVMSSMTERKQISVTGADEARFNRTTGTEAGAKRSIT…
* gene oid number according to Integrated Microbial Genomes, https://img.jgi.doe.gov; Gene in bold has a error of annotation where an start codon was called incorrectly, and the protein sequence was manually corrected. Gene in bold & italic has an incomplete ORF because it was at a terminus of sequencing contig and the genome sequence is not complete.
