# Supplementary material for: Advances in Understanding Carboxysome Assembly in Prochlorococcus and Synechococcus Implicate CsoS2 as a Critical Component
Source: Life (Basel). 2015 Mar 27;5(2):1141–71. doi: 10.3390/life5021141 (PMC4499774; doi:10.3390/life5021141)
Supplement: Supplementary File 1 [file life-05-01141-s001.zip › Table_S3.xlsx]

## Sheet: Sheet1
Table S3. E. coli plasmids used in this study.
ID or Name	Description	Resistance	Reference
for protein expression
pProEX-HTb-HncsoS2	Halothiobacillus neapolitanus csoS2 gene in pProEX-HTb vector at NdeI and SapI sites	Amp	This work
pTYB1-HncsoS2	Halothiobacillus neapolitanus csoS2 gene in pTYB1 vector at NdeI and SapI sites	Amp	This work
pFC005	Prochlorococcus marinus sp. MED4 csoS2 gene in pGEX-6P2 vector at BamHI and NotI sites	Amp	This work
pFC011	Prochlorococcus marinus sp. MIT9313 csoS2 gene N-region (1-242 aa) in pGEX-6P2 vector at BamHI and AvrII sites	Amp	This work
pFC012	Prochlorococcus marinus sp. MIT9313 csoS2 gene M-region (250-546 aa) in pGEX-6P2 vector at BamHI and AvrII sites	Amp	This work
pFC013	Prochlorococcus marinus sp. MIT9313 csoS2 gene C-region (540-792 aa) in pGEX-6P2 vector at BamHI and AvrII sites	Amp	This work
pFC014	Prochlorococcus marinus sp. MIT9313 csoS2 gene N & M-region (1- 546 aa) in pGEX-6P2 vector at BamHI and AvrII sites	Amp	This work
pFC015	Prochlorococcus marinus sp. MIT9313 csoS2 gene M & C-region (250-792 aa) in pGEX-6P2 vector at BamHI and AvrII sites	Amp	This work
pFC039	Prochlorococcus marinus sp. MIT9313 csoS1D gene (locus tag PMT1208) in pProEX-HTb vector at BamHI andHindIII sites	Amp	This work
pFC040	Prochlorococcus marinus sp. MIT9313 csoS1 gene (locus tag PMT1206) in pProEX-HTb vector at NcoI andHindIII sites	Amp	Cai et al. 2014
pFC041	Prochlorococcus marinus sp. MIT9313 csoS1E gene (locus tag PMT1199) in pProEX-HTb vector at BamHI andHindIII sites	Amp	This work
pFC042	Prochlorococcus marinus sp. MED4 csoS1 gene (locus tag PMM0549) in pProEX-HTb vector at NcoI and HindIII sites	Amp	This work
pFC117	Prochlorococcus marinus sp. MED4 csoS1 gene (locus tag PMM0549) in pCDFDuet-1 MCS1 at NcoI and HindIII sites	Spec	This work
pFC119	Prochlorococcus marinus sp. MED4 csoS1D and csoS1 gene (locus tag PMM0547 and PMM0549) in pCDFDuet-1 MCS1 and MCS2 at NcoI/HindIII and NdeI/XhoI sites, respectively	Spec	This work
pFC179	Prochlorococcus marinus sp. MIT9313 csoSCAgene in pET51b vector at BamHI and HindIII sites	Amp	This work
pFC181	Prochlorococcus marinus sp. MIT9313 csoS2gene in pET51b vector at BamHI and HindIII sites	Amp	This work
pFC183	Prochlorococcus marinus sp. MIT9313 csoSCAgene truncation (1-145 aa) in pETDuet1 vector MCS1 at BamHI and HindIII sites	Amp	This work
pFC195	Synthetic operon with codon optimized csoS1-csoS1D-csoS2-csoS4A-csoS4B genes from Prochlorococcus marinus sp. MED4 in pET11 vector at XbaI and BamHI sites; synthesized and cloned by GenScript.	Amp	This work
pFC215 or pCDF-MED04	csoS1-csoS1D-csoS2fragment and csoS1gene from pFC195 cloned into pCDFDuet1 vector at MCS1 (NcoI/AflI sites) and MCS2 (NdeI/XhoI sites), respectively.	Amp	This work
for generating Hnea mutants
pUC4k	a plasmid with both ampcillin and kanymycin resistance genes	Amp/Km	Baker et al. 1998
pTn1-2SE1.3	a 1.3 kb SalI/EcoRI fragment (contain 3'-end of cbbS and 5'-half of csoS2) of Halothiobacillus neapolitanus carboxysome operon in pT7T3α18	Amp	Baker et al. 1998
pTn1-2SE1.3Km4K	pTn1-2SE1.3 with a kanamycin resistance gene cassette inserted at EcoRV site of csoS2 gene		This work
pJL148	used as template to amplify SPA tag	Amp	Zeghouf et al. 2004
pTncsoS2::csoS3	a plasmid contain DNA fragment from Halothiobacillus neapolitanus which includes csoS2 and csoS3 gene with their intergenic region	Amp	Baker 1998 Dissertation
pTncsoS2::csoS3SPA	a plasmid based on pTncsoS2::csoS3 with a inframe fusion of SPA tag on csoS2 gene and a kanamycin resistance gene cassette	Amp/Km	This work
for Yeast two-hybrid assay
pGBKT7	expression vector to create bait fusion construct for Yeast two-hybrid assay	Km	Clontech
pGADT7	expression vector to create pray fusion construct for Yeast two-hybrid assay	Amp	Clontech
pTnI	10 kb BamHI/XhoI fragment containing carboxysome operon of Halothiobacillus neapolitanuscloned into pT7-5	Amp	Baker et al. 1999
pGBKT7-HncbbL	cbbL gene (code for RuBisCO large subunit) of Halothiobacillus neapolitanus in pGBKT7	Km	This work
pGBKT7-HncbbS	cbbS gene (code for RuBisCO small subunit) of Halothiobacillus neapolitanus in pGBKT7	Km	This work
pGBKT7-HncsoS2	csoS2 gene of Halothiobacillus neapolitanus in pGBKT7	Km	This work
pGBKT7-HncsoS3	csoS3 gene of Halothiobacillus neapolitanus in pGBKT7	Km	This work
pGBKT7-HncsoS4A	csoS4A gene of Halothiobacillus neapolitanus in pGBKT7	Km	This work
pGBKT7-HncsoS4B	csoS4B gene of Halothiobacillus neapolitanus in pGBKT7	Km	This work
pGBKT7-HncsoS1A	csoS1A gene of Halothiobacillus neapolitanus in pGBKT7	Km	This work
pGBKT7-HncsoS1B	csoS1B gene of Halothiobacillus neapolitanus in pGBKT7	Km	This work
pGBKT7-HncsoS1C	csoS1C gene of Halothiobacillus neapolitanus in pGBKT7	Km	This work
pGADT7-HncbbL	cbbL gene (code for RuBisCO large subunit) of Halothiobacillus neapolitanus in pGADT7	Amp	This work
pGADT7-HncbbS	cbbS gene (code for RuBisCO small subunit) of Halothiobacillus neapolitanus in pGADT7	Amp	This work
pGADT7-HncsoS2	csoS2 gene of Halothiobacillus neapolitanus in pGADT7	Amp	This work
pGADT7-HncsoS3	csoS3 gene of Halothiobacillus neapolitanus in pGADT7	Amp	This work
pGADT7-HncsoS4A	csoS4A gene of Halothiobacillus neapolitanus in pGADT7	Amp	This work
pGADT7-HncsoS4B	csoS4B gene of Halothiobacillus neapolitanus in pGADT7	Amp	This work
pGADT7-HncsoS1A	csoS1A gene of Halothiobacillus neapolitanus in pGADT7	Amp	This work
pGADT7-HncsoS1B	csoS1B gene of Halothiobacillus neapolitanus in pGADT7	Amp	This work
pGADT7-HncsoS1C	csoS1C gene of Halothiobacillus neapolitanus in pGADT7	Amp	This work
