# Supplementary material for: Advances in Understanding Carboxysome Assembly in Prochlorococcus and Synechococcus Implicate CsoS2 as a Critical Component
Source: Life (Basel). 2015 Mar 27;5(2):1141–71. doi: 10.3390/life5021141 (PMC4499774; doi:10.3390/life5021141)
Supplement: Supplementary File 1 [file life-05-01141-s001.zip › Table_S4.xls]

## Sheet: RubisCO
		B-RubisCO-cy5 Signal
Index	Reporter Name	Mean	StDev	p-value	Group	Reporter Control Type	Reporter Sequence (N to C)	Accession No.	Note	Reporter Source
1	His-tag-neg	4556.5	810.218	1.86414e-08	experimental		AHAHHA		Qualified Repeats:B=20/20	custom
2	His-tag-pos	10153.4	2281.55	8.56718e-06	experimental		HHHHHH		Qualified Repeats:B=20/20	custom
3	NP_895029-8-001	989.461	294.187	0.00076935	experimental		MPKPSSSS		Qualified Repeats:B=4/4	custom
4	NP_895029-8-002	1012.66	327.312	0.00197426	experimental		PKPSSSSS		Qualified Repeats:B=4/4	custom
5	NP_895029-8-003	628.221	252.33	0.0127803	experimental		KPSSSSSS		Qualified Repeats:B=4/4	custom
6	NP_895029-8-004	301.372	200.093	0.132002	experimental		PSSSSSSD		Qualified Repeats:B=4/4	custom
7	NP_895029-8-005	368.466	188.346	0.0504121	experimental		SSSSSSDS		Qualified Repeats:B=4/4	custom
8	NP_895029-8-006	320.161	178.435	0.0727517	experimental		SSSSSDSP		Qualified Repeats:B=3/4	custom
9	NP_895029-8-007	522.662	221.182	0.0181184	experimental		SSSSDSPS		Qualified Repeats:B=4/4	custom
10	NP_895029-8-008	366.143	193.726	0.0587422	experimental		SSSDSPSL		Qualified Repeats:B=4/4	custom
11	NP_895029-8-009	255.975	187.867	0.173003	experimental		SSDSPSLT		Qualified Repeats:B=4/4	custom
12	NP_895029-8-010	91.2216	155.867	0.633239	experimental		SDSPSLTT		Qualified Repeats:B=4/4	custom
13	NP_895029-8-011	2207.64	611.67	0.000306868	experimental		DSPSLTTA		Qualified Repeats:B=4/4	custom
14	NP_895029-8-012	238.36	155.227	0.124624	experimental		SPSLTTAK		Qualified Repeats:B=4/4	custom
15	NP_895029-8-013	191.556	150.081	0.201804	experimental		PSLTTAKP		Qualified Repeats:B=4/4	custom
16	NP_895029-8-014	1977.63	561.115	0.000423965	experimental		SLTTAKPA		Qualified Repeats:B=4/4	custom
17	NP_895029-8-015	181.633	175.292	0.300092	experimental		LTTAKPAG		Qualified Repeats:B=4/4	custom
18	NP_895029-8-016	191.287	152.303	0.2091	experimental		TTAKPAGS		Qualified Repeats:B=3/4	custom
19	NP_895029-8-017	26.6942	181.87	0.90843	experimental		TAKPAGSE		Qualified Repeats:B=4/4	custom
20	NP_895029-8-018	49.7572	147.382	0.882345	experimental		AKPAGSEV		Qualified Repeats:B=4/4	custom
21	NP_895029-8-019	2400.07	506.855	2.18491e-06	experimental		KPAGSEVA		Qualified Repeats:B=3/4	custom
22	NP_895029-8-020	84.3288	151.734	0.578346	experimental		PAGSEVAK		Qualified Repeats:B=4/4	custom
23	NP_895029-8-021	455.058	196.584	0.020614	experimental		AGSEVAKK		Qualified Repeats:B=3/4	custom
24	NP_895029-8-022	391.557	147.138	0.00778358	experimental		GSEVAKKV		Qualified Repeats:B=3/4	custom
25	NP_895029-8-023	420.544	229.506	0.0668759	experimental		SEVAKKVL		Qualified Repeats:B=4/4	custom
26	NP_895029-8-024	428.957	199.402	0.0314482	experimental		EVAKKVLP		Qualified Repeats:B=4/4	custom
27	NP_895029-8-025	3196.85	581.013	3.74343e-08	experimental		VAKKVLPA		Qualified Repeats:B=4/4	custom
28	NP_895029-8-026	2105.13	550.962	0.000132877	experimental		AKKVLPAK		Qualified Repeats:B=4/4	custom
29	NP_895029-8-027	4416.71	774.828	1.1938e-08	experimental		KKVLPAKA		Qualified Repeats:B=4/4	custom
30	NP_895029-8-028	835.069	383.983	0.029638	experimental		KVLPAKAT		Qualified Repeats:B=4/4	custom
31	NP_895029-8-029	148.767	162.822	0.360854	experimental		VLPAKATQ		Qualified Repeats:B=4/4	custom
32	NP_895029-8-030	98.5815	199.261	0.620765	experimental		LPAKATQT		Qualified Repeats:B=4/4	custom
33	NP_895029-8-031	42.2638	138.781	0.815986	experimental		PAKATQTV		Qualified Repeats:B=4/4	custom
34	NP_895029-8-032	0.01	113.494	1	experimental		AKATQTVD		Qualified Repeats:B=4/4	custom
35	NP_895029-8-033	0.01	110.296	1	experimental		KATQTVDV		Qualified Repeats:B=4/4	custom
36	NP_895029-8-034	2.74649	117.056	1	experimental		ATQTVDVS		Qualified Repeats:B=4/4	custom
37	NP_895029-8-035	1691.24	516.441	0.00105664	experimental		TQTVDVSA		Qualified Repeats:B=4/4	custom
38	NP_895029-8-036	5.29719	137.446	1	experimental		QTVDVSAS		Qualified Repeats:B=4/4	custom
39	NP_895029-8-037	0.01	121.025	1	experimental		TVDVSAST		Qualified Repeats:B=4/4	custom
40	NP_895029-8-038	12.2774	128.303	0.947895	experimental		VDVSASTS		Qualified Repeats:B=4/4	custom
41	NP_895029-8-039	3.61257	126.526	1	experimental		DVSASTSS		Qualified Repeats:B=4/4	custom
42	NP_895029-8-040	21.4363	134.026	0.905388	experimental		VSASTSSL		Qualified Repeats:B=4/4	custom
43	NP_895029-8-041	76.5023	144.478	0.596429	experimental		SASTSSLS		Qualified Repeats:B=4/4	custom
44	NP_895029-8-042	85.9502	152.61	0.573273	experimental		ASTSSLSG		Qualified Repeats:B=4/4	custom
45	NP_895029-8-043	153.204	168.643	0.36361	experimental		STSSLSGS		Qualified Repeats:B=4/4	custom
46	NP_895029-8-044	277.611	162.403	0.0873565	experimental		TSSLSGSK		Qualified Repeats:B=4/4	custom
47	NP_895029-8-045	443.22	280.529	0.114097	experimental		SSLSGSKS		Qualified Repeats:B=4/4	custom
48	NP_895029-8-046	242.481	174.392	0.164369	experimental		SLSGSKST		Qualified Repeats:B=4/4	custom
49	NP_895029-8-047	54.2112	170.631	0.820094	experimental		LSGSKSTT		Qualified Repeats:B=4/4	custom
50	NP_895029-8-048	1191.29	363.014	0.00103122	experimental		SGSKSTTR		Qualified Repeats:B=4/4	custom
51	NP_895029-8-049	4664.86	675.522	4.9849e-12	experimental		GSKSTTRR		Qualified Repeats:B=4/4	custom
52	NP_895029-8-050	5332.64	708.89	5.35127e-14	experimental		SKSTTRRS		Qualified Repeats:B=4/4	custom
53	NP_895029-8-051	6297.3	1021.57	7.06012e-10	experimental		KSTTRRSA		Qualified Repeats:B=4/4	custom
54	NP_895029-8-052	4801.78	1146.81	2.82258e-05	experimental		STTRRSAA		Qualified Repeats:B=4/4	custom
55	NP_895029-8-053	1787.48	545.919	0.00105861	experimental		TTRRSAAT		Qualified Repeats:B=4/4	custom
56	NP_895029-8-054	3247.35	777.904	2.9831e-05	experimental		TRRSAATG		Qualified Repeats:B=4/4	custom
57	NP_895029-8-055	6746.12	840.921	9.99201e-16	experimental		RRSAATGR		Qualified Repeats:B=4/4	custom
58	NP_895029-8-056	3564.34	655.08	5.28571e-08	experimental		RSAATGRT		Qualified Repeats:B=4/4	custom
59	NP_895029-8-057	679.337	233.303	0.00359106	experimental		SAATGRTS		Qualified Repeats:B=4/4	custom
60	NP_895029-8-058	3042.58	977.943	0.00186199	experimental		AATGRTSA		Qualified Repeats:B=4/4	custom
61	NP_895029-8-059	1103.64	267.834	3.77454e-05	experimental		ATGRTSAS		Qualified Repeats:B=4/4	custom
62	NP_895029-8-060	4715.35	1176.9	6.15378e-05	experimental		TGRTSASR		Qualified Repeats:B=4/4	custom
63	NP_895029-8-061	7242.83	971.802	9.09273e-14	experimental		GRTSASRA		Qualified Repeats:B=4/4	custom
64	NP_895029-8-062	1199.01	445.27	0.0070826	experimental		RTSASRAT		Qualified Repeats:B=4/4	custom
65	NP_895029-8-063	1820.99	602.596	0.00251032	experimental		TSASRATA		Qualified Repeats:B=3/4	custom
66	NP_895029-8-064	1232.56	473.718	0.00926703	experimental		SASRATAA		Qualified Repeats:B=3/4	custom
67	NP_895029-8-065	0.01	115.609	1	experimental		ASRATAAT		Qualified Repeats:B=3/4	custom
68	NP_895029-8-066	0.01	110.632	1	experimental		SRATAATP		Qualified Repeats:B=3/4	custom
69	NP_895029-8-067	1299.32	559.903	0.0202994	experimental		RATAATPA		Qualified Repeats:B=3/4	custom
70	NP_895029-8-068	0.01	102.635	1	experimental		ATAATPAS		Qualified Repeats:B=3/4	custom
71	NP_895029-8-069	313.212	241.32	0.194289	experimental		TAATPASR		Qualified Repeats:B=4/4	custom
72	NP_895029-8-070	489.393	274.001	0.0740646	experimental		AATPASRG		Qualified Repeats:B=4/4	custom
73	NP_895029-8-071	449.758	209.426	0.0317364	experimental		ATPASRGG		Qualified Repeats:B=4/4	custom
74	NP_895029-8-072	2233.79	524.451	2.04829e-05	experimental		TPASRGGK		Qualified Repeats:B=4/4	custom
75	NP_895029-8-073	3103.77	542.073	1.02764e-08	experimental		PASRGGKS		Qualified Repeats:B=4/4	custom
76	NP_895029-8-074	5033.85	819.788	8.20958e-10	experimental		ASRGGKSA		Qualified Repeats:B=4/4	custom
77	NP_895029-8-075	4638.59	741.802	4.0127e-10	experimental		SRGGKSAA		Qualified Repeats:B=4/4	custom
78	NP_895029-8-076	1845.01	467.445	7.90473e-05	experimental		RGGKSAAG		Qualified Repeats:B=4/4	custom
79	NP_895029-8-077	415.209	225.95	0.066102	experimental		GGKSAAGS		Qualified Repeats:B=4/4	custom
80	NP_895029-8-078	297.142	183.739	0.105813	experimental		GKSAAGSS		Qualified Repeats:B=4/4	custom
81	NP_895029-8-079	443.815	196.718	0.0240558	experimental		KSAAGSSG		Qualified Repeats:B=4/4	custom
82	NP_895029-8-080	214.058	169.217	0.205846	experimental		SAAGSSGS		Qualified Repeats:B=4/4	custom
83	NP_895029-8-081	216.704	174.312	0.213767	experimental		AAGSSGSG		Qualified Repeats:B=4/4	custom
84	NP_895029-8-082	353.678	188.319	0.0603547	experimental		AGSSGSGS		Qualified Repeats:B=4/4	custom
85	NP_895029-8-083	2728.91	556.839	9.53371e-07	experimental		GSSGSGSA		Qualified Repeats:B=4/4	custom
86	NP_895029-8-084	186.688	171.236	0.275579	experimental		SSGSGSAS		Qualified Repeats:B=4/4	custom
87	NP_895029-8-085	260.987	154.312	0.09076	experimental		SGSGSASG		Qualified Repeats:B=4/4	custom
88	NP_895029-8-086	141.451	160.057	0.3768	experimental		GSGSASGG		Qualified Repeats:B=4/4	custom
89	NP_895029-8-087	2221.25	536.818	3.50227e-05	experimental		SGSASGGA		Qualified Repeats:B=4/4	custom
90	NP_895029-8-088	117.958	162.042	0.466616	experimental		GSASGGAI		Qualified Repeats:B=4/4	custom
91	NP_895029-8-089	284.974	215.015	0.18502	experimental		SASGGAIK		Qualified Repeats:B=4/4	custom
92	NP_895029-8-090	289.281	179.928	0.107865	experimental		ASGGAIKP		Qualified Repeats:B=4/4	custom
93	NP_895029-8-091	333.401	212.269	0.11624	experimental		SGGAIKPP		Qualified Repeats:B=3/4	custom
94	NP_895029-8-092	2726.2	543.568	5.28413e-07	experimental		GGAIKPPA		Qualified Repeats:B=4/4	custom
95	NP_895029-8-093	449.687	172.034	0.00894595	experimental		GAIKPPAS		Qualified Repeats:B=4/4	custom
96	NP_895029-8-094	443.441	167.173	0.00798372	experimental		AIKPPASS		Qualified Repeats:B=4/4	custom
97	NP_895029-8-095	649.128	184.274	0.000426921	experimental		IKPPASSS		Qualified Repeats:B=4/4	custom
98	NP_895029-8-096	346.771	163.958	0.0344182	experimental		KPPASSSV		Qualified Repeats:B=4/4	custom
99	NP_895029-8-097	260.834	168.534	0.121678	experimental		PPASSSVP		Qualified Repeats:B=4/4	custom
100	NP_895029-8-098	284.915	196.537	0.147122	experimental		PASSSVPS		Qualified Repeats:B=4/4	custom
101	NP_895029-8-099	986.294	219.633	7.09151e-06	experimental		ASSSVPSF		Qualified Repeats:B=4/4	custom
102	NP_895029-8-100	885.713	256.582	0.000556057	experimental		SSSVPSFV		Qualified Repeats:B=4/4	custom
103	NP_895029-8-101	612.329	189.027	0.00119708	experimental		SSVPSFVQ		Qualified Repeats:B=4/4	custom
104	NP_895029-8-102	759.032	218.009	0.000497906	experimental		SVPSFVQG		Qualified Repeats:B=4/4	custom
105	NP_895029-8-103	569.907	176.626	0.00125168	experimental		VPSFVQGI		Qualified Repeats:B=4/4	custom
106	NP_895029-8-104	3975.67	709.185	2.06671e-08	experimental		PSFVQGIA		Qualified Repeats:B=4/4	custom
107	NP_895029-8-105	360.426	176.433	0.0410541	experimental		SFVQGIAL		Qualified Repeats:B=4/4	custom
108	NP_895029-8-106	509.336	196.012	0.00935861	experimental		FVQGIALG		Qualified Repeats:B=4/4	custom
109	NP_895029-8-107	387.215	200.871	0.0538801	experimental		VQGIALGM		Qualified Repeats:B=3/4	custom
110	NP_895029-8-108	437.713	175.899	0.0128249	experimental		QGIALGMI		Qualified Repeats:B=4/4	custom
111	NP_895029-8-109	385.314	175.869	0.0284479	experimental		GIALGMIE		Qualified Repeats:B=4/4	custom
112	NP_895029-8-110	282.71	158.9	0.0751933	experimental		IALGMIET		Qualified Repeats:B=4/4	custom
113	NP_895029-8-111	669.649	274.917	0.0148516	experimental		ALGMIETR		Qualified Repeats:B=4/4	custom
114	NP_895029-8-112	1063.87	399.203	0.0076951	experimental		LGMIETRG		Qualified Repeats:B=4/4	custom
115	NP_895029-8-113	1063.63	279.403	0.000140652	experimental		GMIETRGM		Qualified Repeats:B=4/4	custom
116	NP_895029-8-114	848.667	248.816	0.000647148	experimental		MIETRGMV		Qualified Repeats:B=4/4	custom
117	NP_895029-8-115	1117.97	511.411	0.0288022	experimental		IETRGMVP		Qualified Repeats:B=4/4	custom
118	NP_895029-8-116	4681.35	959.618	1.06813e-06	experimental		ETRGMVPA		Qualified Repeats:B=4/4	custom
119	NP_895029-8-117	1747.41	707.281	0.0134827	experimental		TRGMVPAI		Qualified Repeats:B=4/4	custom
120	NP_895029-8-118	873.07	255.086	0.000619632	experimental		RGMVPAIE		Qualified Repeats:B=4/4	custom
121	NP_895029-8-119	2830.03	525.313	7.13776e-08	experimental		GMVPAIEA		Qualified Repeats:B=4/4	custom
122	NP_895029-8-120	1869.93	411.813	5.59832e-06	experimental		MVPAIEAA		Qualified Repeats:B=4/4	custom
123	NP_895029-8-121	54.668	162.007	0.913879	experimental		VPAIEAAD		Qualified Repeats:B=4/4	custom
124	NP_895029-8-122	1201.04	359.765	0.000841974	experimental		PAIEAADA		Qualified Repeats:B=4/4	custom
125	NP_895029-8-123	11.2569	117.483	1	experimental		AIEAADAM		Qualified Repeats:B=4/4	custom
126	NP_895029-8-124	1.90949	115.863	1	experimental		IEAADAMT		Qualified Repeats:B=4/4	custom
127	NP_895029-8-125	1.81003	121.183	1	experimental		EAADAMTK		Qualified Repeats:B=4/4	custom
128	NP_895029-8-126	1101.83	334.826	0.000998423	experimental		AADAMTKA		Qualified Repeats:B=4/4	custom
129	NP_895029-8-127	1268.01	355.717	0.000364005	experimental		ADAMTKAA		Qualified Repeats:B=4/4	custom
130	NP_895029-8-128	0.01	110.439	1	experimental		DAMTKAAE		Qualified Repeats:B=4/4	custom
131	NP_895029-8-129	0.01	107.704	1	experimental		AMTKAAEV		Qualified Repeats:B=4/4	custom
132	NP_895029-8-130	21.652	131.329	1	experimental		MTKAAEVN		Qualified Repeats:B=4/4	custom
133	NP_895029-8-131	5.54257	127.562	1	experimental		TKAAEVNL		Qualified Repeats:B=4/4	custom
134	NP_895029-8-132	103.801	159.102	0.514103	experimental		KAAEVNLI		Qualified Repeats:B=4/4	custom
135	NP_895029-8-133	153.062	178.771	0.391862	experimental		AAEVNLIS		Qualified Repeats:B=4/4	custom
136	NP_895029-8-134	774.017	390.777	0.0476093	experimental		AEVNLISR		Qualified Repeats:B=4/4	custom
137	NP_895029-8-135	319.235	184.843	0.0841367	experimental		EVNLISRE		Qualified Repeats:B=4/4	custom
138	NP_895029-8-136	1595.68	643.847	0.0131934	experimental		VNLISREY		Qualified Repeats:B=4/4	custom
139	NP_895029-8-137	1532.33	527.492	0.00367125	experimental		NLISREYV		Qualified Repeats:B=4/4	custom
140	NP_895029-8-138	1686.96	554.656	0.00235281	experimental		LISREYVG		Qualified Repeats:B=4/4	custom
141	NP_895029-8-139	1345.71	543.752	0.0133227	experimental		ISREYVGG		Qualified Repeats:B=4/4	custom
142	NP_895029-8-140	1194.29	452.235	0.00826552	experimental		SREYVGGG		Qualified Repeats:B=4/4	custom
143	NP_895029-8-141	3315.41	1229.88	0.00702026	experimental		REYVGGGY		Qualified Repeats:B=4/4	custom
144	NP_895029-8-142	1539.35	484.894	0.00149933	experimental		EYVGGGYV		Qualified Repeats:B=3/4	custom
145	NP_895029-8-143	1481.32	379.096	9.31522e-05	experimental		YVGGGYVT		Qualified Repeats:B=4/4	custom
146	NP_895029-8-144	356.143	208.841	0.0881122	experimental		VGGGYVTV		Qualified Repeats:B=4/4	custom
147	NP_895029-8-145	697.76	224.922	0.00191941	experimental		GGGYVTVM		Qualified Repeats:B=4/4	custom
148	NP_895029-8-146	606.667	203.312	0.00284407	experimental		GGYVTVMV		Qualified Repeats:B=4/4	custom
149	NP_895029-8-147	2232.57	1184.78	0.0594978	experimental		GYVTVMVR		Qualified Repeats:B=4/4	custom
150	NP_895029-8-148	2361.83	1206.75	0.0503111	experimental		YVTVMVRG		Qualified Repeats:B=4/4	custom
151	NP_895029-8-149	324.477	207.482	0.117822	experimental		VTVMVRGE		Qualified Repeats:B=4/4	custom
152	NP_895029-8-150	274.254	215.434	0.202978	experimental		TVMVRGET		Qualified Repeats:B=4/4	custom
153	NP_895029-8-151	579.293	258.475	0.0250043	experimental		VMVRGETG		Qualified Repeats:B=4/4	custom
154	NP_895029-8-152	3733.45	944.06	7.6559e-05	experimental		MVRGETGA		Qualified Repeats:B=3/4	custom
155	NP_895029-8-153	224.006	254.102	0.377984	experimental		VRGETGAV		Qualified Repeats:B=4/4	custom
156	NP_895029-8-154	415.597	264.673	0.116338	experimental		RGETGAVN		Qualified Repeats:B=4/4	custom
157	NP_895029-8-155	2345.85	587.868	6.58815e-05	experimental		GETGAVNA		Qualified Repeats:B=4/4	custom
158	NP_895029-8-156	1458.12	461.162	0.00156665	experimental		ETGAVNAA		Qualified Repeats:B=4/4	custom
159	NP_895029-8-157	15.4587	120.862	1	experimental		TGAVNAAV		Qualified Repeats:B=4/4	custom
160	NP_895029-8-158	552.461	284.34	0.0520064	experimental		GAVNAAVR		Qualified Repeats:B=4/4	custom
161	NP_895029-8-159	2264.27	622.288	0.000273853	experimental		AVNAAVRA		Qualified Repeats:B=4/4	custom
162	NP_895029-8-160	430.656	268.335	0.108489	experimental		VNAAVRAG		Qualified Repeats:B=4/4	custom
163	NP_895029-8-161	2356.63	609.137	0.000109264	experimental		NAAVRAGA		Qualified Repeats:B=4/4	custom
164	NP_895029-8-162	48.8704	156.99	0.863476	experimental		AAVRAGAD		Qualified Repeats:B=4/4	custom
165	NP_895029-8-163	2098.29	574.908	0.000262217	experimental		AVRAGADA		Qualified Repeats:B=4/4	custom
166	NP_895029-8-164	746.087	420.166	0.0757643	experimental		VRAGADAC		Qualified Repeats:B=4/4	custom
167	NP_895029-8-165	752.766	239.506	0.00167113	experimental		RAGADACE		Qualified Repeats:B=4/4	custom
168	NP_895029-8-166	863.201	260.609	0.000924803	experimental		AGADACER		Qualified Repeats:B=4/4	custom
169	NP_895029-8-167	845.627	250.965	0.000752473	experimental		GADACERV		Qualified Repeats:B=4/4	custom
170	NP_895029-8-168	873.117	284.743	0.00216562	experimental		ADACERVG		Qualified Repeats:B=4/4	custom
171	NP_895029-8-169	1007.8	369.527	0.00638266	experimental		DACERVGD		Qualified Repeats:B=4/4	custom
172	NP_895029-8-170	1111.06	314.783	0.000415834	experimental		ACERVGDG		Qualified Repeats:B=4/4	custom
173	NP_895029-8-171	1029.41	353.608	0.00359873	experimental		CERVGDGL		Qualified Repeats:B=4/4	custom
174	NP_895029-8-172	426.955	211.056	0.0430656	experimental		ERVGDGLV		Qualified Repeats:B=4/4	custom
175	NP_895029-8-173	3714.37	859.458	1.54593e-05	experimental		RVGDGLVA		Qualified Repeats:B=4/4	custom
176	NP_895029-8-174	2184.44	543.995	5.92413e-05	experimental		VGDGLVAA		Qualified Repeats:B=4/4	custom
177	NP_895029-8-175	678.764	226.334	0.0027075	experimental		GDGLVAAH		Qualified Repeats:B=4/4	custom
178	NP_895029-8-176	382.361	182.064	0.0357037	experimental		DGLVAAHI		Qualified Repeats:B=4/4	custom
179	NP_895029-8-177	602.573	243.979	0.0135138	experimental		GLVAAHII		Qualified Repeats:B=4/4	custom
180	NP_895029-8-178	3697.84	641.699	8.26557e-09	experimental		LVAAHIIA		Qualified Repeats:B=4/4	custom
181	NP_895029-8-179	1377.56	467.024	0.0031794	experimental		VAAHIIAR		Qualified Repeats:B=4/4	custom
182	NP_895029-8-180	900.249	298.348	0.00254753	experimental		AAHIIARP		Qualified Repeats:B=4/4	custom
183	NP_895029-8-181	2944.73	545.291	6.6406e-08	experimental		AHIIARPH		Qualified Repeats:B=4/4	custom
184	NP_895029-8-182	2235.82	425.333	1.46455e-07	experimental		HIIARPHQ		Qualified Repeats:B=4/4	custom
185	NP_895029-8-183	862.829	273.943	0.00163342	experimental		IIARPHQE		Qualified Repeats:B=4/4	custom
186	NP_895029-8-184	637.049	225.734	0.00476796	experimental		IARPHQEV		Qualified Repeats:B=4/4	custom
187	NP_895029-8-185	321.476	193.724	0.0970039	experimental		ARPHQEVE		Qualified Repeats:B=4/4	custom
188	NP_895029-8-186	531.801	207.422	0.0103468	experimental		RPHQEVEP		Qualified Repeats:B=4/4	custom
189	NP_895029-8-187	2513.93	732.911	0.00060296	experimental		PHQEVEPA		Qualified Repeats:B=4/4	custom
190	NP_895029-8-188	137.932	181.831	0.448078	experimental		HQEVEPAL		Qualified Repeats:B=4/4	custom
191	NP_895029-8-189	199.546	212.247	0.347105	experimental		QEVEPALR		Qualified Repeats:B=4/4	custom
192	NP_895029-8-190	71.3572	146.958	0.698507	experimental		EVEPALRP		Qualified Repeats:B=4/4	custom
193	NP_895029-8-191	157.674	167.551	0.346649	experimental		VEPALRPT		Qualified Repeats:B=4/4	custom
194	NP_895029-8-192	1108.39	307.639	0.000314436	experimental		EPALRPTH		Qualified Repeats:B=4/4	custom
195	NP_895029-8-193	3821.87	720.699	1.13704e-07	experimental		PALRPTHA		Qualified Repeats:B=4/4	custom
196	NP_895029-8-194	2290.63	662.094	0.000540395	experimental		ALRPTHAK		Qualified Repeats:B=4/4	custom
197	NP_895029-8-195	5501.71	666.068	1.11022e-16	experimental		LRPTHAKR		Qualified Repeats:B=4/4	custom
198	NP_895029-8-196	7558.22	904.117	1.11022e-16	experimental		RPTHAKRR		Qualified Repeats:B=4/4	custom
199	NP_895029-8-197	5709.89	999.914	1.12483e-08	experimental		PTHAKRRS		Qualified Repeats:B=4/4	custom
200	NP_895032-8-001	3630.3	702.859	2.39965e-07	experimental		MAYRNRNL		Qualified Repeats:B=5/5	custom
201	NP_895032-8-002	5974.71	901.369	3.38177e-11	experimental		AYRNRNLA		Qualified Repeats:B=5/5	custom
202	NP_895032-8-003	3092.29	975.665	0.0015264	experimental		YRNRNLAS		Qualified Repeats:B=5/5	custom
203	NP_895032-8-004	1979.4	708.564	0.00521071	experimental		RNRNLASQ		Qualified Repeats:B=5/5	custom
204	NP_895032-8-005	263.049	174.78	0.132292	experimental		NRNLASQT		Qualified Repeats:B=5/5	custom
205	NP_895032-8-006	181.72	152.872	0.234524	experimental		RNLASQTQ		Qualified Repeats:B=5/5	custom
206	NP_895032-8-007	438.441	192.37	0.0226492	experimental		NLASQTQR		Qualified Repeats:B=5/5	custom
207	NP_895032-8-008	351.058	171.146	0.0402336	experimental		LASQTQRP		Qualified Repeats:B=5/5	custom
208	NP_895032-8-009	399.008	160.595	0.0129653	experimental		ASQTQRPL		Qualified Repeats:B=5/5	custom
209	NP_895032-8-010	2957.92	591.162	5.61847e-07	experimental		SQTQRPLA		Qualified Repeats:B=5/5	custom
210	NP_895032-8-011	221.365	215.897	0.389427	experimental		QTQRPLAP		Qualified Repeats:B=5/5	custom
211	NP_895032-8-012	252.858	207.89	0.223837	experimental		TQRPLAPT		Qualified Repeats:B=5/5	custom
212	NP_895032-8-013	2699.75	716.652	0.000164953	experimental		QRPLAPTA		Qualified Repeats:B=5/5	custom
213	NP_895032-8-014	298.763	215.147	0.164914	experimental		RPLAPTAP		Qualified Repeats:B=5/5	custom
214	NP_895032-8-015	1006.26	267.058	0.000164435	experimental		PLAPTAPR		Qualified Repeats:B=4/5	custom
215	NP_895032-8-016	4257.12	1154.69	0.000226884	experimental		LAPTAPRR		Qualified Repeats:B=5/5	custom
216	NP_895032-8-017	7544.79	1265.4	2.47992e-09	experimental		APTAPRRR		Qualified Repeats:B=5/5	custom
217	NP_895032-8-018	7343.95	1265.05	6.41223e-09	experimental		PTAPRRRP		Qualified Repeats:B=4/5	custom
218	NP_895032-8-019	7039.76	947.359	1.0747e-13	experimental		TAPRRRPV		Qualified Repeats:B=5/5	custom
219	NP_895032-8-020	7082.28	1931.71	0.00024584	experimental		APRRRPVV		Qualified Repeats:B=5/5	custom
220	NP_895032-8-021	7146.28	1084.75	4.44604e-11	experimental		PRRRPVVT		Qualified Repeats:B=5/5	custom
221	NP_895032-8-022	5345.41	1091.61	9.72457e-07	experimental		RRRPVVTP		Qualified Repeats:B=5/5	custom
222	NP_895032-8-023	2537.11	658.874	0.000117675	experimental		RRPVVTPQ		Qualified Repeats:B=5/5	custom
223	NP_895032-8-024	567.887	248.103	0.0220755	experimental		RPVVTPQI		Qualified Repeats:B=5/5	custom
224	NP_895032-8-025	319.026	183.503	0.0820971	experimental		PVVTPQIS		Qualified Repeats:B=5/5	custom
225	NP_895032-8-026	392.955	186.688	0.0352906	experimental		VVTPQISD		Qualified Repeats:B=5/5	custom
226	NP_895032-8-027	1699.65	450.734	0.000162534	experimental		VTPQISDR		Qualified Repeats:B=5/5	custom
227	NP_895032-8-028	1941.46	581.878	0.000847625	experimental		TPQISDRS		Qualified Repeats:B=5/5	custom
228	NP_895032-8-029	5270.9	1321.72	6.65891e-05	experimental		PQISDRSR		Qualified Repeats:B=5/5	custom
229	NP_895032-8-030	2590.02	773.255	0.000808947	experimental		QISDRSRL		Qualified Repeats:B=5/5	custom
230	NP_895032-8-031	8536.68	2397.69	0.00037001	experimental		ISDRSRLR		Qualified Repeats:B=5/5	custom
231	NP_895032-8-032	6885.17	1479.92	3.27643e-06	experimental		SDRSRLRG		Qualified Repeats:B=4/5	custom
232	NP_895032-8-033	10987.2	1714.59	1.46976e-10	experimental		DRSRLRGF		Qualified Repeats:B=4/5	custom
233	NP_895032-8-034	13946.5	3298.14	2.34876e-05	experimental		RSRLRGFA		Qualified Repeats:B=5/5	custom
234	NP_895032-8-035	7391.48	1380.89	8.64862e-08	experimental		SRLRGFAN		Qualified Repeats:B=4/5	custom
235	NP_895032-8-036	7064.75	1614.6	1.20982e-05	experimental		RLRGFANV		Qualified Repeats:B=4/5	custom
236	NP_895032-8-037	3324.66	926.28	0.000331329	experimental		LRGFANVG		Qualified Repeats:B=4/5	custom
237	NP_895032-8-038	2999.59	794.062	0.000158239	experimental		RGFANVGS		Qualified Repeats:B=4/5	custom
238	NP_895032-8-039	523.185	218.577	0.0166774	experimental		GFANVGSG		Qualified Repeats:B=4/5	custom
239	NP_895032-8-040	520.691	204.412	0.010852	experimental		FANVGSGP		Qualified Repeats:B=5/5	custom
240	NP_895032-8-041	1122.61	292.979	0.000127126	experimental		ANVGSGPC		Qualified Repeats:B=5/5	custom
241	NP_895032-8-042	3014.59	614.369	9.24265e-07	experimental		NVGSGPCH		Qualified Repeats:B=5/5	custom
242	NP_895032-8-043	1342.64	365.993	0.000243769	experimental		VGSGPCHP		Qualified Repeats:B=5/5	custom
243	NP_895033-8-001	569.91	339.775	0.09346	experimental		MAKQSSRE		Qualified Repeats:B=5/5	custom
244	NP_895033-8-002	373.404	239.907	0.119576	experimental		AKQSSREL		Qualified Repeats:B=3/4	custom
245	NP_895033-8-003	3272.53	850.583	0.000119262	experimental		KQSSRELA		Qualified Repeats:B=5/5	custom
246	NP_895033-8-004	289.237	261.757	0.269136	experimental		QSSRELAL		Qualified Repeats:B=4/4	custom
247	NP_895033-8-005	43.7423	154.894	0.860104	experimental		SSRELALE		Qualified Repeats:B=5/5	custom
248	NP_895033-8-006	363.18	196.012	0.0638873	experimental		SRELALER		Qualified Repeats:B=3/4	custom
249	NP_895033-8-007	2470.65	716.631	0.000565166	experimental		RELALERR		Qualified Repeats:B=4/5	custom
250	NP_895033-8-008	1890.82	350.881	7.07976e-08	experimental		ELALERRK		Qualified Repeats:B=4/4	custom
251	NP_895033-8-009	4644.33	951.374	1.05002e-06	experimental		LALERRKA		Qualified Repeats:B=5/5	custom
252	NP_895033-8-010	2551.68	392.651	8.08608e-11	experimental		ALERRKAL		Qualified Repeats:B=4/4	custom
253	NP_895033-8-011	3282.79	535.919	9.01568e-10	experimental		LERRKALS		Qualified Repeats:B=4/5	custom
254	NP_895033-8-012	2899.67	506.321	1.02035e-08	experimental		ERRKALSN		Qualified Repeats:B=4/4	custom
255	NP_895033-8-013	4269.25	627.959	1.05317e-11	experimental		RRKALSNS		Qualified Repeats:B=4/5	custom
256	NP_895033-8-014	1405.04	310.848	6.17491e-06	experimental		RKALSNSG		Qualified Repeats:B=4/4	custom
257	NP_895033-8-015	906.246	253.228	0.000344916	experimental		KALSNSGK		Qualified Repeats:B=4/5	custom
258	NP_895033-8-016	1163.26	266.025	1.22541e-05	experimental		ALSNSGKK		Qualified Repeats:B=4/4	custom
259	NP_895033-8-017	1326.24	271.374	1.02163e-06	experimental		LSNSGKKS		Qualified Repeats:B=4/5	custom
260	NP_895033-8-018	582.675	175.491	0.000898665	experimental		SNSGKKST		Qualified Repeats:B=4/4	custom
261	NP_895033-8-019	416.175	224.959	0.0642958	experimental		NSGKKSTT		Qualified Repeats:B=5/5	custom
262	NP_895033-8-020	375.034	140.962	0.0077979	experimental		SGKKSTTL		Qualified Repeats:B=4/4	custom
263	NP_895033-8-021	554.662	280.685	0.0481289	experimental		GKKSTTLN		Qualified Repeats:B=5/5	custom
264	NP_895033-8-022	489.843	164.31	0.00286939	experimental		KKSTTLNG		Qualified Repeats:B=4/4	custom
265	NP_895033-8-023	268.912	169.622	0.112861	experimental		KSTTLNGS		Qualified Repeats:B=5/5	custom
266	NP_895033-8-024	147.012	130.348	0.259353	experimental		STTLNGSS		Qualified Repeats:B=4/4	custom
267	NP_895033-8-025	170.825	162.49	0.293094	experimental		TTLNGSSP		Qualified Repeats:B=5/5	custom
268	NP_895033-8-026	343.258	178.317	0.0542147	experimental		TLNGSSPN		Qualified Repeats:B=4/4	custom
269	NP_895033-8-027	1339.56	368.076	0.000273082	experimental		LNGSSPNR		Qualified Repeats:B=5/5	custom
270	NP_895033-8-028	906.026	241.517	0.000175685	experimental		NGSSPNRI		Qualified Repeats:B=4/4	custom
271	NP_895033-8-029	4731.67	1165.43	4.90132e-05	experimental		GSSPNRIR		Qualified Repeats:B=5/5	custom
272	NP_895033-8-030	2916.48	468.638	4.85578e-10	experimental		SSPNRIRT		Qualified Repeats:B=4/4	custom
273	NP_895033-8-031	6162.79	1312.98	2.67886e-06	experimental		SPNRIRTA		Qualified Repeats:B=5/5	custom
274	NP_895033-8-032	2545.23	506.33	4.97883e-07	experimental		PNRIRTAS		Qualified Repeats:B=4/4	custom
275	NP_895033-8-033	1412.17	378.802	0.000192834	experimental		NRIRTASD		Qualified Repeats:B=5/5	custom
276	NP_895033-8-034	4549.3	803.61	1.50112e-08	experimental		RIRTASDA		Qualified Repeats:B=4/4	custom
277	NP_895033-8-035	1434.11	468.119	0.00218574	experimental		IRTASDAR		Qualified Repeats:B=4/5	custom
278	NP_895033-8-036	430.847	193.047	0.0256173	experimental		RTASDARL		Qualified Repeats:B=4/4	custom
279	NP_895033-8-037	0.01	125.837	1	experimental		TASDARLT		Qualified Repeats:B=5/5	custom
280	NP_895033-8-038	489.673	190.795	0.0102687	experimental		ASDARLTR		Qualified Repeats:B=4/4	custom
281	NP_895033-8-039	560.213	271.949	0.0393862	experimental		SDARLTRT		Qualified Repeats:B=5/5	custom
282	NP_895033-8-040	641.076	251.708	0.0108633	experimental		DARLTRTD		Qualified Repeats:B=4/4	custom
283	NP_895033-8-041	1545.72	589.605	0.00874715	experimental		ARLTRTDQ		Qualified Repeats:B=5/5	custom
284	NP_895033-8-042	1738.66	488.508	0.000371764	experimental		RLTRTDQS		Qualified Repeats:B=4/4	custom
285	NP_895033-8-043	1261.11	437.008	0.00390212	experimental		LTRTDQSF		Qualified Repeats:B=5/5	custom
286	NP_895033-8-044	943.086	283.248	0.00086925	experimental		TRTDQSFV		Qualified Repeats:B=4/4	custom
287	NP_895033-8-045	1977.26	587.539	0.000763936	experimental		RTDQSFVK		Qualified Repeats:B=4/5	custom
288	NP_895033-8-046	3502.04	717.256	1.04557e-06	experimental		TDQSFVKA		Qualified Repeats:B=4/4	custom
289	NP_895033-8-047	500.161	253.835	0.0487768	experimental		DQSFVKAG		Qualified Repeats:B=5/5	custom
290	NP_895033-8-048	1789.98	479.771	0.000190623	experimental		QSFVKAGK		Qualified Repeats:B=4/4	custom
291	NP_895033-8-049	546.153	212.906	0.0103059	experimental		SFVKAGKE		Qualified Repeats:B=5/5	custom
292	NP_895033-8-050	657.631	221.815	0.00302724	experimental		FVKAGKES		Qualified Repeats:B=4/4	custom
293	NP_895033-8-051	299.425	229.649	0.192259	experimental		VKAGKESV		Qualified Repeats:B=5/5	custom
294	NP_895033-8-052	452.994	182.936	0.0132717	experimental		KAGKESVQ		Qualified Repeats:B=4/4	custom
295	NP_895033-8-053	133.636	149.366	0.370924	experimental		AGKESVQL		Qualified Repeats:B=5/5	custom
296	NP_895033-8-054	94.6297	152.803	0.535699	experimental		GKESVQLT		Qualified Repeats:B=4/4	custom
297	NP_895033-8-055	2260.12	620.909	0.00027237	experimental		KESVQLTA		Qualified Repeats:B=5/5	custom
298	NP_895033-8-056	24.3386	124.264	1	experimental		ESVQLTAP		Qualified Repeats:B=4/4	custom
299	NP_895033-8-057	169.318	157.7	0.28294	experimental		SVQLTAPK		Qualified Repeats:B=4/5	custom
300	NP_895033-8-058	2238.88	660.469	0.000698776	experimental		VQLTAPKR		Qualified Repeats:B=4/4	custom
301	NP_895033-8-059	473.077	289.715	0.102467	experimental		QLTAPKRE		Qualified Repeats:B=5/5	custom
302	NP_895033-8-060	221.91	170.749	0.193701	experimental		LTAPKREQ		Qualified Repeats:B=4/4	custom
303	NP_895033-8-061	245.825	171.419	0.15153	experimental		TAPKREQL		Qualified Repeats:B=5/5	custom
304	NP_895033-8-062	726.926	283.317	0.0102898	experimental		APKREQLD		Qualified Repeats:B=4/4	custom
305	NP_895033-8-063	458.312	234.464	0.0506015	experimental		PKREQLDT		Qualified Repeats:B=4/5	custom
306	NP_895033-8-064	460.713	191.373	0.0160598	experimental		KREQLDTS		Qualified Repeats:B=4/4	custom
307	NP_895033-8-065	1050.91	428.894	0.0142686	experimental		REQLDTSF		Qualified Repeats:B=5/5	custom
308	NP_895033-8-066	599.204	254.435	0.0185133	experimental		EQLDTSFV		Qualified Repeats:B=4/4	custom
309	NP_895033-8-067	3425.42	740.402	3.71488e-06	experimental		QLDTSFVA		Qualified Repeats:B=5/5	custom
310	NP_895033-8-068	417.339	224.276	0.0627517	experimental		LDTSFVAS		Qualified Repeats:B=4/4	custom
311	NP_895033-8-069	1188.24	537.089	0.0269319	experimental		DTSFVASR		Qualified Repeats:B=5/5	custom
312	NP_895033-8-070	377.725	167.625	0.0242256	experimental		TSFVASRE		Qualified Repeats:B=4/4	custom
313	NP_895033-8-071	616.255	229.837	0.0073305	experimental		SFVASRES		Qualified Repeats:B=4/5	custom
314	NP_895033-8-072	612.146	236.381	0.00960258	experimental		FVASRESS		Qualified Repeats:B=4/4	custom
315	NP_895033-8-073	677.729	391.135	0.0831251	experimental		VASRESSG		Qualified Repeats:B=4/5	custom
316	NP_895033-8-074	3144.76	801.43	8.70257e-05	experimental		ASRESSGA		Qualified Repeats:B=4/4	custom
317	NP_895033-8-075	586.462	298.493	0.0494293	experimental		SRESSGAS		Qualified Repeats:B=5/5	custom
318	NP_895033-8-076	2894.07	1141.11	0.0112012	experimental		RESSGASR		Qualified Repeats:B=4/4	custom
319	NP_895033-8-077	2596.1	873.846	0.00296754	experimental		ESSGASRR		Qualified Repeats:B=5/5	custom
320	NP_895033-8-078	2787.21	861.011	0.00120648	experimental		SSGASRRQ		Qualified Repeats:B=4/4	custom
321	NP_895033-8-079	2560.05	773.6	0.00093472	experimental		SGASRRQV		Qualified Repeats:B=4/5	custom
322	NP_895033-8-080	4656.72	1224.03	0.000142003	experimental		GASRRQVK		Qualified Repeats:B=4/4	custom
323	NP_895033-8-081	4677.8	1249.88	0.000181956	experimental		ASRRQVKT		Qualified Repeats:B=4/5	custom
324	NP_895033-8-082	4400.92	1104.7	6.77429e-05	experimental		SRRQVKTI		Qualified Repeats:B=4/4	custom
325	NP_895033-8-083	8513.18	2119.46	5.89611e-05	experimental		RRQVKTIR		Qualified Repeats:B=5/5	custom
326	NP_895033-8-084	3394.6	712.882	1.91587e-06	experimental		RQVKTIRN		Qualified Repeats:B=3/4	custom
327	NP_895033-8-085	1721.33	533.662	0.00125658	experimental		QVKTIRNS		Qualified Repeats:B=4/5	custom
328	NP_895033-8-086	1614.41	532.855	0.00244617	experimental		VKTIRNSS		Qualified Repeats:B=4/4	custom
329	NP_895033-8-087	5806.41	1326.3	1.19685e-05	experimental		KTIRNSSR		Qualified Repeats:B=5/5	custom
330	NP_895033-8-088	1399.21	593.021	0.0182942	experimental		TIRNSSRE		Qualified Repeats:B=4/4	custom
331	NP_895033-8-089	2102.16	659.01	0.00142237	experimental		IRNSSREL		Qualified Repeats:B=5/5	custom
332	NP_895033-8-090	1404.1	414.901	0.000713325	experimental		RNSSRELV		Qualified Repeats:B=4/4	custom
333	NP_895033-8-091	668.446	229.154	0.00353178	experimental		NSSRELVL		Qualified Repeats:B=5/5	custom
334	NP_895033-8-092	3361.81	572.866	4.39016e-09	experimental		SSRELVLA		Qualified Repeats:B=4/4	custom
335	NP_895033-8-093	3398.14	1192.17	0.00436434	experimental		SRELVLAR		Qualified Repeats:B=4/5	custom
336	NP_895033-8-094	5922.74	1796.45	0.000976805	experimental		RELVLARR		Qualified Repeats:B=4/4	custom
337	NP_895033-8-095	1434.81	486.789	0.00320168	experimental		ELVLARRD		Qualified Repeats:B=5/5	custom
338	NP_895033-8-096	756.816	251.972	0.00266665	experimental		LVLARRDE		Qualified Repeats:B=4/4	custom
339	NP_895033-8-097	713.254	289.296	0.0136769	experimental		VLARRDEL		Qualified Repeats:B=5/5	custom
340	NP_895033-8-098	851.165	270.715	0.00166465	experimental		LARRDELS		Qualified Repeats:B=4/4	custom
341	NP_895033-8-099	5448.32	1743.21	0.00177412	experimental		ARRDELSR		Qualified Repeats:B=5/5	custom
342	NP_895033-8-100	9493.71	2297.05	3.5764e-05	experimental		RRDELSRR		Qualified Repeats:B=4/4	custom
343	NP_895033-8-101	7143.98	2249.13	0.00149046	experimental		RDELSRRG		Qualified Repeats:B=5/5	custom
344	NP_895033-8-102	1386.86	452.314	0.00216695	experimental		DELSRRGQ		Qualified Repeats:B=3/4	custom
345	NP_895033-8-103	2237.23	644.902	0.000521774	experimental		ELSRRGQP		Qualified Repeats:B=4/5	custom
346	NP_895033-8-104	6597.47	1202.36	4.07765e-08	experimental		LSRRGQPA		Qualified Repeats:B=4/4	custom
347	NP_895033-8-105	7622.97	1778.23	1.81025e-05	experimental		SRRGQPAA		Qualified Repeats:B=5/5	custom
348	NP_895033-8-106	4439.65	1299.61	0.000634616	experimental		RRGQPAAK		Qualified Repeats:B=4/4	custom
349	NP_895033-8-107	2575.97	992.089	0.00941317	experimental		RGQPAAKS		Qualified Repeats:B=5/5	custom
350	NP_895033-8-108	1451.2	648.579	0.0252437	experimental		GQPAAKSK		Qualified Repeats:B=4/4	custom
351	NP_895033-8-109	718.984	339.113	0.0339787	experimental		QPAAKSKD		Qualified Repeats:B=5/5	custom
352	NP_895033-8-110	3258.24	975.885	0.00084091	experimental		PAAKSKDR		Qualified Repeats:B=4/4	custom
353	NP_895033-8-111	2934.73	1106.98	0.0080188	experimental		AAKSKDRT		Qualified Repeats:B=5/5	custom
354	NP_895033-8-112	4418.25	1133.18	9.65009e-05	experimental		AKSKDRTR		Qualified Repeats:B=4/4	custom
355	NP_895033-8-113	6468.08	1504.84	1.71982e-05	experimental		KSKDRTRA		Qualified Repeats:B=5/5	custom
356	NP_895033-8-114	295.831	195.139	0.129494	experimental		SKDRTRAE		Qualified Repeats:B=3/4	custom
357	NP_895033-8-115	425.968	273.045	0.118722	experimental		KDRTRAEV		Qualified Repeats:B=5/5	custom
358	NP_895033-8-116	65.4573	154.257	0.671299	experimental		DRTRAEVE		Qualified Repeats:B=4/4	custom
359	NP_895033-8-117	632.074	354.54	0.0746007	experimental		RTRAEVEK		Qualified Repeats:B=5/5	custom
360	NP_895033-8-118	160.84	163.1	0.324032	experimental		TRAEVEKI		Qualified Repeats:B=4/4	custom
361	NP_895033-8-119	367.922	199.826	0.065573	experimental		RAEVEKIS		Qualified Repeats:B=5/5	custom
362	NP_895033-8-120	131.08	163.062	0.421445	experimental		AEVEKISS		Qualified Repeats:B=4/4	custom
363	NP_895033-8-121	364.674	260.359	0.16129	experimental		EVEKISSK		Qualified Repeats:B=4/5	custom
364	NP_895033-8-122	535.688	268.927	0.0463634	experimental		VEKISSKV		Qualified Repeats:B=3/4	custom
365	NP_895033-8-123	900.385	479.909	0.060617	experimental		EKISSKVS		Qualified Repeats:B=5/5	custom
366	NP_895033-8-124	1187.63	339.341	0.000465198	experimental		KISSKVSQ		Qualified Repeats:B=3/4	custom
367	NP_895033-8-125	429.444	230.189	0.0620784	experimental		ISSKVSQQ		Qualified Repeats:B=5/5	custom
368	NP_895033-8-126	282.551	209.761	0.177948	experimental		SSKVSQQD		Qualified Repeats:B=4/4	custom
369	NP_895033-8-127	2176.48	486.021	7.51931e-06	experimental		SKVSQQDA		Qualified Repeats:B=5/5	custom
370	NP_895033-8-128	1657.8	446.975	0.000207948	experimental		KVSQQDAA		Qualified Repeats:B=4/4	custom
371	NP_895033-8-129	0.01	117.38	1	experimental		VSQQDAAK		Qualified Repeats:B=5/5	custom
372	NP_895033-8-130	189.692	174.582	0.277205	experimental		SQQDAAKK		Qualified Repeats:B=3/4	custom
373	NP_895033-8-131	220.735	183.656	0.229376	experimental		QQDAAKKQ		Qualified Repeats:B=4/5	custom
374	NP_895033-8-132	269.781	184.206	0.143016	experimental		QDAAKKQV		Qualified Repeats:B=3/4	custom
375	NP_895033-8-133	218.037	156.771	0.164261	experimental		DAAKKQVN		Qualified Repeats:B=4/5	custom
376	NP_895033-8-134	360.416	249.428	0.14844	experimental		AAKKQVND		Qualified Repeats:B=4/4	custom
377	NP_895033-8-135	376.555	268.35	0.160524	experimental		AKKQVNDL		Qualified Repeats:B=5/5	custom
378	NP_895033-8-136	2712	669.427	5.0894e-05	experimental		KKQVNDLA		Qualified Repeats:B=4/4	custom
379	NP_895033-8-137	161.602	164.625	0.326249	experimental		KQVNDLAS		Qualified Repeats:B=5/5	custom
380	NP_895033-8-138	64.4849	136.803	0.64916	experimental		QVNDLASD		Qualified Repeats:B=4/4	custom
381	NP_895033-8-139	12.7208	114.771	0.968782	experimental		VNDLASDQ		Qualified Repeats:B=5/5	custom
382	NP_895033-8-140	14.9482	128.422	0.964093	experimental		NDLASDQK		Qualified Repeats:B=4/4	custom
383	NP_895033-8-141	59.4033	143.793	0.76151	experimental		DLASDQKG		Qualified Repeats:B=5/5	custom
384	NP_895033-8-142	107.352	181.888	0.765513	experimental		LASDQKGV		Qualified Repeats:B=4/4	custom
385	NP_895033-8-143	127.196	158.338	0.421763	experimental		ASDQKGVD		Qualified Repeats:B=5/5	custom
386	NP_895033-8-144	110.805	158.305	0.558541	experimental		SDQKGVDE		Qualified Repeats:B=4/4	custom
387	NP_895033-8-145	232.035	201.936	0.250504	experimental		DQKGVDES		Qualified Repeats:B=5/5	custom
388	NP_895033-8-146	217.209	218.288	0.319677	experimental		QKGVDESS		Qualified Repeats:B=4/4	custom
389	NP_895033-8-147	255.991	203.156	0.207616	experimental		KGVDESSS		Qualified Repeats:B=5/5	custom
390	NP_895033-8-148	116.381	169.176	0.491471	experimental		GVDESSSK		Qualified Repeats:B=4/4	custom
391	NP_895033-8-149	179.076	173.029	0.300663	experimental		VDESSSKS		Qualified Repeats:B=5/5	custom
392	NP_895033-8-150	202.652	180.764	0.26222	experimental		DESSSKSL		Qualified Repeats:B=4/4	custom
393	NP_895033-8-151	537.883	296.359	0.0695111	experimental		ESSSKSLK		Qualified Repeats:B=4/5	custom
394	NP_895033-8-152	1184.82	463.806	0.0106274	experimental		SSSKSLKS		Qualified Repeats:B=3/4	custom
395	NP_895033-8-153	871.713	335.456	0.00935623	experimental		SSKSLKSL		Qualified Repeats:B=4/5	custom
396	NP_895033-8-154	437.231	214.053	0.0410756	experimental		SKSLKSLD		Qualified Repeats:B=3/4	custom
397	NP_895033-8-155	308.836	166.049	0.062881	experimental		KSLKSLDT		Qualified Repeats:B=4/5	custom
398	NP_895033-8-156	124.496	170.34	0.46483	experimental		SLKSLDTV		Qualified Repeats:B=4/4	custom
399	NP_895033-8-157	213.333	197.575	0.28022	experimental		LKSLDTVS		Qualified Repeats:B=5/5	custom
400	NP_895033-8-158	923.688	395.754	0.0195881	experimental		KSLDTVSR		Qualified Repeats:B=3/4	custom
401	NP_895033-8-159	397.317	215.323	0.0649894	experimental		SLDTVSRL		Qualified Repeats:B=5/5	custom
402	NP_895033-8-160	634.909	276.902	0.0218453	experimental		LDTVSRLS		Qualified Repeats:B=4/4	custom
403	NP_895033-8-161	498.849	223.958	0.0259097	experimental		DTVSRLSS		Qualified Repeats:B=5/5	custom
404	NP_895033-8-162	4412.99	1746.36	0.0114999	experimental		TVSRLSSR		Qualified Repeats:B=4/4	custom
405	NP_895033-8-163	3908.93	900.462	1.41642e-05	experimental		VSRLSSRN		Qualified Repeats:B=4/5	custom
406	NP_895033-8-164	4509.68	1353.67	0.000863331	experimental		SRLSSRNS		Qualified Repeats:B=4/4	custom
407	NP_895033-8-165	1648.8	568.27	0.00371236	experimental		RLSSRNST		Qualified Repeats:B=4/5	custom
408	NP_895033-8-166	580.629	263.163	0.02735	experimental		LSSRNSTS		Qualified Repeats:B=4/4	custom
409	NP_895033-8-167	2332.31	858.75	0.00660529	experimental		SSRNSTSR		Qualified Repeats:B=5/5	custom
410	NP_895033-8-168	2227.99	740.905	0.00263572	experimental		SRNSTSRP		Qualified Repeats:B=4/4	custom
411	NP_895033-8-169	2310.03	520.806	9.17447e-06	experimental		RNSTSRPS		Qualified Repeats:B=5/5	custom
412	NP_895033-8-170	3433.1	801.785	1.85137e-05	experimental		NSTSRPSA		Qualified Repeats:B=4/4	custom
413	NP_895033-8-171	1907.22	550.314	0.000528419	experimental		STSRPSAK		Qualified Repeats:B=5/5	custom
414	NP_895033-8-172	5645.13	744.537	3.38618e-14	experimental		TSRPSAKR		Qualified Repeats:B=4/4	custom
415	NP_895033-8-173	7837.43	1154.39	1.12388e-11	experimental		SRPSAKRR		Qualified Repeats:B=5/5	custom
416	NP_895033-8-174	8227.62	905.369	0	experimental		RPSAKRRS		Qualified Repeats:B=4/4	custom
417	NP_895033-8-175	4063.25	693.12	4.55587e-09	experimental		PSAKRRSI		Qualified Repeats:B=5/5	custom
418	NP_895033-8-176	3799.56	821.72	3.76047e-06	experimental		SAKRRSIQ		Qualified Repeats:B=4/4	custom
419	NP_895033-8-177	3670.12	758.006	1.2846e-06	experimental		AKRRSIQN		Qualified Repeats:B=5/5	custom
420	NP_895033-8-178	3586.62	731.946	9.56278e-07	experimental		KRRSIQNP		Qualified Repeats:B=4/4	custom
421	NP_895033-8-179	2284.16	488.347	2.90194e-06	experimental		RRSIQNPS		Qualified Repeats:B=5/5	custom
422	NP_895033-8-180	3046.86	669.572	5.34569e-06	experimental		RSIQNPSR		Qualified Repeats:B=3/4	custom
423	NP_895033-8-181	3924.82	751.345	1.75042e-07	experimental		SIQNPSRA		Qualified Repeats:B=5/5	custom
424	NP_895033-8-182	716.437	255.551	0.00505243	experimental		IQNPSRAL		Qualified Repeats:B=4/4	custom
425	NP_895033-8-183	515.963	208.353	0.0132662	experimental		QNPSRALV		Qualified Repeats:B=5/5	custom
426	NP_895033-8-184	403.882	178.533	0.0236743	experimental		NPSRALVL		Qualified Repeats:B=4/4	custom
427	NP_895033-8-185	2267.18	496.689	4.998e-06	experimental		PSRALVLA		Qualified Repeats:B=5/5	custom
428	NP_895033-8-186	1904.82	566.333	0.000769234	experimental		SRALVLAR		Qualified Repeats:B=3/4	custom
429	NP_895033-8-187	5516.09	929.025	2.88737e-09	experimental		RALVLARR		Qualified Repeats:B=5/5	custom
430	NP_895033-8-188	672.115	247.962	0.00671364	experimental		ALVLARRE		Qualified Repeats:B=4/4	custom
431	NP_895033-8-189	3423.12	623.882	4.08452e-08	experimental		LVLARREA		Qualified Repeats:B=5/5	custom
432	NP_895033-8-190	951.371	366.849	0.00949974	experimental		VLARREAQ		Qualified Repeats:B=4/4	custom
433	NP_895033-8-191	1148.45	390.6	0.00327787	experimental		LARREAQS		Qualified Repeats:B=5/5	custom
434	NP_895033-8-192	3363.63	971.056	0.000531995	experimental		ARREAQSK		Qualified Repeats:B=4/4	custom
435	NP_895033-8-193	5391.63	1016.27	1.12274e-07	experimental		RREAQSKH		Qualified Repeats:B=5/5	custom
436	NP_895033-8-194	2455.95	718.648	0.000631572	experimental		REAQSKHG		Qualified Repeats:B=4/4	custom
437	NP_895033-8-195	1169.75	371.582	0.00164255	experimental		EAQSKHGK		Qualified Repeats:B=5/5	custom
438	NP_895033-8-196	1453.93	471.492	0.0020433	experimental		AQSKHGKT		Qualified Repeats:B=4/4	custom
439	NP_895033-8-197	4129.21	720.919	1.01576e-08	experimental		QSKHGKTA		Qualified Repeats:B=5/5	custom
440	NP_895033-8-198	3562.12	625.923	1.26037e-08	experimental		SKHGKTAA		Qualified Repeats:B=4/4	custom
441	NP_895033-8-199	677.212	308.387	0.0280833	experimental		KHGKTAAN		Qualified Repeats:B=5/5	custom
442	NP_895033-8-200	314.956	222.045	0.156039	experimental		HGKTAANQ		Qualified Repeats:B=4/4	custom
443	NP_895033-8-201	182.925	162.56	0.260441	experimental		GKTAANQP		Qualified Repeats:B=5/5	custom
444	NP_895033-8-202	25.5474	127.499	0.983785	experimental		KTAANQPT		Qualified Repeats:B=4/4	custom
445	NP_895033-8-203	40.6752	134.464	0.850243	experimental		TAANQPTS		Qualified Repeats:B=5/5	custom
446	NP_895033-8-204	1399.8	478.97	0.00347	experimental		AANQPTSA		Qualified Repeats:B=4/4	custom
447	NP_895033-8-205	1196.16	423.541	0.00473735	experimental		ANQPTSAA		Qualified Repeats:B=5/5	custom
448	NP_895033-8-206	12.2865	141.593	1	experimental		NQPTSAAS		Qualified Repeats:B=4/4	custom
449	NP_895033-8-207	10.1194	128.302	1	experimental		QPTSAASV		Qualified Repeats:B=5/5	custom
450	NP_895033-8-208	1277.54	457.257	0.00520446	experimental		PTSAASVA		Qualified Repeats:B=4/4	custom
451	NP_895033-8-209	141.205	183.676	0.441999	experimental		TSAASVAR		Qualified Repeats:B=5/5	custom
452	NP_895033-8-210	95.878	137.515	0.485637	experimental		SAASVARQ		Qualified Repeats:B=4/4	custom
453	NP_895033-8-211	217.576	184.117	0.237283	experimental		AASVARQG		Qualified Repeats:B=5/5	custom
454	NP_895033-8-212	148.694	194.067	0.443527	experimental		ASVARQGD		Qualified Repeats:B=4/4	custom
455	NP_895033-8-213	416.944	226.078	0.0651292	experimental		SVARQGDP		Qualified Repeats:B=5/5	custom
456	NP_895033-8-214	458.264	252.169	0.0691548	experimental		VARQGDPD		Qualified Repeats:B=4/4	custom
457	NP_895033-8-215	444.979	225.607	0.0485542	experimental		ARQGDPDL		Qualified Repeats:B=5/5	custom
458	NP_895033-8-216	828.535	367.208	0.0240421	experimental		RQGDPDLS		Qualified Repeats:B=4/4	custom
459	NP_895033-8-217	338.72	181.706	0.06229	experimental		QGDPDLSS		Qualified Repeats:B=5/5	custom
460	NP_895033-8-218	892.969	363.137	0.0139246	experimental		GDPDLSSR		Qualified Repeats:B=4/4	custom
461	NP_895033-8-219	279.006	209.622	0.183164	experimental		DPDLSSRE		Qualified Repeats:B=5/5	custom
462	NP_895033-8-220	411.608	209.824	0.0497846	experimental		PDLSSREI		Qualified Repeats:B=4/4	custom
463	NP_895033-8-221	513.889	244.28	0.0353937	experimental		DLSSREIS		Qualified Repeats:B=5/5	custom
464	NP_895033-8-222	614.427	244.389	0.0119271	experimental		LSSREISQ		Qualified Repeats:B=3/4	custom
465	NP_895033-8-223	3723.53	888.198	2.75894e-05	experimental		SSREISQR		Qualified Repeats:B=5/5	custom
466	NP_895033-8-224	3948.78	1155.76	0.000633554	experimental		SREISQRV		Qualified Repeats:B=4/4	custom
467	NP_895033-8-225	5633.69	1500.32	0.000173179	experimental		REISQRVR		Qualified Repeats:B=5/5	custom
468	NP_895033-8-226	533.164	224.418	0.0175054	experimental		EISQRVRE		Qualified Repeats:B=4/4	custom
469	NP_895033-8-227	1139.34	296.862	0.00012394	experimental		ISQRVREL		Qualified Repeats:B=5/5	custom
470	NP_895033-8-228	4562.73	1432.57	0.0014466	experimental		SQRVRELR		Qualified Repeats:B=4/4	custom
471	NP_895033-8-229	4893.7	822.857	2.72134e-09	experimental		QRVRELRS		Qualified Repeats:B=5/5	custom
472	NP_895033-8-230	6031.57	980.485	7.65041e-10	experimental		RVRELRSK		Qualified Repeats:B=4/4	custom
473	NP_895033-8-231	4463.83	763.737	5.063e-09	experimental		VRELRSKS		Qualified Repeats:B=5/5	custom
474	NP_895033-8-232	4147.02	671.186	6.4496e-10	experimental		RELRSKSG		Qualified Repeats:B=4/4	custom
475	NP_895033-8-233	3408.68	733.966	3.40932e-06	experimental		ELRSKSGA		Qualified Repeats:B=5/5	custom
476	NP_895033-8-234	1116.53	326.578	0.000628282	experimental		LRSKSGAT		Qualified Repeats:B=4/4	custom
477	NP_895033-8-235	1389.58	353.442	8.43073e-05	experimental		RSKSGATG		Qualified Repeats:B=5/5	custom
478	NP_895033-8-236	887.219	231.238	0.000124508	experimental		SKSGATGK		Qualified Repeats:B=4/4	custom
479	NP_895033-8-237	1774.93	352.753	4.85498e-07	experimental		KSGATGKK		Qualified Repeats:B=5/5	custom
480	NP_895033-8-238	4306.85	836.24	2.5968e-07	experimental		SGATGKKR		Qualified Repeats:B=4/4	custom
481	NP_895033-8-239	4480.28	913.903	9.45458e-07	experimental		GATGKKRS		Qualified Repeats:B=5/5	custom
482	NP_895033-8-240	3829.55	850.546	6.70809e-06	experimental		ATGKKRSG		Qualified Repeats:B=4/4	custom
483	NP_895033-8-241	6213.51	1282.5	1.26519e-06	experimental		TGKKRSGA		Qualified Repeats:B=5/5	custom
484	NP_895033-8-242	3702.89	862.637	1.76432e-05	experimental		GKKRSGAC		Qualified Repeats:B=4/4	custom
485	NP_895033-8-243	7965.87	1478.29	7.08826e-08	experimental		KKRSGACR		Qualified Repeats:B=5/5	custom
486	NP_895033-8-244	4979.09	1160.33	1.77587e-05	experimental		KRSGACRP		Qualified Repeats:B=4/4	custom
487	NP_895033-8-245	3339.3	679.638	8.93881e-07	experimental		RSGACRPC		Qualified Repeats:B=5/5	custom
488	NP_895033-8-246	2087.28	519.716	5.90841e-05	experimental		SGACRPCG		Qualified Repeats:B=4/4	custom
489	NP_895033-8-247	2345.85	483.959	1.25014e-06	experimental		GACRPCGP		Qualified Repeats:B=5/5	custom
490	NP_895033-8-248	2698.84	866.175	0.00183315	experimental		ACRPCGPN		Qualified Repeats:B=4/4	custom
491	NP_895033-8-249	6117.81	1092.97	2.17133e-08	experimental		CRPCGPNR		Qualified Repeats:B=5/5	custom
492	NP_895033-8-250	4549.22	1055.48	1.62993e-05	experimental		RPCGPNRN		Qualified Repeats:B=4/4	custom
493	NP_895033-8-251	2472.57	748.286	0.000951357	experimental		PCGPNRNG		Qualified Repeats:B=5/5	custom
494	NP_895033-8-252	2427.65	601.207	5.38601e-05	experimental		CGPNRNGS		Qualified Repeats:B=4/4	custom
495	NP_895033-8-253	2472.92	688.782	0.000330025	experimental		GPNRNGSK		Qualified Repeats:B=5/5	custom
496	NP_895033-8-254	3279.23	858.392	0.000133211	experimental		PNRNGSKQ		Qualified Repeats:B=4/4	custom
497	NP_895033-8-255	5561.76	1135.93	9.75343e-07	experimental		NRNGSKQA		Qualified Repeats:B=5/5	custom
498	NP_895033-8-256	1368.4	435.631	0.00168142	experimental		RNGSKQAV		Qualified Repeats:B=4/4	custom
499	NP_895033-8-257	2536.27	647.11	8.8683e-05	experimental		NGSKQAVA		Qualified Repeats:B=5/5	custom
500	NP_895033-8-258	1975.04	573.373	0.000571433	experimental		GSKQAVAA		Qualified Repeats:B=4/4	custom
501	NP_895033-8-259	0.01	115.309	1	experimental		SKQAVAAD		Qualified Repeats:B=4/5	custom
502	NP_895033-8-260	1140.83	419.822	0.00657619	experimental		KQAVAADA		Qualified Repeats:B=4/4	custom
503	NP_895033-8-261	147.819	155.58	0.342024	experimental		QAVAADAH		Qualified Repeats:B=5/5	custom
504	NP_895033-8-262	4161.18	907.161	4.48953e-06	experimental		AVAADAHW		Qualified Repeats:B=4/4	custom
505	NP_895033-8-263	2946.68	499.529	3.65042e-09	experimental		VAADAHWK		Qualified Repeats:B=5/5	custom
506	NP_895033-8-264	1115.38	308.204	0.000295506	experimental		AADAHWKV		Qualified Repeats:B=4/4	custom
507	NP_895033-8-265	1460.28	390.637	0.000185172	experimental		ADAHWKVG		Qualified Repeats:B=5/5	custom
508	NP_895033-8-266	1435.82	348.358	3.75703e-05	experimental		DAHWKVGL		Qualified Repeats:B=4/4	custom
509	NP_895033-8-267	1639.21	410.491	6.5094e-05	experimental		AHWKVGLS		Qualified Repeats:B=5/5	custom
510	NP_895033-8-268	1557.6	346.059	6.75528e-06	experimental		HWKVGLSE		Qualified Repeats:B=4/4	custom
511	NP_895033-8-269	867.487	231.437	0.000177894	experimental		WKVGLSET		Qualified Repeats:B=5/5	custom
512	NP_895033-8-270	283.972	213.625	0.183721	experimental		KVGLSETS		Qualified Repeats:B=4/4	custom
513	NP_895033-8-271	12.945	134.394	1	experimental		VGLSETST		Qualified Repeats:B=5/5	custom
514	NP_895033-8-272	33.4264	155.043	0.859029	experimental		GLSETSTG		Qualified Repeats:B=4/4	custom
515	NP_895033-8-273	19.3203	129.703	1	experimental		LSETSTGQ		Qualified Repeats:B=5/5	custom
516	NP_895033-8-274	0.01	123.894	1	experimental		SETSTGQV		Qualified Repeats:B=4/4	custom
517	NP_895033-8-275	0.01	118.904	1	experimental		ETSTGQVV		Qualified Repeats:B=5/5	custom
518	NP_895033-8-276	0.625271	128.713	1	experimental		TSTGQVVT		Qualified Repeats:B=4/4	custom
519	NP_895033-8-277	90.3298	171.771	0.598952	experimental		STGQVVTG		Qualified Repeats:B=5/5	custom
520	NP_895033-8-278	15.529	134.755	1	experimental		TGQVVTGT		Qualified Repeats:B=4/4	custom
521	NP_895033-8-279	71.8681	179.239	0.754224	experimental		GQVVTGTQ		Qualified Repeats:B=5/5	custom
522	NP_895033-8-280	1914.42	541.504	0.000406846	experimental		QVVTGTQA		Qualified Repeats:B=4/4	custom
523	NP_895033-8-281	60.0103	172.688	0.826488	experimental		VVTGTQAN		Qualified Repeats:B=5/5	custom
524	NP_895033-8-282	907.314	333.543	0.00652028	experimental		VTGTQANR		Qualified Repeats:B=4/4	custom
525	NP_895033-8-283	835.486	295.21	0.00465013	experimental		TGTQANRS		Qualified Repeats:B=5/5	custom
526	NP_895033-8-284	613.431	302.389	0.0424843	experimental		GTQANRSS		Qualified Repeats:B=4/4	custom
527	NP_895033-8-285	1066.41	319.744	0.000851682	experimental		TQANRSSK		Qualified Repeats:B=4/5	custom
528	NP_895033-8-286	2083.26	330.324	2.84298e-10	experimental		QANRSSKT		Qualified Repeats:B=3/4	custom
529	NP_895033-8-287	1538.48	266.307	7.58368e-09	experimental		ANRSSKTT		Qualified Repeats:B=3/5	custom
530	NP_895033-8-288	1176.02	504.304	0.0196947	experimental		NRSSKTTG		Qualified Repeats:B=3/4	custom
531	NP_895033-8-289	533.756	241.604	0.0271498	experimental		RSSKTTGN		Qualified Repeats:B=4/5	custom
532	NP_895033-8-290	9.54216	120.733	1	experimental		SSKTTGNE		Qualified Repeats:B=3/4	custom
533	NP_895033-8-291	1962.56	566.504	0.000531105	experimental		SKTTGNEA		Qualified Repeats:B=5/5	custom
534	NP_895033-8-292	2.44033	126.878	1	experimental		KTTGNEAS		Qualified Repeats:B=4/4	custom
535	NP_895033-8-293	0.01	125.009	1	experimental		TTGNEAST		Qualified Repeats:B=5/5	custom
536	NP_895033-8-294	303.443	213.837	0.155862	experimental		TGNEASTC		Qualified Repeats:B=4/4	custom
537	NP_895033-8-295	595.392	359.191	0.0973788	experimental		GNEASTCR		Qualified Repeats:B=5/5	custom
538	NP_895033-8-296	753.276	331.882	0.0232165	experimental		NEASTCRS		Qualified Repeats:B=4/4	custom
539	NP_895033-8-297	565.981	230.025	0.0138678	experimental		EASTCRSI		Qualified Repeats:B=5/5	custom
540	NP_895033-8-298	536.791	247.444	0.0300459	experimental		ASTCRSIT		Qualified Repeats:B=4/4	custom
541	NP_895033-8-299	704.524	282.348	0.0125819	experimental		STCRSITG		Qualified Repeats:B=5/5	custom
542	NP_895033-8-300	585.71	275.509	0.033499	experimental		TCRSITGT		Qualified Repeats:B=4/4	custom
543	NP_895033-8-301	812.034	310.269	0.00886128	experimental		CRSITGTQ		Qualified Repeats:B=5/5	custom
544	NP_895033-8-302	1503.73	639.791	0.0187486	experimental		RSITGTQY		Qualified Repeats:B=4/4	custom
545	NP_895033-8-303	330.443	223.838	0.13985	experimental		SITGTQYL		Qualified Repeats:B=5/5	custom
546	NP_895033-8-304	465.484	256.706	0.0697682	experimental		ITGTQYLG		Qualified Repeats:B=4/4	custom
547	NP_895033-8-305	457.731	245.198	0.0619159	experimental		TGTQYLGS		Qualified Repeats:B=5/5	custom
548	NP_895033-8-306	421.09	253.68	0.0969087	experimental		GTQYLGSE		Qualified Repeats:B=4/4	custom
549	NP_895033-8-307	369.616	248.131	0.136305	experimental		TQYLGSEV		Qualified Repeats:B=5/5	custom
550	NP_895033-8-308	1252.48	711.463	0.0783169	experimental		QYLGSEVF		Qualified Repeats:B=4/4	custom
551	NP_895033-8-309	1771.32	586.325	0.00251738	experimental		YLGSEVFD		Qualified Repeats:B=5/5	custom
552	NP_895033-8-310	701.361	264.033	0.00789559	experimental		LGSEVFDT		Qualified Repeats:B=4/4	custom
553	NP_895033-8-311	1532.94	481.095	0.00143973	experimental		GSEVFDTF		Qualified Repeats:B=5/5	custom
554	NP_895033-8-312	2056.89	489.45	2.63718e-05	experimental		SEVFDTFC		Qualified Repeats:B=4/4	custom
555	NP_895033-8-313	2567.25	578.233	8.99144e-06	experimental		EVFDTFCQ		Qualified Repeats:B=5/5	custom
556	NP_895033-8-314	2942.82	661.689	8.67846e-06	experimental		VFDTFCQS		Qualified Repeats:B=4/4	custom
557	NP_895033-8-315	7035.43	1260.63	2.38822e-08	experimental		FDTFCQSA		Qualified Repeats:B=5/5	custom
558	NP_895033-8-316	1047.8	276.567	0.000151367	experimental		DTFCQSAP		Qualified Repeats:B=4/4	custom
559	NP_895033-8-317	1287.21	363.269	0.000394656	experimental		TFCQSAPQ		Qualified Repeats:B=5/5	custom
560	NP_895033-8-318	1489.36	450.066	0.000934876	experimental		FCQSAPQP		Qualified Repeats:B=4/4	custom
561	NP_895033-8-319	905.101	292.947	0.00200263	experimental		CQSAPQPG		Qualified Repeats:B=5/5	custom
562	NP_895033-8-320	362.805	241.352	0.132758	experimental		QSAPQPGQ		Qualified Repeats:B=4/4	custom
563	NP_895033-8-321	417.687	240.802	0.0827988	experimental		SAPQPGQP		Qualified Repeats:B=5/5	custom
564	NP_895033-8-322	462.41	239.95	0.0539509	experimental		APQPGQPL		Qualified Repeats:B=4/4	custom
565	NP_895033-8-323	1112.24	358.322	0.00190781	experimental		PQPGQPLK		Qualified Repeats:B=5/5	custom
566	NP_895033-8-324	998.057	297.111	0.00078105	experimental		QPGQPLKV		Qualified Repeats:B=4/4	custom
567	NP_895033-8-325	3774.17	696.076	5.88006e-08	experimental		PGQPLKVA		Qualified Repeats:B=5/5	custom
568	NP_895033-8-326	725.686	234.306	0.00195246	experimental		GQPLKVAV		Qualified Repeats:B=4/4	custom
569	NP_895033-8-327	462.312	217.609	0.0336161	experimental		QPLKVAVT		Qualified Repeats:B=5/5	custom
570	NP_895033-8-328	299.667	182.167	0.0999452	experimental		PLKVAVTN		Qualified Repeats:B=4/4	custom
571	NP_895033-8-329	161.482	157.301	0.304588	experimental		LKVAVTNT		Qualified Repeats:B=5/5	custom
572	NP_895033-8-330	135.651	172.162	0.43071	experimental		KVAVTNTS		Qualified Repeats:B=4/4	custom
573	NP_895033-8-331	586.075	226.368	0.00961979	experimental		VAVTNTSH		Qualified Repeats:B=5/5	custom
574	NP_895033-8-332	303.446	206.612	0.141897	experimental		AVTNTSHG		Qualified Repeats:B=4/4	custom
575	NP_895033-8-333	302.191	190.246	0.112167	experimental		VTNTSHGN		Qualified Repeats:B=4/5	custom
576	NP_895033-8-334	1665.95	548.901	0.0024033	experimental		TNTSHGNR		Qualified Repeats:B=4/4	custom
577	NP_895033-8-335	2521.98	850.75	0.0030307	experimental		NTSHGNRV		Qualified Repeats:B=5/5	custom
578	NP_895033-8-336	1879.27	465.231	5.35231e-05	experimental		TSHGNRVT		Qualified Repeats:B=4/4	custom
579	NP_895033-8-337	2074.05	602.418	0.0005751	experimental		SHGNRVTG		Qualified Repeats:B=5/5	custom
580	NP_895033-8-338	926.927	244.871	0.000153328	experimental		HGNRVTGN		Qualified Repeats:B=4/4	custom
581	NP_895033-8-339	223.82	166.332	0.178398	experimental		GNRVTGNE		Qualified Repeats:B=5/5	custom
582	NP_895033-8-340	177.626	165.398	0.282823	experimental		NRVTGNEV		Qualified Repeats:B=4/4	custom
583	NP_895033-8-341	238.463	178.224	0.180869	experimental		RVTGNEVG		Qualified Repeats:B=5/5	custom
584	NP_895033-8-342	435.032	231.152	0.059817	experimental		VTGNEVGR		Qualified Repeats:B=4/4	custom
585	NP_895033-8-343	592.328	255.137	0.0202459	experimental		TGNEVGRS		Qualified Repeats:B=5/5	custom
586	NP_895033-8-344	306.768	177.172	0.0833471	experimental		GNEVGRSE		Qualified Repeats:B=4/4	custom
587	NP_895033-8-345	491.802	244.176	0.0439821	experimental		NEVGRSEK		Qualified Repeats:B=5/5	custom
588	NP_895033-8-346	283.944	186.502	0.127866	experimental		EVGRSEKV		Qualified Repeats:B=4/4	custom
589	NP_895033-8-347	531.849	195.508	0.00651802	experimental		VGRSEKVT		Qualified Repeats:B=5/5	custom
590	NP_895033-8-348	623.808	254.508	0.0142382	experimental		GRSEKVTG		Qualified Repeats:B=4/4	custom
591	NP_895033-8-349	225.592	184.56	0.221557	experimental		RSEKVTGD		Qualified Repeats:B=5/5	custom
592	NP_895033-8-350	37.0572	124.565	0.777058	experimental		SEKVTGDE		Qualified Repeats:B=4/4	custom
593	NP_895033-8-351	191.717	156.145	0.219489	experimental		EKVTGDEP		Qualified Repeats:B=5/5	custom
594	NP_895033-8-352	264.594	157.073	0.092059	experimental		KVTGDEPG		Qualified Repeats:B=4/4	custom
595	NP_895033-8-353	8.20832	121.952	1	experimental		VTGDEPGT		Qualified Repeats:B=5/5	custom
596	NP_895033-8-354	540.506	204.209	0.00812092	experimental		TGDEPGTC		Qualified Repeats:B=4/4	custom
597	NP_895033-8-355	544.488	212.429	0.0103679	experimental		GDEPGTCK		Qualified Repeats:B=5/5	custom
598	NP_895033-8-356	300.683	183.144	0.100613	experimental		DEPGTCKT		Qualified Repeats:B=4/4	custom
599	NP_895033-8-357	290.878	161.376	0.0714499	experimental		EPGTCKTL		Qualified Repeats:B=5/5	custom
600	NP_895033-8-358	376.671	162.137	0.0201623	experimental		PGTCKTLT		Qualified Repeats:B=4/4	custom
601	NP_895033-8-359	307.778	169.224	0.0689309	experimental		GTCKTLTG		Qualified Repeats:B=5/5	custom
602	NP_895033-8-360	170.838	156.748	0.27573	experimental		TCKTLTGT		Qualified Repeats:B=4/4	custom
603	NP_895033-8-361	85.558	160.495	0.603274	experimental		CKTLTGTE		Qualified Repeats:B=5/5	custom
604	NP_895033-8-362	284.872	179.196	0.111875	experimental		KTLTGTEY		Qualified Repeats:B=4/4	custom
605	NP_895033-8-363	128.969	148.151	0.383985	experimental		TLTGTEYI		Qualified Repeats:B=5/5	custom
606	NP_895033-8-364	385.842	204.386	0.0590349	experimental		LTGTEYIS		Qualified Repeats:B=4/4	custom
607	NP_895033-8-365	2859.39	720.444	7.21191e-05	experimental		TGTEYISA		Qualified Repeats:B=5/5	custom
608	NP_895033-8-366	300.569	205.7	0.143935	experimental		GTEYISAN		Qualified Repeats:B=4/4	custom
609	NP_895033-8-367	266.432	176.118	0.130305	experimental		TEYISANQ		Qualified Repeats:B=5/5	custom
610	NP_895033-8-368	2637.91	545.855	1.34534e-06	experimental		EYISANQA		Qualified Repeats:B=4/4	custom
611	NP_895033-8-369	343.534	198.898	0.0841149	experimental		YISANQAN		Qualified Repeats:B=5/5	custom
612	NP_895033-8-370	17.7919	135.295	0.935228	experimental		ISANQANQ		Qualified Repeats:B=4/4	custom
613	NP_895033-8-371	444.849	230.494	0.0535942	experimental		SANQANQY		Qualified Repeats:B=5/5	custom
614	NP_895033-8-372	846.909	267.832	0.00156532	experimental		ANQANQYC		Qualified Repeats:B=4/4	custom
615	NP_895033-8-373	1212.55	276.617	1.16641e-05	experimental		NQANQYCG		Qualified Repeats:B=5/5	custom
616	NP_895033-8-374	804.948	230.624	0.000482082	experimental		QANQYCGV		Qualified Repeats:B=4/4	custom
617	NP_895033-8-375	1129.73	326.528	0.000540049	experimental		ANQYCGVS		Qualified Repeats:B=5/5	custom
618	NP_895033-8-376	1397.74	394.006	0.000388554	experimental		NQYCGVSQ		Qualified Repeats:B=4/4	custom
619	NP_895033-8-377	1481.21	355.813	3.13893e-05	experimental		QYCGVSQP		Qualified Repeats:B=5/5	custom
620	NP_895033-8-378	1542.64	424.937	0.000282869	experimental		YCGVSQPS		Qualified Repeats:B=4/4	custom
621	NP_895033-8-379	764.729	276.587	0.00569132	experimental		CGVSQPSP		Qualified Repeats:B=5/5	custom
622	NP_895033-8-380	1820.34	384.479	2.19207e-06	experimental		GVSQPSPR		Qualified Repeats:B=4/4	custom
623	NP_895033-8-381	3806.91	1020.58	0.000191207	experimental		VSQPSPRK		Qualified Repeats:B=5/5	custom
624	NP_895033-8-382	2268.14	455.539	6.37982e-07	experimental		SQPSPRKV		Qualified Repeats:B=4/4	custom
625	NP_895033-8-383	2961.32	846.62	0.000468698	experimental		QPSPRKVG		Qualified Repeats:B=5/5	custom
626	NP_895033-8-384	2641.18	552.233	1.72677e-06	experimental		PSPRKVGQ		Qualified Repeats:B=4/4	custom
627	NP_895033-8-385	2693.57	815.184	0.000951589	experimental		SPRKVGQS		Qualified Repeats:B=5/5	custom
628	NP_895033-8-386	2842.04	530.878	8.61235e-08	experimental		PRKVGQSV		Qualified Repeats:B=4/4	custom
629	NP_895033-8-387	1810.51	703.643	0.0100756	experimental		RKVGQSVT		Qualified Repeats:B=5/5	custom
630	NP_895033-8-388	83.7533	161.987	0.605107	experimental		KVGQSVTE		Qualified Repeats:B=4/4	custom
631	NP_895033-8-389	54.8981	166.163	0.792358	experimental		VGQSVTED		Qualified Repeats:B=5/5	custom
632	NP_895033-8-390	110.538	168.267	0.511207	experimental		GQSVTEDG		Qualified Repeats:B=4/4	custom
633	NP_895033-8-391	313.116	192.546	0.103888	experimental		QSVTEDGR		Qualified Repeats:B=5/5	custom
634	NP_895033-8-392	885.526	376.396	0.0186328	experimental		SVTEDGRK		Qualified Repeats:B=4/4	custom
635	NP_895033-8-393	463.386	186.412	0.0129199	experimental		VTEDGRKV		Qualified Repeats:B=5/5	custom
636	NP_895033-8-394	599.274	196.117	0.00224391	experimental		TEDGRKVS		Qualified Repeats:B=4/4	custom
637	NP_895033-8-395	831.822	225.099	0.000219371	experimental		EDGRKVSG		Qualified Repeats:B=5/5	custom
638	NP_895033-8-396	1615	374.581	1.6195e-05	experimental		DGRKVSGV		Qualified Repeats:B=4/4	custom
639	NP_895033-8-397	3743.96	700.29	8.95988e-08	experimental		GRKVSGVM		Qualified Repeats:B=5/5	custom
640	NP_895033-8-398	2919.35	467.075	4.08652e-10	experimental		RKVSGVMV		Qualified Repeats:B=4/4	custom
641	NP_895033-8-399	1024.91	306.979	0.000841066	experimental		KVSGVMVG		Qualified Repeats:B=5/5	custom
642	NP_895033-8-400	2155.21	468.428	4.20017e-06	experimental		VSGVMVGR		Qualified Repeats:B=4/4	custom
643	NP_895033-8-401	2514.75	795.307	0.00156586	experimental		SGVMVGRS		Qualified Repeats:B=5/5	custom
644	NP_895033-8-402	776.876	296.452	0.00877371	experimental		GVMVGRSE		Qualified Repeats:B=4/4	custom
645	NP_895033-8-403	1679.54	509.31	0.000974141	experimental		VMVGRSEK		Qualified Repeats:B=5/5	custom
646	NP_895033-8-404	1366.9	406.716	0.000776485	experimental		MVGRSEKV		Qualified Repeats:B=4/4	custom
647	NP_895033-8-405	941.267	292.086	0.00126954	experimental		VGRSEKVT		Qualified Repeats:B=5/5	custom
648	NP_895033-8-406	1019.44	360.981	0.00473891	experimental		GRSEKVTG		Qualified Repeats:B=4/4	custom
649	NP_895033-8-407	468.095	186.242	0.0119529	experimental		RSEKVTGD		Qualified Repeats:B=5/5	custom
650	NP_895033-8-408	188.606	175.02	0.281169	experimental		SEKVTGDE		Qualified Repeats:B=4/4	custom
651	NP_895033-8-409	2337.48	511.152	4.80195e-06	experimental		EKVTGDEA		Qualified Repeats:B=5/5	custom
652	NP_895033-8-410	214.855	164.027	0.190208	experimental		KVTGDEAG		Qualified Repeats:B=4/4	custom
653	NP_895033-8-411	210.947	173.862	0.224985	experimental		VTGDEAGS		Qualified Repeats:B=5/5	custom
654	NP_895033-8-412	133.627	185.551	0.471396	experimental		TGDEAGSN		Qualified Repeats:B=4/4	custom
655	NP_895033-8-413	690.839	295.247	0.0192829	experimental		GDEAGSNR		Qualified Repeats:B=5/5	custom
656	NP_895033-8-414	473.055	203.194	0.0198993	experimental		DEAGSNRQ		Qualified Repeats:B=4/4	custom
657	NP_895033-8-415	546.077	209.517	0.00914673	experimental		EAGSNRQL		Qualified Repeats:B=5/5	custom
658	NP_895033-8-416	621.695	219.307	0.0045827	experimental		AGSNRQLT		Qualified Repeats:B=4/4	custom
659	NP_895033-8-417	921.893	302.494	0.002305	experimental		GSNRQLTG		Qualified Repeats:B=5/5	custom
660	NP_895033-8-418	273.994	187.971	0.144914	experimental		SNRQLTGD		Qualified Repeats:B=4/4	custom
661	NP_895033-8-419	709.554	224.04	0.00153867	experimental		NRQLTGDQ		Qualified Repeats:B=5/5	custom
662	NP_895033-8-420	1872.78	442.84	2.34427e-05	experimental		RQLTGDQY		Qualified Repeats:B=4/4	custom
663	NP_895033-8-421	356.39	161.823	0.027631	experimental		QLTGDQYL		Qualified Repeats:B=5/5	custom
664	NP_895033-8-422	514.157	221.18	0.020085	experimental		LTGDQYLG		Qualified Repeats:B=4/4	custom
665	NP_895033-8-423	350.035	192.357	0.0687844	experimental		TGDQYLGV		Qualified Repeats:B=5/5	custom
666	NP_895033-8-424	678.156	211.665	0.00135481	experimental		GDQYLGVD		Qualified Repeats:B=4/4	custom
667	NP_895033-8-425	718.516	201.103	0.000352765	experimental		DQYLGVDP		Qualified Repeats:B=5/5	custom
668	NP_895033-8-426	826.745	237.557	0.000500619	experimental		QYLGVDPL		Qualified Repeats:B=4/4	custom
669	NP_895033-8-427	879.196	230.407	0.000135586	experimental		YLGVDPLP		Qualified Repeats:B=5/5	custom
670	NP_895033-8-428	319.163	187.605	0.0888756	experimental		LGVDPLPE		Qualified Repeats:B=4/4	custom
671	NP_895033-8-429	298.319	164.275	0.0693564	experimental		GVDPLPEG		Qualified Repeats:B=5/5	custom
672	NP_895033-8-430	703.23	265.356	0.00804183	experimental		VDPLPEGR		Qualified Repeats:B=4/4	custom
673	NP_895033-8-431	884.084	262.929	0.000771952	experimental		DPLPEGRS		Qualified Repeats:B=5/5	custom
674	NP_895033-8-432	3652.8	642.631	1.31198e-08	experimental		PLPEGRSA		Qualified Repeats:B=4/4	custom
675	NP_895033-8-433	281.338	180.036	0.118105	experimental		LPEGRSAE		Qualified Repeats:B=4/5	custom
676	NP_895033-8-434	487.944	246.312	0.0475773	experimental		PEGRSAEK		Qualified Repeats:B=3/4	custom
677	NP_895033-8-435	475.033	254.4	0.0618477	experimental		EGRSAEKV		Qualified Repeats:B=5/5	custom
678	NP_895033-8-436	1354.99	496.046	0.00629969	experimental		GRSAEKVG		Qualified Repeats:B=4/4	custom
679	NP_895033-8-437	1453	485.905	0.00278534	experimental		RSAEKVGS		Qualified Repeats:B=5/5	custom
680	NP_895033-8-438	813.396	243.978	0.000855757	experimental		SAEKVGSF		Qualified Repeats:B=4/4	custom
681	NP_895033-8-439	1036.57	252.642	4.07503e-05	experimental		AEKVGSFN		Qualified Repeats:B=5/5	custom
682	NP_895033-8-440	992.075	228.826	1.45246e-05	experimental		EKVGSFNT		Qualified Repeats:B=4/4	custom
683	NP_895033-8-441	848.338	225.493	0.0001683	experimental		KVGSFNTL		Qualified Repeats:B=5/5	custom
684	NP_895033-8-442	2741.49	784.685	0.000475894	experimental		VGSFNTLR		Qualified Repeats:B=4/4	custom
685	NP_895033-8-443	3049.98	789.294	0.000111349	experimental		GSFNTLRG		Qualified Repeats:B=5/5	custom
686	NP_895033-8-444	6190.24	811.402	2.35367e-14	experimental		SFNTLRGA		Qualified Repeats:B=4/4	custom
687	NP_895033-8-445	1438.92	347.852	3.52117e-05	experimental		FNTLRGAG		Qualified Repeats:B=5/5	custom
688	NP_895033-8-446	1178.57	412.565	0.00427841	experimental		NTLRGAGV		Qualified Repeats:B=4/4	custom
689	NP_895033-8-447	982.342	295.943	0.000901561	experimental		TLRGAGVT		Qualified Repeats:B=5/5	custom
690	NP_895033-8-448	1479.69	603.05	0.014134	experimental		LRGAGVTG		Qualified Repeats:B=4/4	custom
691	NP_895033-8-449	492.723	428.484	0.250146	experimental		RGAGVTGT		Qualified Repeats:B=5/5	custom
692	NP_895033-8-450	64.1209	157.396	0.834842	experimental		GAGVTGTN		Qualified Repeats:B=4/4	custom
693	NP_895033-8-451	57.3255	150.576	0.894799	experimental		AGVTGTNV		Qualified Repeats:B=5/5	custom
694	NP_895033-8-452	2509.6	544.12	3.97825e-06	experimental		GVTGTNVA		Qualified Repeats:B=4/4	custom
695	NP_895033-8-453	612.664	376.561	0.103715	experimental		VTGTNVAR		Qualified Repeats:B=5/5	custom
696	NP_895033-8-454	611.426	317.546	0.0541546	experimental		TGTNVARS		Qualified Repeats:B=4/4	custom
697	NP_895033-8-455	82.3745	160.268	0.62079	experimental		GTNVARSE		Qualified Repeats:B=5/5	custom
698	NP_895033-8-456	774.704	234.04	0.000931821	experimental		TNVARSEY		Qualified Repeats:B=4/4	custom
699	NP_895033-8-457	810.9	294.664	0.00592104	experimental		NVARSEYV		Qualified Repeats:B=5/5	custom
700	NP_895033-8-458	646.906	273.492	0.0180056	experimental		VARSEYVT		Qualified Repeats:B=4/4	custom
701	NP_895033-8-459	708.642	296.581	0.0168701	experimental		ARSEYVTG		Qualified Repeats:B=5/5	custom
702	NP_895033-8-460	581.575	193.222	0.00261193	experimental		RSEYVTGN		Qualified Repeats:B=4/4	custom
703	NP_895033-8-461	214.77	186.876	0.250417	experimental		SEYVTGNE		Qualified Repeats:B=5/5	custom
704	NP_895033-8-462	418.942	171.012	0.0142884	experimental		EYVTGNEP		Qualified Repeats:B=4/4	custom
705	NP_895033-8-463	617.697	269.545	0.0219188	experimental		YVTGNEPG		Qualified Repeats:B=5/5	custom
706	NP_895033-8-464	456.131	201.535	0.0236092	experimental		VTGNEPGS		Qualified Repeats:B=4/4	custom
707	NP_895033-8-465	1274.72	412.075	0.00197734	experimental		TGNEPGSC		Qualified Repeats:B=5/5	custom
708	NP_895033-8-466	1305.41	313.89	3.19546e-05	experimental		GNEPGSCK		Qualified Repeats:B=4/4	custom
709	NP_895033-8-467	3094.5	1165.04	0.00790051	experimental		NEPGSCKR		Qualified Repeats:B=5/5	custom
710	NP_895033-8-468	3059.82	1082.15	0.00468798	experimental		EPGSCKRV		Qualified Repeats:B=4/4	custom
711	NP_895033-8-469	2708.69	1002.35	0.00688194	experimental		PGSCKRVT		Qualified Repeats:B=4/5	custom
712	NP_895033-8-470	2471.28	772.072	0.00136932	experimental		GSCKRVTG		Qualified Repeats:B=3/4	custom
713	NP_895033-8-471	885.588	276.483	0.00135886	experimental		SCKRVTGD		Qualified Repeats:B=5/5	custom
714	NP_895033-8-472	846.742	238.571	0.000386043	experimental		CKRVTGDE		Qualified Repeats:B=4/4	custom
715	NP_895033-8-473	1031.13	392.096	0.00853972	experimental		KRVTGDEY		Qualified Repeats:B=5/5	custom
716	NP_895033-8-474	854.661	293.46	0.00358494	experimental		RVTGDEYV		Qualified Repeats:B=4/4	custom
717	NP_895033-8-475	603.207	301.579	0.0454693	experimental		VTGDEYVG		Qualified Repeats:B=5/5	custom
718	NP_895033-8-476	388.597	207.32	0.0608606	experimental		TGDEYVGP		Qualified Repeats:B=4/4	custom
719	NP_895033-8-477	711.17	279.117	0.0108316	experimental		GDEYVGPQ		Qualified Repeats:B=5/5	custom
720	NP_895033-8-478	592.497	243.062	0.0147774	experimental		DEYVGPQQ		Qualified Repeats:B=4/4	custom
721	NP_895033-8-479	1685.53	463.745	0.000278156	experimental		EYVGPQQY		Qualified Repeats:B=5/5	custom
722	NP_895033-8-480	1341.16	387.538	0.0005383	experimental		YVGPQQYN		Qualified Repeats:B=4/4	custom
723	NP_895033-8-481	725.575	295.665	0.01412	experimental		VGPQQYNT		Qualified Repeats:B=5/5	custom
724	NP_895033-8-482	1484.25	406.694	0.000262475	experimental		GPQQYNTF		Qualified Repeats:B=4/4	custom
725	NP_895033-8-483	2359.62	669.876	0.000427184	experimental		PQQYNTFC		Qualified Repeats:B=5/5	custom
726	NP_895033-8-484	2699.71	505.333	9.15291e-08	experimental		QQYNTFCG		Qualified Repeats:B=4/4	custom
727	NP_895033-8-485	2013.84	567.531	0.000387212	experimental		QYNTFCGG		Qualified Repeats:B=5/5	custom
728	NP_895033-8-486	2431.54	595.064	4.38026e-05	experimental		YNTFCGGK		Qualified Repeats:B=4/4	custom
729	NP_895033-8-487	1888.88	564.451	0.000818071	experimental		NTFCGGKP		Qualified Repeats:B=5/5	custom
730	NP_895033-8-488	1207.89	404.514	0.00282449	experimental		TFCGGKPN		Qualified Repeats:B=4/4	custom
731	NP_895033-8-489	1600.81	485.304	0.00097108	experimental		FCGGKPNP		Qualified Repeats:B=5/5	custom
732	NP_895033-8-490	847.603	294.292	0.00397264	experimental		CGGKPNPE		Qualified Repeats:B=4/4	custom
733	NP_895033-8-491	2831.22	737.304	0.000122934	experimental		GGKPNPEA		Qualified Repeats:B=5/5	custom
734	NP_895033-8-492	2158.45	549.949	8.67038e-05	experimental		GKPNPEAA		Qualified Repeats:B=4/4	custom
735	NP_895033-8-493	184.49	212.348	0.3853	experimental		KPNPEAAK		Qualified Repeats:B=5/5	custom
736	NP_895033-8-494	33.4124	123.609	0.816101	experimental		PNPEAAKV		Qualified Repeats:B=4/4	custom
737	NP_895033-8-495	58.2713	131.046	0.694901	experimental		NPEAAKVG		Qualified Repeats:B=5/5	custom
738	NP_895033-8-496	26.097	124.253	0.842616	experimental		PEAAKVGL		Qualified Repeats:B=4/4	custom
739	NP_895033-8-497	39.8917	135.357	0.773491	experimental		EAAKVGLS		Qualified Repeats:B=5/5	custom
740	NP_895033-8-498	222.082	154.268	0.149959	experimental		AAKVGLSL		Qualified Repeats:B=4/4	custom
741	NP_895033-8-499	135.962	172.444	0.511506	experimental		AKVGLSLT		Qualified Repeats:B=5/5	custom
742	NP_895033-8-500	261.132	162.268	0.107537	experimental		KVGLSLTN		Qualified Repeats:B=4/4	custom
743	NP_895033-8-501	326.166	188.127	0.0829413	experimental		VGLSLTNK		Qualified Repeats:B=5/5	custom
744	NP_895033-8-502	359.134	205.334	0.0802681	experimental		GLSLTNKS		Qualified Repeats:B=4/4	custom
745	NP_895033-8-503	384.105	175.39	0.0285143	experimental		LSLTNKSQ		Qualified Repeats:B=5/5	custom
746	NP_895033-8-504	238.429	143.535	0.0966697	experimental		SLTNKSQT		Qualified Repeats:B=4/4	custom
747	NP_895033-8-505	70.5469	138.127	0.609511	experimental		LTNKSQTV		Qualified Repeats:B=4/5	custom
748	NP_895033-8-506	70.3967	143.985	0.709904	experimental		TNKSQTVS		Qualified Repeats:B=4/4	custom
749	NP_895033-8-507	251.274	157.27	0.110083	experimental		NKSQTVSG		Qualified Repeats:B=5/5	custom
750	NP_895033-8-508	26.7643	138.162	1	experimental		KSQTVSGT		Qualified Repeats:B=4/4	custom
751	NP_895033-8-509	2.65498	121.671	1	experimental		SQTVSGTL		Qualified Repeats:B=5/5	custom
752	NP_895033-8-510	0.01	111.189	1	experimental		QTVSGTLT		Qualified Repeats:B=4/4	custom
753	NP_895033-8-511	28.4168	129.331	1	experimental		TVSGTLTG		Qualified Repeats:B=5/5	custom
754	NP_895033-8-512	443.931	263.231	0.0916854	experimental		VSGTLTGR		Qualified Repeats:B=4/4	custom
755	NP_895033-8-513	595.69	212.591	0.00507522	experimental		SGTLTGRS		Qualified Repeats:B=5/5	custom
756	NP_895033-8-514	193.316	174.469	0.267821	experimental		GTLTGRSE		Qualified Repeats:B=4/4	custom
757	NP_895033-8-515	204.102	170.413	0.231008	experimental		TLTGRSEL		Qualified Repeats:B=5/5	custom
758	NP_895033-8-516	273.395	182.633	0.134379	experimental		LTGRSELV		Qualified Repeats:B=4/4	custom
759	NP_895033-8-517	123.459	168.699	0.464244	experimental		TGRSELVT		Qualified Repeats:B=5/5	custom
760	NP_895033-8-518	207.6	178.331	0.244341	experimental		GRSELVTG		Qualified Repeats:B=4/4	custom
761	NP_895033-8-519	51.5599	137.532	0.74255	experimental		RSELVTGD		Qualified Repeats:B=5/5	custom
762	NP_895033-8-520	5.64013	124.569	1	experimental		SELVTGDE		Qualified Repeats:B=4/4	custom
763	NP_895033-8-521	68.2355	146.564	0.641504	experimental		ELVTGDEP		Qualified Repeats:B=5/5	custom
764	NP_895033-8-522	193.98	152.62	0.203702	experimental		LVTGDEPG		Qualified Repeats:B=4/4	custom
765	NP_895033-8-523	5.79305	125.332	1	experimental		VTGDEPGT		Qualified Repeats:B=5/5	custom
766	NP_895033-8-524	623.934	195.859	0.00144334	experimental		TGDEPGTC		Qualified Repeats:B=4/4	custom
767	NP_895033-8-525	577.479	234.119	0.013634	experimental		GDEPGTCK		Qualified Repeats:B=5/5	custom
768	NP_895033-8-526	2652.5	493.568	7.68097e-08	experimental		DEPGTCKA		Qualified Repeats:B=4/4	custom
769	NP_895033-8-527	251.756	222.05	0.25784	experimental		EPGTCKAV		Qualified Repeats:B=5/5	custom
770	NP_895033-8-528	292.604	197.882	0.139201	experimental		PGTCKAVT		Qualified Repeats:B=4/4	custom
771	NP_895033-8-529	254.637	189.025	0.177917	experimental		GTCKAVTG		Qualified Repeats:B=5/5	custom
772	NP_895033-8-530	93.3725	159.567	0.558415	experimental		TCKAVTGT		Qualified Repeats:B=4/4	custom
773	NP_895033-8-531	156.734	146.045	0.283157	experimental		CKAVTGTP		Qualified Repeats:B=4/5	custom
774	NP_895033-8-532	505.681	235.272	0.0315963	experimental		KAVTGTPY		Qualified Repeats:B=4/4	custom
775	NP_895033-8-533	527.701	192.571	0.00613518	experimental		AVTGTPYS		Qualified Repeats:B=5/5	custom
776	NP_895033-8-534	471.216	205.546	0.021868	experimental		VTGTPYSG		Qualified Repeats:B=4/4	custom
777	NP_895033-8-535	477.518	180.537	0.0081655	experimental		TGTPYSGV		Qualified Repeats:B=5/5	custom
778	NP_895033-8-536	529.639	227.302	0.0197923	experimental		GTPYSGVE		Qualified Repeats:B=4/4	custom
779	NP_895033-8-537	369.562	193.979	0.0567429	experimental		TPYSGVEQ		Qualified Repeats:B=5/5	custom
780	NP_895033-8-538	2955.84	770.663	0.00012521	experimental		PYSGVEQA		Qualified Repeats:B=4/4	custom
781	NP_895033-8-539	202.795	179.346	0.258131	experimental		YSGVEQAS		Qualified Repeats:B=5/5	custom
782	NP_895033-8-540	37.1955	152.322	0.807072	experimental		SGVEQASG		Qualified Repeats:B=4/4	custom
783	NP_895033-8-541	3924.13	1081.2	0.000283787	experimental		GVEQASGW		Qualified Repeats:B=5/5	custom
784	NP_895033-8-542	5484.06	1620.68	0.000714331	experimental		VEQASGWC		Qualified Repeats:B=4/4	custom
785	NP_895033-8-543	5287.37	1382.5	0.00013091	experimental		EQASGWCD		Qualified Repeats:B=5/5	custom
786	NP_895033-8-544	4167.33	1165.54	0.000349335	experimental		QASGWCDT		Qualified Repeats:B=4/4	custom
787	NP_895033-8-545	1127.56	317.988	0.000390915	experimental		ASGWCDTN		Qualified Repeats:B=5/5	custom
788	NP_895033-8-546	1504.95	416.859	0.000305678	experimental		SGWCDTNS		Qualified Repeats:B=4/4	custom
789	NP_895033-8-547	1805.43	474.034	0.000139584	experimental		GWCDTNSV		Qualified Repeats:B=5/5	custom
790	NP_895033-8-548	2184.38	561.317	9.95168e-05	experimental		WCDTNSVR		Qualified Repeats:B=4/4	custom
791	NP_895033-8-549	678.997	240.655	0.00477796	experimental		CDTNSVRE		Qualified Repeats:B=5/5	custom
792	NP_895033-8-550	156.407	189.391	0.408864	experimental		DTNSVREI		Qualified Repeats:B=4/4	custom
793	NP_895033-8-551	248.201	174.844	0.155711	experimental		TNSVREIQ		Qualified Repeats:B=5/5	custom
794	NP_895033-8-552	427.825	196.148	0.0291634	experimental		NSVREIQD		Qualified Repeats:B=4/4	custom
795	NP_895033-8-553	1399.49	391.635	0.000351994	experimental		SVREIQDR		Qualified Repeats:B=5/5	custom
796	NP_895033-8-554	1056.3	269.822	9.03794e-05	experimental		VREIQDRT		Qualified Repeats:B=4/4	custom
797	NP_895033-8-555	511.409	238.061	0.0316849	experimental		REIQDRTP		Qualified Repeats:B=5/5	custom
798	NP_895033-8-556	324.206	191.987	0.091259	experimental		EIQDRTPK		Qualified Repeats:B=4/4	custom
799	NP_895033-8-557	2055.59	645.823	0.00145706	experimental		IQDRTPKL		Qualified Repeats:B=5/5	custom
800	NP_895033-8-558	934.799	273.482	0.000630007	experimental		QDRTPKLL		Qualified Repeats:B=4/4	custom
801	NP_895033-8-559	1246.91	339.366	0.000238356	experimental		DRTPKLLG		Qualified Repeats:B=5/5	custom
802	NP_895033-8-560	1310.02	277.525	2.35087e-06	experimental		RTPKLLGT		Qualified Repeats:B=4/4	custom
803	NP_895033-8-561	369.429	192.111	0.0544654	experimental		TPKLLGTP		Qualified Repeats:B=5/5	custom
804	NP_895033-8-562	729.872	189.651	0.000118724	experimental		PKLLGTPG		Qualified Repeats:B=4/4	custom
805	NP_895033-8-563	3327.86	685.115	1.18768e-06	experimental		KLLGTPGA		Qualified Repeats:B=4/5	custom
806	NP_895033-8-564	281.437	232.609	0.226282	experimental		LLGTPGAV		Qualified Repeats:B=4/4	custom
807	NP_895033-8-565	302.497	225.088	0.178951	experimental		LGTPGAVM		Qualified Repeats:B=5/5	custom
808	NP_895033-8-566	139.709	178.264	0.433173	experimental		GTPGAVMT		Qualified Repeats:B=4/4	custom
809	NP_895033-8-567	156.824	184.319	0.394834	experimental		TPGAVMTG		Qualified Repeats:B=5/5	custom
810	NP_895033-8-568	182.589	181.706	0.314935	experimental		PGAVMTGL		Qualified Repeats:B=4/4	custom
811	NP_895033-8-569	259.713	173.642	0.134712	experimental		GAVMTGLQ		Qualified Repeats:B=5/5	custom
812	NP_895033-8-570	329.588	204.701	0.107354	experimental		AVMTGLQP		Qualified Repeats:B=4/4	custom
813	NP_895033-8-571	535.6	229.721	0.0197177	experimental		VMTGLQPG		Qualified Repeats:B=5/5	custom
814	NP_895033-8-572	313.896	254.464	0.217339	experimental		MTGLQPGV		Qualified Repeats:B=4/4	custom
815	NP_895033-8-573	312.2	252.123	0.215581	experimental		TGLQPGVG		Qualified Repeats:B=5/5	custom
816	NP_895033-8-574	490.591	213.642	0.0216492	experimental		GLQPGVGG		Qualified Repeats:B=4/4	custom
817	NP_895033-8-575	456.806	231.626	0.0485754	experimental		LQPGVGGV		Qualified Repeats:B=5/5	custom
818	NP_895033-8-576	604.245	253.615	0.017187	experimental		QPGVGGVM		Qualified Repeats:B=4/4	custom
819	NP_895033-8-577	431.219	254.639	0.0903492	experimental		PGVGGVMT		Qualified Repeats:B=5/5	custom
820	NP_895033-8-578	453.065	231.552	0.0503747	experimental		GVGGVMTG		Qualified Repeats:B=3/4	custom
821	NP_895033-8-579	3186.21	750.499	2.17892e-05	experimental		VGGVMTGA		Qualified Repeats:B=5/5	custom
822	NP_895033-8-580	126.509	178.617	0.478749	experimental		GGVMTGAE		Qualified Repeats:B=4/4	custom
823	NP_895033-8-581	149.184	145.627	0.305602	experimental		GVMTGAEK		Qualified Repeats:B=5/5	custom
824	NP_895033-8-582	283.498	177.439	0.110083	experimental		VMTGAEKG		Qualified Repeats:B=4/4	custom
825	NP_895033-8-583	2206.63	539.133	4.25502e-05	experimental		MTGAEKGA		Qualified Repeats:B=5/5	custom
826	NP_895033-8-584	764.457	230.038	0.000889321	experimental		TGAEKGAC		Qualified Repeats:B=4/4	custom
827	NP_895033-8-585	621.857	264.001	0.0184897	experimental		GAEKGACE		Qualified Repeats:B=5/5	custom
828	NP_895033-8-586	428.687	201.654	0.0335041	experimental		AEKGACEP		Qualified Repeats:B=4/4	custom
829	NP_895033-8-587	414.622	226.235	0.0668286	experimental		EKGACEPL		Qualified Repeats:B=5/5	custom
830	NP_895033-8-588	439.522	200.254	0.0281666	experimental		KGACEPLT		Qualified Repeats:B=4/4	custom
831	NP_895033-8-589	360.184	200.734	0.0727406	experimental		GACEPLTG		Qualified Repeats:B=5/5	custom
832	NP_895033-8-590	414.366	209.055	0.0474545	experimental		ACEPLTGT		Qualified Repeats:B=4/4	custom
833	NP_895033-8-591	634.623	281.224	0.0240213	experimental		CEPLTGTP		Qualified Repeats:B=5/5	custom
834	NP_895033-8-592	906.797	279.409	0.00117197	experimental		EPLTGTPY		Qualified Repeats:B=4/4	custom
835	NP_895033-8-593	944.784	304.603	0.00192292	experimental		PLTGTPYV		Qualified Repeats:B=5/5	custom
836	NP_895033-8-594	940.298	273.648	0.000589559	experimental		LTGTPYVG		Qualified Repeats:B=4/4	custom
837	NP_895033-8-595	525.927	229.602	0.021978	experimental		TGTPYVGG		Qualified Repeats:B=5/5	custom
838	NP_895033-8-596	916.135	269.688	0.000680698	experimental		GTPYVGGD		Qualified Repeats:B=4/4	custom
839	NP_895033-8-597	666.167	221.187	0.00259554	experimental		TPYVGGDQ		Qualified Repeats:B=5/5	custom
840	NP_895033-8-598	996.897	261.421	0.000136943	experimental		PYVGGDQL		Qualified Repeats:B=4/4	custom
841	NP_895033-8-599	745.039	207.415	0.000327844	experimental		YVGGDQLV		Qualified Repeats:B=5/5	custom
842	NP_895033-8-600	257.176	187.759	0.170749	experimental		VGGDQLVQ		Qualified Repeats:B=4/4	custom
843	NP_895033-8-601	2649.58	663.208	6.45973e-05	experimental		GGDQLVQA		Qualified Repeats:B=5/5	custom
844	NP_895033-8-602	980.725	289.175	0.00069468	experimental		GDQLVQAC		Qualified Repeats:B=4/4	custom
845	NP_895033-8-603	904.081	312.247	0.00378453	experimental		DQLVQACG		Qualified Repeats:B=5/5	custom
846	NP_895033-8-604	1079.36	297.995	0.000292005	experimental		QLVQACGS		Qualified Repeats:B=4/4	custom
847	NP_895033-8-605	698.45	256.023	0.00636715	experimental		LVQACGSD		Qualified Repeats:B=5/5	custom
848	NP_895033-8-606	3766.07	765.782	8.73193e-07	experimental		VQACGSDA		Qualified Repeats:B=4/4	custom
849	NP_895033-8-607	465.304	228.256	0.0414856	experimental		QACGSDAP		Qualified Repeats:B=5/5	custom
850	NP_895033-8-608	3139.08	648.392	1.28771e-06	experimental		ACGSDAPA		Qualified Repeats:B=4/4	custom
851	NP_895033-8-609	374.943	186.469	0.0443386	experimental		CGSDAPAG		Qualified Repeats:B=5/5	custom
852	NP_895033-8-610	191.622	170.715	0.261634	experimental		GSDAPAGS		Qualified Repeats:B=4/4	custom
853	NP_895033-8-611	105.358	185.839	0.570738	experimental		SDAPAGSN		Qualified Repeats:B=5/5	custom
854	NP_895033-8-612	147.723	157.295	0.347626	experimental		DAPAGSND		Qualified Repeats:B=4/4	custom
855	NP_895033-8-613	894.371	254.213	0.000434132	experimental		APAGSNDH		Qualified Repeats:B=5/5	custom
856	NP_895033-8-614	737.854	222.736	0.000923365	experimental		PAGSNDHQ		Qualified Repeats:B=4/4	custom
857	NP_895033-8-615	649.332	274.485	0.0179918	experimental		AGSNDHQG		Qualified Repeats:B=5/5	custom
858	NP_895033-8-616	951.299	300.581	0.00155045	experimental		GSNDHQGS		Qualified Repeats:B=4/4	custom
859	NP_895033-8-617	878.147	305.034	0.00398895	experimental		SNDHQGSS		Qualified Repeats:B=5/5	custom
860	NP_895033-8-618	540.534	356.587	0.129532	experimental		NDHQGSSE		Qualified Repeats:B=4/4	custom
861	NP_895033-8-619	855.551	290.121	0.00318668	experimental		DHQGSSES		Qualified Repeats:B=5/5	custom
862	NP_895033-8-620	810.536	261.403	0.00192923	experimental		HQGSSESS		Qualified Repeats:B=4/4	custom
863	NP_895033-8-621	358.349	190.292	0.0596644	experimental		QGSSESSP		Qualified Repeats:B=4/5	custom
864	NP_895033-8-622	4537.91	1026.07	9.73848e-06	experimental		GSSESSPW		Qualified Repeats:B=4/4	custom
865	NP_895033-8-623	3460.07	743.669	3.27132e-06	experimental		SSESSPWT		Qualified Repeats:B=5/5	custom
866	NP_895033-8-624	5482.33	1380.83	7.17032e-05	experimental		SESSPWTH		Qualified Repeats:B=4/4	custom
867	NP_895033-8-625	3701.45	801.718	3.88956e-06	experimental		ESSPWTHF		Qualified Repeats:B=5/5	custom
868	NP_895033-8-626	3915.24	804.376	1.12886e-06	experimental		SSPWTHFS		Qualified Repeats:B=4/4	custom
869	NP_895033-8-627	2963.08	610.073	1.1903e-06	experimental		SPWTHFSV		Qualified Repeats:B=5/5	custom
870	NP_895033-8-628	2960.26	575.115	2.63864e-07	experimental		PWTHFSVQ		Qualified Repeats:B=4/4	custom
871	NP_895033-8-629	2998.48	592.354	4.14226e-07	experimental		WTHFSVQS		Qualified Repeats:B=5/5	custom
872	NP_895033-8-630	1025.84	358.735	0.00423925	experimental		THFSVQSP		Qualified Repeats:B=4/4	custom
873	NP_895033-8-631	5152.45	1118.02	4.04887e-06	experimental		HFSVQSPA		Qualified Repeats:B=4/5	custom
874	NP_895033-8-632	2148	744.497	0.00390972	experimental		FSVQSPAR		Qualified Repeats:B=3/4	custom
875	NP_895033-8-633	3726.78	832.253	7.52664e-06	experimental		SVQSPARA		Qualified Repeats:B=5/5	custom
876	NP_895033-8-634	750.106	211.125	0.00038069	experimental		VQSPARAM		Qualified Repeats:B=4/4	custom
877	NP_895033-8-635	707.485	214.294	0.000961077	experimental		QSPARAMQ		Qualified Repeats:B=5/5	custom
878	NP_895033-8-636	678.895	208.267	0.00111434	experimental		SPARAMQL		Qualified Repeats:B=4/4	custom
879	NP_895033-8-637	1083.61	398.459	0.00653467	experimental		PARAMQLQ		Qualified Repeats:B=5/5	custom
880	NP_895033-8-638	3557.29	1172.71	0.00241672	experimental		ARAMQLQR		Qualified Repeats:B=4/4	custom
881	NP_895033-8-639	2156.3	723.4	0.00287329	experimental		RAMQLQRD		Qualified Repeats:B=4/5	custom
882	NP_895033-8-640	635.571	207.917	0.00223537	experimental		AMQLQRDP		Qualified Repeats:B=4/4	custom
883	NP_895033-8-641	2999.31	681.929	1.08977e-05	experimental		MQLQRDPR		Qualified Repeats:B=4/5	custom
884	NP_895033-8-642	2541	527.858	1.47861e-06	experimental		QLQRDPRS		Qualified Repeats:B=4/4	custom
885	NP_895033-8-643	3246.89	786.673	3.66516e-05	experimental		LQRDPRSG		Qualified Repeats:B=4/5	custom
886	NP_895033-8-644	2138.05	528.029	5.13549e-05	experimental		QRDPRSGV		Qualified Repeats:B=4/4	custom
887	NP_895033-8-645	1625.66	439.837	0.000218779	experimental		RDPRSGVT		Qualified Repeats:B=4/5	custom
888	NP_895033-8-646	407.617	213.444	0.056154	experimental		DPRSGVTG		Qualified Repeats:B=4/4	custom
889	NP_895033-8-647	909.093	276.164	0.00099453	experimental		PRSGVTGT		Qualified Repeats:B=3/5	custom
890	NP_895033-8-648	750.5	290.103	0.0096765	experimental		RSGVTGTS		Qualified Repeats:B=4/4	custom
891	NP_895033-8-649	726.416	219.082	0.000913382	experimental		SGVTGTSY		Qualified Repeats:B=5/5	custom
892	NP_895033-8-650	306.272	179.563	0.0880524	experimental		GVTGTSYE		Qualified Repeats:B=4/4	custom
893	NP_895033-8-651	375.157	176.78	0.0338124	experimental		VTGTSYEQ		Qualified Repeats:B=5/5	custom
894	NP_895033-8-652	536.667	174.668	0.00212137	experimental		TGTSYEQG		Qualified Repeats:B=4/4	custom
895	NP_895033-8-653	759.077	216.484	0.000453843	experimental		GTSYEQGS		Qualified Repeats:B=4/5	custom
896	NP_895033-8-654	538.221	226.972	0.017718	experimental		TSYEQGSQ		Qualified Repeats:B=4/4	custom
897	NP_895033-8-655	361.693	190.137	0.0571191	experimental		SYEQGSQI		Qualified Repeats:B=5/5	custom
898	NP_895033-8-656	293.864	176.967	0.0967814	experimental		YEQGSQIT		Qualified Repeats:B=4/4	custom
899	NP_895033-8-657	136.978	141.728	0.333772	experimental		EQGSQITG		Qualified Repeats:B=5/5	custom
900	NP_895033-8-658	177.483	170.71	0.298462	experimental		QGSQITGP		Qualified Repeats:B=4/4	custom
901	NP_895033-8-659	1169.45	359.935	0.00115697	experimental		GSQITGPF		Qualified Repeats:B=5/5	custom
902	NP_895033-8-660	1151.22	244.663	2.53077e-06	experimental		SQITGPFN		Qualified Repeats:B=4/4	custom
903	NP_895033-8-661	1744.83	374.05	3.08619e-06	experimental		QITGPFNM		Qualified Repeats:B=5/5	custom
904	NP_895033-8-662	4936.07	767.476	1.2596e-10	experimental		ITGPFNMA		Qualified Repeats:B=4/4	custom
905	NP_895033-8-663	632.663	208.573	0.00241745	experimental		TGPFNMAV		Qualified Repeats:B=5/5	custom
906	NP_895033-8-664	611.686	283.244	0.0307949	experimental		GPFNMAVD		Qualified Repeats:B=4/4	custom
907	NP_895033-8-665	704.121	289.464	0.0149885	experimental		PFNMAVDK		Qualified Repeats:B=5/5	custom
908	NP_895033-8-666	487.028	182.102	0.00748061	experimental		FNMAVDKI		Qualified Repeats:B=4/4	custom
909	NP_895033-8-667	142.347	151.058	0.345992	experimental		NMAVDKIT		Qualified Repeats:B=5/5	custom
910	NP_895033-8-668	170.602	155.408	0.272274	experimental		MAVDKITG		Qualified Repeats:B=4/4	custom
911	NP_895033-8-669	0.01	119.819	1	experimental		AVDKITGT		Qualified Repeats:B=4/5	custom
912	NP_895033-8-670	0.01	115.82	1	experimental		VDKITGTE		Qualified Repeats:B=4/4	custom
913	NP_895033-8-671	16.0506	128.297	1	experimental		DKITGTEQ		Qualified Repeats:B=5/5	custom
914	NP_895033-8-672	520.391	243.347	0.0324674	experimental		KITGTEQF		Qualified Repeats:B=4/4	custom
915	NP_895033-8-673	1380.07	442.201	0.00180164	experimental		ITGTEQFR		Qualified Repeats:B=5/5	custom
916	NP_895033-8-674	2260.18	658.78	0.000601183	experimental		TGTEQFRF		Qualified Repeats:B=4/4	custom
917	NP_895033-8-675	3313.09	841.643	8.26092e-05	experimental		GTEQFRFD		Qualified Repeats:B=5/5	custom
918	NP_895033-8-676	8221.3	2533.55	0.00117375	experimental		TEQFRFDR		Qualified Repeats:B=4/4	custom
919	NP_895033-8-677	9704.16	2320.14	2.87889e-05	experimental		EQFRFDRK		Qualified Repeats:B=5/5	custom
920	NP_895033-8-678	6580.11	1105.33	2.62556e-09	experimental		QFRFDRKQ		Qualified Repeats:B=4/4	custom
921	NP_895033-8-679	11823	2031.44	5.87145e-09	experimental		FRFDRKQR		Qualified Repeats:B=5/5	custom
922	NP_895033-8-680	11207.7	1685.08	2.90046e-11	experimental		RFDRKQRH		Qualified Repeats:B=4/4	custom
923	NP_895033-8-681	12442.9	2634.22	2.31407e-06	experimental		FDRKQRHF		Qualified Repeats:B=5/5	custom
924	NP_895033-8-682	10362.8	1541.48	1.77978e-11	experimental		DRKQRHFK		Qualified Repeats:B=4/4	custom
925	NP_895033-8-683	11213.7	2076.97	6.68631e-08	experimental		RKQRHFKS		Qualified Repeats:B=5/5	custom
926	NP_895033-8-684	6272.82	1038.5	1.53508e-09	experimental		KQRHFKSV		Qualified Repeats:B=4/4	custom
927	NP_895033-8-685	3396.71	855.923	7.22563e-05	experimental		QRHFKSVP		Qualified Repeats:B=5/5	custom
928	NP_895033-8-686	3074.46	629.063	1.02038e-06	experimental		RHFKSVPV		Qualified Repeats:B=4/4	custom
929	NP_895033-8-687	833.411	253.026	0.00098778	experimental		HFKSVPVE		Qualified Repeats:B=4/5	custom
930	NP_895033-8-688	2770.17	574.871	1.44232e-06	experimental		FKSVPVEA		Qualified Repeats:B=4/4	custom
931	NP_895033-8-689	20.561	130.625	0.950529	experimental		KSVPVEAT		Qualified Repeats:B=5/5	custom
932	NP_895033-8-690	8.80916	127.566	1	experimental		SVPVEATP		Qualified Repeats:B=4/4	custom
933	NP_895033-8-691	85.683	143.261	0.549755	experimental		VPVEATPN		Qualified Repeats:B=5/5	custom
934	NP_895033-8-692	35.3504	146.178	0.808898	experimental		PVEATPND		Qualified Repeats:B=4/4	custom
935	NP_895033-8-693	6.14687	127.459	1	experimental		VEATPNDV		Qualified Repeats:B=5/5	custom
936	NP_895033-8-694	33.8224	134.76	0.880117	experimental		EATPNDVS		Qualified Repeats:B=4/4	custom
937	NP_895033-8-695	88.6886	150.738	0.556263	experimental		ATPNDVSQ		Qualified Repeats:B=5/5	custom
938	NP_895033-8-696	78.2752	151.154	0.604539	experimental		TPNDVSQT		Qualified Repeats:B=4/4	custom
939	NP_895033-8-697	476.046	237.079	0.0446339	experimental		PNDVSQTR		Qualified Repeats:B=4/5	custom
940	NP_895033-8-698	315.441	201.271	0.117034	experimental		NDVSQTRP		Qualified Repeats:B=4/4	custom
941	NP_895033-8-699	200.648	183.421	0.273961	experimental		DVSQTRPE		Qualified Repeats:B=5/5	custom
942	NP_895033-8-700	341.256	203.618	0.0937241	experimental		VSQTRPES		Qualified Repeats:B=4/4	custom
943	NP_895033-8-701	1390.17	303.281	4.56021e-06	experimental		SQTRPESR		Qualified Repeats:B=4/5	custom
944	NP_895033-8-702	1397.56	370.284	0.000160316	experimental		QTRPESRV		Qualified Repeats:B=4/4	custom
945	NP_895033-8-703	1044.52	380.984	0.00611031	experimental		TRPESRVT		Qualified Repeats:B=5/5	custom
946	NP_895033-8-704	1341.5	389.544	0.000573186	experimental		RPESRVTG		Qualified Repeats:B=4/4	custom
947	NP_895033-8-705	129.35	180.016	0.472391	experimental		PESRVTGE		Qualified Repeats:B=5/5	custom
948	NP_895033-8-706	134.412	165.934	0.417893	experimental		ESRVTGEG		Qualified Repeats:B=4/4	custom
949	NP_895033-8-707	424.375	213.569	0.046902	experimental		SRVTGEGQ		Qualified Repeats:B=5/5	custom
950	NP_895033-8-708	569.304	196.72	0.00380167	experimental		RVTGEGQS		Qualified Repeats:B=4/4	custom
951	NP_895033-8-709	2497.49	628.865	7.13658e-05	experimental		VTGEGQSA		Qualified Repeats:B=5/5	custom
952	NP_895033-8-710	36.7262	132.716	0.781975	experimental		TGEGQSAG		Qualified Repeats:B=4/4	custom
953	NP_895033-8-711	65.6395	137.398	0.632819	experimental		GEGQSAGL		Qualified Repeats:B=5/5	custom
954	NP_895033-8-712	116.793	162.602	0.472558	experimental		EGQSAGLN		Qualified Repeats:B=4/4	custom
955	NP_895033-8-713	166.978	163.883	0.308225	experimental		GQSAGLNI		Qualified Repeats:B=5/5	custom
956	NP_895033-8-714	51.652	144.778	0.721249	experimental		QSAGLNIT		Qualified Repeats:B=4/4	custom
957	NP_895033-8-715	161.331	180.046	0.370195	experimental		SAGLNITG		Qualified Repeats:B=5/5	custom
958	NP_895033-8-716	100.216	151.623	0.508616	experimental		AGLNITGD		Qualified Repeats:B=4/4	custom
959	NP_895033-8-717	230.745	161.551	0.153177	experimental		GLNITGDD		Qualified Repeats:B=5/5	custom
960	NP_895033-8-718	4045.93	1217.26	0.000887325	experimental		LNITGDDW		Qualified Repeats:B=4/4	custom
961	NP_895033-8-719	4296.48	1166.5	0.0002301	experimental		NITGDDWD		Qualified Repeats:B=5/5	custom
962	NP_895033-8-720	5191.97	1387.4	0.000182232	experimental		ITGDDWDR		Qualified Repeats:B=4/4	custom
963	NP_895033-8-721	4915.33	1379.42	0.00036587	experimental		TGDDWDRS		Qualified Repeats:B=5/5	custom
964	NP_895033-8-722	1581.68	415.429	0.000140331	experimental		GDDWDRSE		Qualified Repeats:B=4/4	custom
965	NP_895033-8-723	2613.39	677.609	0.000114777	experimental		DDWDRSER		Qualified Repeats:B=5/5	custom
966	NP_895033-8-724	2071.96	473.868	1.22706e-05	experimental		DWDRSERV		Qualified Repeats:B=4/4	custom
967	NP_895033-8-725	1824.68	557.135	0.00105543	experimental		WDRSERVT		Qualified Repeats:B=5/5	custom
968	NP_895033-8-726	799.628	411.565	0.0520134	experimental		DRSERVTG		Qualified Repeats:B=4/4	custom
969	NP_895033-8-727	558.152	346.016	0.106705	experimental		RSERVTGT		Qualified Repeats:B=5/5	custom
970	NP_895033-8-728	4.82505	130.134	1	experimental		SERVTGTE		Qualified Repeats:B=4/4	custom
971	NP_895033-8-729	118.819	163.151	0.466418	experimental		ERVTGTEG		Qualified Repeats:B=5/5	custom
972	NP_895033-8-730	2736.16	602.111	5.50474e-06	experimental		RVTGTEGA		Qualified Repeats:B=4/4	custom
973	NP_895033-8-731	3.28581	113.839	1	experimental		VTGTEGAS		Qualified Repeats:B=5/5	custom
974	NP_895033-8-732	1827.29	467.73	9.34596e-05	experimental		TGTEGASA		Qualified Repeats:B=4/4	custom
975	NP_895033-8-733	240.853	205.973	0.242235	experimental		GTEGASAR		Qualified Repeats:B=5/5	custom
976	NP_895033-8-734	2118.17	968.192	0.0286772	experimental		TEGASARR		Qualified Repeats:B=4/4	custom
977	NP_895033-8-735	6365.15	1506.67	2.39025e-05	experimental		EGASARRR		Qualified Repeats:B=5/5	custom
978	NP_895033-8-736	8614.22	1931.86	8.22238e-06	experimental		GASARRRN		Qualified Repeats:B=4/4	custom
979	NP_895033-8-737	7615.76	1582.12	1.47973e-06	experimental		ASARRRNP		Qualified Repeats:B=5/5	custom
980	NP_895033-8-738	6651.26	1562.13	2.06177e-05	experimental		SARRRNPT		Qualified Repeats:B=4/4	custom
981	NP_895033-8-739	10737.4	2268.9	2.21498e-06	experimental		ARRRNPTR		Qualified Repeats:B=5/5	custom
982	NP_895033-8-740	9758.97	1616.74	1.5741e-09	experimental		RRRNPTRP		Qualified Repeats:B=4/4	custom
983	NP_895033-8-741	6810.35	1387.02	9.09136e-07	experimental		RRNPTRPG		Qualified Repeats:B=5/5	custom
984	NP_895033-8-742	2509.89	744.225	0.000744345	experimental		RNPTRPGP		Qualified Repeats:B=4/4	custom
985	NP_895033-8-743	1390.93	352.473	7.93119e-05	experimental		NPTRPGPM		Qualified Repeats:B=5/5	custom
986	NP_895033-8-744	1561.92	364.16	1.79186e-05	experimental		PTRPGPMS		Qualified Repeats:B=4/4	custom
987	NP_895033-8-745	4741.44	818.191	6.8159e-09	experimental		TRPGPMSA		Qualified Repeats:B=5/5	custom
988	NP_895033-8-746	1579.65	501.368	0.00162777	experimental		RPGPMSAM		Qualified Repeats:B=4/4	custom
989	NP_895033-8-747	686.029	261.572	0.00871902	experimental		PGPMSAMP		Qualified Repeats:B=5/5	custom
990	NP_895033-8-748	2702.07	626.182	1.59293e-05	experimental		GPMSAMPA		Qualified Repeats:B=4/4	custom
991	NP_895033-8-749	2048.2	509.78	5.86766e-05	experimental		PMSAMPAA		Qualified Repeats:B=5/5	custom
992	NP_895033-8-750	104.076	173.452	0.638338	experimental		MSAMPAAD		Qualified Repeats:B=4/4	custom
993	NP_895033-8-751	43.6137	157.902	0.96549	experimental		SAMPAADL		Qualified Repeats:B=5/5	custom
994	NP_895033-8-752	107.923	146.664	0.461793	experimental		AMPAADLK		Qualified Repeats:B=4/4	custom
995	NP_895033-8-753	1958.41	382.408	3.02972e-07	experimental		MPAADLKR		Qualified Repeats:B=3/5	custom
996	NP_895033-8-754	802.441	419.929	0.0560018	experimental		PAADLKRN		Qualified Repeats:B=4/4	custom
997	NP_895033-8-755	99.3954	172.184	0.566758	experimental		AADLKRNE		Qualified Repeats:B=5/5	custom
998	NP_895033-8-756	109.162	170.397	0.521737	experimental		ADLKRNEE		Qualified Repeats:B=3/4	custom
999	NP_895033-8-757	130.844	156.954	0.404451	experimental		DLKRNEEV		Qualified Repeats:B=5/5	custom
1000	NP_895033-8-758	365.275	202.254	0.0708967	experimental		LKRNEEVS		Qualified Repeats:B=4/4	custom
1001	NP_895033-8-759	472.538	254.924	0.0637735	experimental		KRNEEVSQ		Qualified Repeats:B=5/5	custom
1002	NP_895033-8-760	348.969	212.178	0.10001	experimental		RNEEVSQP		Qualified Repeats:B=4/4	custom
1003	NP_895033-8-761	437.217	187.433	0.0196586	experimental		NEEVSQPM		Qualified Repeats:B=5/5	custom
1004	NP_895033-8-762	534.298	208.925	0.010542	experimental		EEVSQPMS		Qualified Repeats:B=4/4	custom
1005	NP_895033-8-763	1404.36	524.107	0.00736884	experimental		EVSQPMSR		Qualified Repeats:B=5/5	custom
1006	NP_895033-8-764	1865.68	639.668	0.00353615	experimental		VSQPMSRV		Qualified Repeats:B=3/4	custom
1007	NP_895033-8-765	1508.9	474.834	0.00148322	experimental		SQPMSRVT		Qualified Repeats:B=5/5	custom
1008	NP_895033-8-766	1570.24	476.741	0.000988036	experimental		QPMSRVTG		Qualified Repeats:B=4/4	custom
1009	NP_895033-8-767	1731.65	529.793	0.00108021	experimental		PMSRVTGS		Qualified Repeats:B=5/5	custom
1010	NP_895033-8-768	748.023	329.113	0.0230268	experimental		MSRVTGSS		Qualified Repeats:B=4/4	custom
1011	NP_895033-8-769	1051.61	367.341	0.00419717	experimental		SRVTGSSG		Qualified Repeats:B=5/5	custom
1012	NP_895033-8-770	670.999	275.258	0.0147742	experimental		RVTGSSGN		Qualified Repeats:B=4/4	custom
1013	NP_895033-8-771	103.338	186.997	0.580499	experimental		VTGSSGNT		Qualified Repeats:B=5/5	custom
1014	NP_895033-8-772	82.6793	165.002	0.616291	experimental		TGSSGNTD		Qualified Repeats:B=4/4	custom
1015	NP_895033-8-773	81.3945	149.998	0.630265	experimental		GSSGNTDQ		Qualified Repeats:B=5/5	custom
1016	NP_895033-8-774	205.823	179.888	0.252521	experimental		SSGNTDQG		Qualified Repeats:B=4/4	custom
1017	NP_895033-8-775	270.188	192.245	0.159864	experimental		SGNTDQGS		Qualified Repeats:B=5/5	custom
1018	NP_895033-8-776	218.756	170.432	0.199276	experimental		GNTDQGSL		Qualified Repeats:B=4/4	custom
1019	NP_895033-8-777	253.655	201.259	0.207517	experimental		NTDQGSLI		Qualified Repeats:B=5/5	custom
1020	NP_895033-8-778	197.127	169.429	0.244606	experimental		TDQGSLIT		Qualified Repeats:B=4/4	custom
1021	NP_895033-8-779	71.7529	175.924	0.683355	experimental		DQGSLITV		Qualified Repeats:B=5/5	custom
1022	NP_895033-8-780	265.177	203.168	0.191794	experimental		QGSLITVS		Qualified Repeats:B=4/4	custom
1023	NP_895033-8-781	330.288	214.777	0.12407	experimental		GSLITVSG		Qualified Repeats:B=5/5	custom
1024	NP_895033-8-782	332.509	250.709	0.18472	experimental		SLITVSGG		Qualified Repeats:B=4/4	custom
1025	NP_895033-8-783	2904.55	775.878	0.000181258	experimental		LITVSGGA		Qualified Repeats:B=5/5	custom
1026	NP_895033-8-784	1673.81	825.667	0.0426269	experimental		ITVSGGAR		Qualified Repeats:B=4/4	custom
1027	NP_895033-8-785	1083.78	275.929	8.56599e-05	experimental		TVSGGARG		Qualified Repeats:B=3/5	custom
1028	NP_895038-8-001	897.302	259.272	0.000538031	experimental		MQRFAGLE		Qualified Repeats:B=4/4	custom
1029	NP_895038-8-002	858.823	236.313	0.000278525	experimental		QRFAGLEI		Qualified Repeats:B=4/4	custom
1030	NP_895038-8-003	3429.59	820.107	2.88768e-05	experimental		RFAGLEIR		Qualified Repeats:B=4/4	custom
1031	NP_895038-8-004	816.908	292.763	0.00526236	experimental		FAGLEIRE		Qualified Repeats:B=4/4	custom
1032	NP_895038-8-005	1661.17	600.974	0.00570437	experimental		AGLEIRER		Qualified Repeats:B=4/4	custom
1033	NP_895038-8-006	3983.4	668.801	2.5784e-09	experimental		GLEIRERR		Qualified Repeats:B=3/4	custom
1034	NP_895038-8-007	4773.38	1316.71	0.000288432	experimental		LEIRERRQ		Qualified Repeats:B=4/4	custom
1035	NP_895038-8-008	4115.29	623.367	4.05296e-11	experimental		EIRERRQG		Qualified Repeats:B=3/4	custom
1036	NP_895038-8-009	6588.34	1586.06	3.26463e-05	experimental		IRERRQGG		Qualified Repeats:B=4/4	custom
1037	NP_895038-8-010	6088.32	2111.11	0.00392499	experimental		RERRQGGS		Qualified Repeats:B=4/4	custom
1038	NP_895038-8-011	4929.22	1550.85	0.00147985	experimental		ERRQGGSS		Qualified Repeats:B=3/4	custom
1039	NP_895038-8-012	4664.38	2034.86	0.0218836	experimental		RRQGGSSL		Qualified Repeats:B=4/4	custom
1040	NP_895038-8-013	1173.83	563.487	0.0372256	experimental		RQGGSSLV		Qualified Repeats:B=4/4	custom
1041	NP_895038-8-014	122.304	159.696	0.443734	experimental		QGGSSLVT		Qualified Repeats:B=4/4	custom
1042	NP_895038-8-015	171.225	162.246	0.29124	experimental		GGSSLVTG		Qualified Repeats:B=4/4	custom
1043	NP_895038-8-016	3.32733	130.11	1	experimental		GSSLVTGT		Qualified Repeats:B=4/4	custom
1044	NP_895038-8-017	0.01	123.683	1	experimental		SSLVTGTE		Qualified Repeats:B=4/4	custom
1045	NP_895038-8-018	0.306501	124.389	1	experimental		SLVTGTEV		Qualified Repeats:B=4/4	custom
1046	NP_895038-8-019	2.05435	127.12	1	experimental		LVTGTEVL		Qualified Repeats:B=4/4	custom
1047	NP_895038-8-020	65.8594	152.458	0.676394	experimental		VTGTEVLP		Qualified Repeats:B=4/4	custom
1048	NP_895038-8-021	106.419	166.754	0.523331	experimental		TGTEVLPQ		Qualified Repeats:B=4/4	custom
1049	NP_895038-8-022	2064.28	455.098	5.72816e-06	experimental		GTEVLPQA		Qualified Repeats:B=4/4	custom
1050	NP_895038-8-023	34.3221	129.633	0.864652	experimental		TEVLPQAS		Qualified Repeats:B=4/4	custom
1051	NP_895038-8-024	184.516	167.597	0.270887	experimental		EVLPQASG		Qualified Repeats:B=4/4	custom
1052	NP_895038-8-025	2358.01	493.423	1.76001e-06	experimental		VLPQASGA		Qualified Repeats:B=4/4	custom
1053	NP_895038-8-026	154.798	143.563	0.280888	experimental		LPQASGAS		Qualified Repeats:B=4/4	custom
1054	NP_895038-8-027	725.295	213.587	0.000683774	experimental		PQASGASC		Qualified Repeats:B=4/4	custom
1055	NP_895038-8-028	520.982	212.869	0.0143818	experimental		QASGASCV		Qualified Repeats:B=4/4	custom
1056	NP_895038-8-029	334.631	194.051	0.0846077	experimental		ASGASCVI		Qualified Repeats:B=4/4	custom
1057	NP_895038-8-030	284.754	192.624	0.139306	experimental		SGASCVIT		Qualified Repeats:B=4/4	custom
1058	NP_895038-8-031	322.553	163.39	0.0483532	experimental		GASCVITT		Qualified Repeats:B=4/4	custom
1059	NP_895038-8-032	386.75	178.047	0.0298315	experimental		ASCVITTD		Qualified Repeats:B=4/4	custom
1060	NP_895038-8-033	516.243	188.262	0.00610057	experimental		SCVITTDS		Qualified Repeats:B=4/4	custom
1061	NP_895038-8-034	323.984	167.944	0.0537013	experimental		CVITTDSE		Qualified Repeats:B=4/4	custom
1062	NP_895038-8-035	28.516	136.225	0.941011	experimental		VITTDSET		Qualified Repeats:B=4/4	custom
1063	NP_895038-8-036	2335.58	508.153	4.29644e-06	experimental		ITTDSETA		Qualified Repeats:B=3/4	custom
1064	NP_895038-8-037	0.439313	132.987	1	experimental		TTDSETAR		Qualified Repeats:B=4/4	custom
1065	NP_895038-8-038	5.47279	123.317	1	experimental		TDSETARV		Qualified Repeats:B=4/4	custom
1066	NP_895038-8-039	164.074	167.534	0.327376	experimental		DSETARVG		Qualified Repeats:B=4/4	custom
1067	NP_895038-8-040	996.027	366.996	0.00664415	experimental		SETARVGR		Qualified Repeats:B=3/4	custom
1068	NP_895038-8-041	2430.55	895.75	0.00665575	experimental		ETARVGRQ		Qualified Repeats:B=4/4	custom
1069	NP_895038-8-042	3492.69	1030.54	0.000700493	experimental		TARVGRQN		Qualified Repeats:B=4/4	custom
1070	NP_895038-8-043	3683.59	1078.34	0.000635037	experimental		ARVGRQNS		Qualified Repeats:B=4/4	custom
1071	Strep-tag II-neg	1866.87	591.133	0.00158683	experimental		WAAPQAAA		Qualified Repeats:B=20/20	custom
1072	Strep-tag II-pos	3405.33	729.338	3.02124e-06	experimental		WSHPQFEK		Qualified Repeats:B=20/20	custom
1073	A	1933.32	598.113	0.00122684	control	control_biosequence			LC Internal Use|Qualified Repeats:B=4/4	control
1074	AFM2	390.277	269.269	0.147203	control	control_biosequence			LC Internal Use|Qualified Repeats:B=14/15	control
1075	Biotin3-8-3	5260.62	1260.72	3.00645e-05	control	control_biosequence			LC Internal Use|Qualified Repeats:B=4/4	control
1076	C	291.31	187.717	0.120673	control	control_biosequence			LC Internal Use|Qualified Repeats:B=4/4	control
1077	CRP	3805.27	1046.31	0.000275734	control	control_biosequence			LC Internal Use|Qualified Repeats:B=4/4	control
1078	D	26.2455	132.212	0.931652	control	control_biosequence			LC Internal Use|Qualified Repeats:B=4/4	control
1079	E	0.01	125.057	1	control	control_biosequence			LC Internal Use|Qualified Repeats:B=4/4	control
1080	F	680.75	228.072	0.00283588	control	control_biosequence			LC Internal Use|Qualified Repeats:B=4/4	control
1081	G	155.547	155.177	0.316127	control	control_biosequence			LC Internal Use|Qualified Repeats:B=4/4	control
1082	H	1052.52	326.809	0.00127837	control	control_biosequence			LC Internal Use|Qualified Repeats:B=4/4	control
1083	HA	6072.65	1211.57	5.37126e-07	control	control_biosequence			LC Internal Use|Qualified Repeats:B=16/16	control
1084	I	252.151	304.622	0.407783	control	control_biosequence			LC Internal Use|Qualified Repeats:B=4/4	control
1085	K	532.145	275.692	0.0535648	control	control_biosequence			LC Internal Use|Qualified Repeats:B=4/4	control
1086	L	146	158.343	0.356471	control	control_biosequence			LC Internal Use|Qualified Repeats:B=4/4	control
1087	M	217.631	184.652	0.238528	control	control_biosequence			LC Internal Use|Qualified Repeats:B=4/4	control
1088	MAG1	3111.88	839.403	0.000209328	control	control_biosequence			LC Internal Use|Qualified Repeats:B=4/4	control
1089	N	87.4759	134.381	0.51505	control	control_biosequence			LC Internal Use|Qualified Repeats:B=4/4	control
1090	P	206.971	160.386	0.196864	control	control_biosequence			LC Internal Use|Qualified Repeats:B=4/4	control
1091	Pseudo	1576.91	336.386	2.7576e-06	control	control_biosequence			LC Internal Use|Qualified Repeats:B=1/1	control
1092	Q	2083.8	693.645	0.00266178	control	control_biosequence			LC Internal Use|Qualified Repeats:B=4/4	control
1093	R	998.518	588.959	0.0899801	control	control_biosequence			LC Internal Use|Qualified Repeats:B=3/4	control
1094	Ref4	531.642	260.52	0.0412682	control	control_biosequence			LC Internal Use|Qualified Repeats:B=12/16	control
1095	S	162.627	156.069	0.29737	control	control_biosequence			LC Internal Use|Qualified Repeats:B=4/4	control
1096	SUMOA	127.518	143.155	0.373022	control	control_biosequence			LC Internal Use|Qualified Repeats:B=4/4	control
1097	SUMOB	82.8995	166.075	0.635602	control	control_biosequence			LC Internal Use|Qualified Repeats:B=4/4	control
1098	SUMOC	24.6882	123.218	0.90484	control	control_biosequence			LC Internal Use|Qualified Repeats:B=4/4	control
1099	Strep	3270.1	807.745	5.15055e-05	control	control_biosequence			LC Internal Use|Qualified Repeats:B=4/4	control
1100	T	24.5794	137.181	0.865657	control	control_biosequence			LC Internal Use|Qualified Repeats:B=4/4	control
1101	V	146.518	157.714	0.352855	control	control_biosequence			LC Internal Use|Qualified Repeats:B=4/4	control
1102	VSVG_c3	1153.41	407.587	0.00465433	control	control_biosequence			LC Internal Use|Qualified Repeats:B=4/4	control
1103	VSVG_n3	1599.15	786.206	0.0419375	control	control_biosequence			LC Internal Use|Qualified Repeats:B=3/4	control
1104	W	1678.43	343.087	9.95906e-07	control	control_biosequence			LC Internal Use|Qualified Repeats:B=4/4	control
1105	Y	762.975	246.732	0.00198462	control	control_biosequence			LC Internal Use|Qualified Repeats:B=4/4	control
1106	c-myc	197.62	168.34	0.240391	control	control_biosequence			LC Internal Use|Qualified Repeats:B=4/4	control
1107	Ref1	1044.07	501.431	0.0373146	control	control_spike_calibration			LC Internal Use|Qualified Repeats:B=14/16	control
1108	Ref2	3093.2	797.778	0.000105527	control	control_spike_calibration			LC Internal Use|Qualified Repeats:B=16/16	control

## Sheet: CsoS1
		B-CsoS1-cy5 Signal
Index	Reporter Name	Mean	StDev	p-value	Group	Reporter Control Type	Reporter Sequence (N to C)	Accession No.	Note	Reporter Source
1	His-tag-neg	8945.01	2286.93	9.16844e-05	experimental		AHAHHA		Qualified Repeats:B=17/20	custom
2	His-tag-pos	31311	7644.52	4.20112e-05	experimental		HHHHHH		Qualified Repeats:B=20/20	custom
3	NP_895029-8-001	652.552	462.75	0.158465	experimental		MPKPSSSS		Qualified Repeats:B=3/4	custom
4	NP_895029-8-002	442.848	376.401	0.239353	experimental		PKPSSSSS		Qualified Repeats:B=4/4	custom
5	NP_895029-8-003	484.018	404.889	0.231888	experimental		KPSSSSSS		Qualified Repeats:B=4/4	custom
6	NP_895029-8-004	64.7315	231.923	0.824515	experimental		PSSSSSSD		Qualified Repeats:B=4/4	custom
7	NP_895029-8-005	299.048	297.93	0.315469	experimental		SSSSSSDS		Qualified Repeats:B=4/4	custom
8	NP_895029-8-006	61.2093	252.376	0.808356	experimental		SSSSSDSP		Qualified Repeats:B=4/4	custom
9	NP_895029-8-007	261.432	351.322	0.456764	experimental		SSSSDSPS		Qualified Repeats:B=4/4	custom
10	NP_895029-8-008	106.318	246.449	0.666157	experimental		SSSDSPSL		Qualified Repeats:B=3/4	custom
11	NP_895029-8-009	228.996	284.54	0.420909	experimental		SSDSPSLT		Qualified Repeats:B=3/4	custom
12	NP_895029-8-010	74.3091	284.193	0.87494	experimental		SDSPSLTT		Qualified Repeats:B=4/4	custom
13	NP_895029-8-011	747.916	463.249	0.106396	experimental		DSPSLTTA		Qualified Repeats:B=4/4	custom
14	NP_895029-8-012	183.269	280.961	0.514186	experimental		SPSLTTAK		Qualified Repeats:B=4/4	custom
15	NP_895029-8-013	173.106	349.28	0.620148	experimental		PSLTTAKP		Qualified Repeats:B=4/4	custom
16	NP_895029-8-014	1543.76	583.514	0.00814985	experimental		SLTTAKPA		Qualified Repeats:B=2/4	custom
17	NP_895029-8-015	169.49	309.612	0.584061	experimental		LTTAKPAG		Qualified Repeats:B=4/4	custom
18	NP_895029-8-016	437.532	436.385	0.316009	experimental		TTAKPAGS		Qualified Repeats:B=4/4	custom
19	NP_895029-8-017	212.155	290.835	0.465687	experimental		TAKPAGSE		Qualified Repeats:B=4/4	custom
20	NP_895029-8-018	239.578	286.745	0.403402	experimental		AKPAGSEV		Qualified Repeats:B=4/4	custom
21	NP_895029-8-019	1309.85	736.753	0.0754065	experimental		KPAGSEVA		Qualified Repeats:B=4/4	custom
22	NP_895029-8-020	71.7241	253.943	0.831369	experimental		PAGSEVAK		Qualified Repeats:B=4/4	custom
23	NP_895029-8-021	89.5615	287.088	0.761788	experimental		AGSEVAKK		Qualified Repeats:B=3/4	custom
24	NP_895029-8-022	84.8389	296.658	0.775585	experimental		GSEVAKKV		Qualified Repeats:B=4/4	custom
25	NP_895029-8-023	162.957	255.691	0.52389	experimental		SEVAKKVL		Qualified Repeats:B=4/4	custom
26	NP_895029-8-024	186.681	318.316	0.557538	experimental		EVAKKVLP		Qualified Repeats:B=3/4	custom
27	NP_895029-8-025	1903.7	719.698	0.00816185	experimental		VAKKVLPA		Qualified Repeats:B=4/4	custom
28	NP_895029-8-026	1023.84	496.017	0.0389931	experimental		AKKVLPAK		Qualified Repeats:B=4/4	custom
29	NP_895029-8-027	2129.61	659.384	0.0012383	experimental		KKVLPAKA		Qualified Repeats:B=4/4	custom
30	NP_895029-8-028	339.278	399.717	0.395964	experimental		KVLPAKAT		Qualified Repeats:B=3/4	custom
31	NP_895029-8-029	212.047	353.404	0.548473	experimental		VLPAKATQ		Qualified Repeats:B=4/4	custom
32	NP_895029-8-030	142.236	268.542	0.596323	experimental		LPAKATQT		Qualified Repeats:B=3/4	custom
33	NP_895029-8-031	233.681	320.683	0.466159	experimental		PAKATQTV		Qualified Repeats:B=3/4	custom
34	NP_895029-8-032	48.191	263.908	0.895494	experimental		AKATQTVD		Qualified Repeats:B=4/4	custom
35	NP_895029-8-033	76.1333	238.394	0.749439	experimental		KATQTVDV		Qualified Repeats:B=4/4	custom
36	NP_895029-8-034	363.48	346.74	0.29448	experimental		ATQTVDVS		Qualified Repeats:B=3/4	custom
37	NP_895029-8-035	676.176	439.495	0.123896	experimental		TQTVDVSA		Qualified Repeats:B=3/4	custom
38	NP_895029-8-036	527.648	340.823	0.12156	experimental		QTVDVSAS		Qualified Repeats:B=4/4	custom
39	NP_895029-8-037	55.8383	262.045	0.910355	experimental		TVDVSAST		Qualified Repeats:B=3/4	custom
40	NP_895029-8-038	558.204	308.399	0.0702772	experimental		VDVSASTS		Qualified Repeats:B=4/4	custom
41	NP_895029-8-039	438.455	289.02	0.129233	experimental		DVSASTSS		Qualified Repeats:B=4/4	custom
42	NP_895029-8-040	83.1597	259.175	0.748299	experimental		VSASTSSL		Qualified Repeats:B=3/4	custom
43	NP_895029-8-041	468.685	293.102	0.109787	experimental		SASTSSLS		Qualified Repeats:B=2/4	custom
44	NP_895029-8-042	121.253	330.184	0.713431	experimental		ASTSSLSG		Qualified Repeats:B=4/4	custom
45	NP_895029-8-043	557.771	309.093	0.0711283	experimental		STSSLSGS		Qualified Repeats:B=3/4	custom
46	NP_895029-8-044	259.887	272.159	0.339593	experimental		TSSLSGSK		Qualified Repeats:B=3/4	custom
47	NP_895029-8-045	504.138	301.356	0.0943255	experimental		SSLSGSKS		Qualified Repeats:B=3/4	custom
48	NP_895029-8-046	133.357	279.118	0.632785	experimental		SLSGSKST		Qualified Repeats:B=2/4	custom
49	NP_895029-8-047	192.611	285.638	0.500082	experimental		LSGSKSTT		Qualified Repeats:B=4/4	custom
50	NP_895029-8-048	276.392	314.792	0.379906	experimental		SGSKSTTR		Qualified Repeats:B=4/4	custom
51	NP_895029-8-049	1049.4	478.155	0.0281765	experimental		GSKSTTRR		Qualified Repeats:B=4/4	custom
52	NP_895029-8-050	1791.22	652.56	0.00604955	experimental		SKSTTRRS		Qualified Repeats:B=4/4	custom
53	NP_895029-8-051	4008.96	1388.99	0.00389661	experimental		KSTTRRSA		Qualified Repeats:B=3/4	custom
54	NP_895029-8-052	2575.95	1166.96	0.0272762	experimental		STTRRSAA		Qualified Repeats:B=4/4	custom
55	NP_895029-8-053	246.475	337.622	0.465341	experimental		TTRRSAAT		Qualified Repeats:B=4/4	custom
56	NP_895029-8-054	385.087	354.082	0.276756	experimental		TRRSAATG		Qualified Repeats:B=4/4	custom
57	NP_895029-8-055	448.881	372.167	0.227739	experimental		RRSAATGR		Qualified Repeats:B=4/4	custom
58	NP_895029-8-056	396.796	349.909	0.256765	experimental		RSAATGRT		Qualified Repeats:B=4/4	custom
59	NP_895029-8-057	662.465	436.033	0.128662	experimental		SAATGRTS		Qualified Repeats:B=4/4	custom
60	NP_895029-8-058	1568.85	573.012	0.00617986	experimental		AATGRTSA		Qualified Repeats:B=4/4	custom
61	NP_895029-8-059	617.83	426.983	0.14788	experimental		ATGRTSAS		Qualified Repeats:B=4/4	custom
62	NP_895029-8-060	401.779	295.158	0.173413	experimental		TGRTSASR		Qualified Repeats:B=4/4	custom
63	NP_895029-8-061	1873.1	778.921	0.0161775	experimental		GRTSASRA		Qualified Repeats:B=3/4	custom
64	NP_895029-8-062	500.851	414.791	0.227218	experimental		RTSASRAT		Qualified Repeats:B=3/4	custom
65	NP_895029-8-063	2229.5	863.15	0.0097903	experimental		TSASRATA		Qualified Repeats:B=4/4	custom
66	NP_895029-8-064	1831.07	883.358	0.038174	experimental		SASRATAA		Qualified Repeats:B=3/4	custom
67	NP_895029-8-065	165.509	285.568	0.562175	experimental		ASRATAAT		Qualified Repeats:B=3/4	custom
68	NP_895029-8-066	150.589	267.899	0.574015	experimental		SRATAATP		Qualified Repeats:B=4/4	custom
69	NP_895029-8-067	1239	525.289	0.0183317	experimental		RATAATPA		Qualified Repeats:B=4/4	custom
70	NP_895029-8-068	433.308	354.42	0.221458	experimental		ATAATPAS		Qualified Repeats:B=4/4	custom
71	NP_895029-8-069	178.525	269.277	0.507316	experimental		TAATPASR		Qualified Repeats:B=3/4	custom
72	NP_895029-8-070	265.259	353.669	0.453215	experimental		AATPASRG		Qualified Repeats:B=3/4	custom
73	NP_895029-8-071	521.404	395.335	0.187178	experimental		ATPASRGG		Qualified Repeats:B=4/4	custom
74	NP_895029-8-072	732.661	414.447	0.077075	experimental		TPASRGGK		Qualified Repeats:B=4/4	custom
75	NP_895029-8-073	1363.38	434.023	0.00168103	experimental		PASRGGKS		Qualified Repeats:B=4/4	custom
76	NP_895029-8-074	3260.3	1484.41	0.0280562	experimental		ASRGGKSA		Qualified Repeats:B=4/4	custom
77	NP_895029-8-075	1571.08	815.454	0.0540094	experimental		SRGGKSAA		Qualified Repeats:B=4/4	custom
78	NP_895029-8-076	290.547	304.473	0.339921	experimental		RGGKSAAG		Qualified Repeats:B=4/4	custom
79	NP_895029-8-077	592.009	350.643	0.0913229	experimental		GGKSAAGS		Qualified Repeats:B=4/4	custom
80	NP_895029-8-078	794.849	560.578	0.156191	experimental		GKSAAGSS		Qualified Repeats:B=4/4	custom
81	NP_895029-8-079	197.472	240.309	0.411195	experimental		KSAAGSSG		Qualified Repeats:B=4/4	custom
82	NP_895029-8-080	533.339	390.976	0.172503	experimental		SAAGSSGS		Qualified Repeats:B=4/4	custom
83	NP_895029-8-081	114.341	238.093	0.631038	experimental		AAGSSGSG		Qualified Repeats:B=4/4	custom
84	NP_895029-8-082	646.606	357.556	0.0705259	experimental		AGSSGSGS		Qualified Repeats:B=4/4	custom
85	NP_895029-8-083	1432.73	745.382	0.054572	experimental		GSSGSGSA		Qualified Repeats:B=4/4	custom
86	NP_895029-8-084	431.834	401.67	0.282301	experimental		SSGSGSAS		Qualified Repeats:B=4/4	custom
87	NP_895029-8-085	82.9692	259.509	0.751785	experimental		SGSGSASG		Qualified Repeats:B=3/4	custom
88	NP_895029-8-086	152.008	264.996	0.566198	experimental		GSGSASGG		Qualified Repeats:B=4/4	custom
89	NP_895029-8-087	1498.32	707.585	0.0342053	experimental		SGSASGGA		Qualified Repeats:B=4/4	custom
90	NP_895029-8-088	142.371	243.012	0.557945	experimental		GSASGGAI		Qualified Repeats:B=3/4	custom
91	NP_895029-8-089	221.396	289.099	0.443758	experimental		SASGGAIK		Qualified Repeats:B=4/4	custom
92	NP_895029-8-090	198.904	258.83	0.442176	experimental		ASGGAIKP		Qualified Repeats:B=4/4	custom
93	NP_895029-8-091	79.976	258.396	0.756919	experimental		SGGAIKPP		Qualified Repeats:B=3/4	custom
94	NP_895029-8-092	1838.06	612.833	0.00270443	experimental		GGAIKPPA		Qualified Repeats:B=3/4	custom
95	NP_895029-8-093	724.913	442.85	0.101624	experimental		GAIKPPAS		Qualified Repeats:B=4/4	custom
96	NP_895029-8-094	833.374	328.539	0.0111882	experimental		AIKPPASS		Qualified Repeats:B=3/4	custom
97	NP_895029-8-095	600.771	359.513	0.0946871	experimental		IKPPASSS		Qualified Repeats:B=4/4	custom
98	NP_895029-8-096	230.985	274.403	0.399887	experimental		KPPASSSV		Qualified Repeats:B=4/4	custom
99	NP_895029-8-097	98.6973	260.81	0.705096	experimental		PPASSSVP		Qualified Repeats:B=3/4	custom
100	NP_895029-8-098	363.214	280.383	0.195147	experimental		PASSSVPS		Qualified Repeats:B=3/4	custom
101	NP_895029-8-099	263.469	288.757	0.361514	experimental		ASSSVPSF		Qualified Repeats:B=4/4	custom
102	NP_895029-8-100	253.032	264.954	0.339545	experimental		SSSVPSFV		Qualified Repeats:B=4/4	custom
103	NP_895029-8-101	166.171	237.217	0.483586	experimental		SSVPSFVQ		Qualified Repeats:B=3/4	custom
104	NP_895029-8-102	134.379	295.638	0.64942	experimental		SVPSFVQG		Qualified Repeats:B=3/4	custom
105	NP_895029-8-103	110.317	258.112	0.669067	experimental		VPSFVQGI		Qualified Repeats:B=3/4	custom
106	NP_895029-8-104	1556.45	733.321	0.0337877	experimental		PSFVQGIA		Qualified Repeats:B=4/4	custom
107	NP_895029-8-105	297.211	297.026	0.316979	experimental		SFVQGIAL		Qualified Repeats:B=4/4	custom
108	NP_895029-8-106	213.457	324.663	0.510851	experimental		FVQGIALG		Qualified Repeats:B=3/4	custom
109	NP_895029-8-107	273.17	325.635	0.401505	experimental		VQGIALGM		Qualified Repeats:B=3/4	custom
110	NP_895029-8-108	200.9	271.927	0.460001	experimental		QGIALGMI		Qualified Repeats:B=3/4	custom
111	NP_895029-8-109	182.511	361.698	0.613821	experimental		GIALGMIE		Qualified Repeats:B=3/4	custom
112	NP_895029-8-110	178.358	242.912	0.462768	experimental		IALGMIET		Qualified Repeats:B=4/4	custom
113	NP_895029-8-111	152.332	289.058	0.598174	experimental		ALGMIETR		Qualified Repeats:B=4/4	custom
114	NP_895029-8-112	249.224	295.947	0.399689	experimental		LGMIETRG		Qualified Repeats:B=4/4	custom
115	NP_895029-8-113	504.059	332.305	0.129278	experimental		GMIETRGM		Qualified Repeats:B=4/4	custom
116	NP_895029-8-114	439.226	336.12	0.191268	experimental		MIETRGMV		Qualified Repeats:B=3/4	custom
117	NP_895029-8-115	139.167	251.617	0.580178	experimental		IETRGMVP		Qualified Repeats:B=4/4	custom
118	NP_895029-8-116	1267.86	459.669	0.00580883	experimental		ETRGMVPA		Qualified Repeats:B=4/4	custom
119	NP_895029-8-117	244.838	251.417	0.330109	experimental		TRGMVPAI		Qualified Repeats:B=2/4	custom
120	NP_895029-8-118	136.347	265.175	0.607105	experimental		RGMVPAIE		Qualified Repeats:B=2/4	custom
121	NP_895029-8-119	964.029	547.327	0.078162	experimental		GMVPAIEA		Qualified Repeats:B=4/4	custom
122	NP_895029-8-120	787.881	456.47	0.0843223	experimental		MVPAIEAA		Qualified Repeats:B=4/4	custom
123	NP_895029-8-121	122.702	280.019	0.661227	experimental		VPAIEAAD		Qualified Repeats:B=4/4	custom
124	NP_895029-8-122	521.968	459.15	0.255586	experimental		PAIEAADA		Qualified Repeats:B=4/4	custom
125	NP_895029-8-123	13.6175	227.662	0.994806	experimental		AIEAADAM		Qualified Repeats:B=4/4	custom
126	NP_895029-8-124	86.5692	221.003	0.695253	experimental		IEAADAMT		Qualified Repeats:B=3/4	custom
127	NP_895029-8-125	57.7156	215.876	0.843877	experimental		EAADAMTK		Qualified Repeats:B=4/4	custom
128	NP_895029-8-126	777.664	509.402	0.126831	experimental		AADAMTKA		Qualified Repeats:B=4/4	custom
129	NP_895029-8-127	965.921	536.138	0.0715862	experimental		ADAMTKAA		Qualified Repeats:B=4/4	custom
130	NP_895029-8-128	47.0502	222.987	0.843896	experimental		DAMTKAAE		Qualified Repeats:B=3/4	custom
131	NP_895029-8-129	29.1132	231.095	0.985041	experimental		AMTKAAEV		Qualified Repeats:B=4/4	custom
132	NP_895029-8-130	253.247	366.591	0.520778	experimental		MTKAAEVN		Qualified Repeats:B=4/4	custom
133	NP_895029-8-131	301.734	373.457	0.41909	experimental		TKAAEVNL		Qualified Repeats:B=2/4	custom
134	NP_895029-8-132	145.216	283.603	0.6086	experimental		KAAEVNLI		Qualified Repeats:B=4/4	custom
135	NP_895029-8-133	277.782	289.984	0.338072	experimental		AAEVNLIS		Qualified Repeats:B=2/4	custom
136	NP_895029-8-134	178.899	279.227	0.521696	experimental		AEVNLISR		Qualified Repeats:B=4/4	custom
137	NP_895029-8-135	305.483	372.528	0.41217	experimental		EVNLISRE		Qualified Repeats:B=4/4	custom
138	NP_895029-8-136	356.128	351.12	0.310427	experimental		VNLISREY		Qualified Repeats:B=4/4	custom
139	NP_895029-8-137	336.639	281.861	0.232313	experimental		NLISREYV		Qualified Repeats:B=3/4	custom
140	NP_895029-8-138	309.44	345.237	0.370055	experimental		LISREYVG		Qualified Repeats:B=4/4	custom
141	NP_895029-8-139	65.1258	230.575	0.777585	experimental		ISREYVGG		Qualified Repeats:B=3/4	custom
142	NP_895029-8-140	219.736	279.259	0.431338	experimental		SREYVGGG		Qualified Repeats:B=4/4	custom
143	NP_895029-8-141	229.578	341.392	0.501254	experimental		REYVGGGY		Qualified Repeats:B=3/4	custom
144	NP_895029-8-142	178.48	366.602	0.626343	experimental		EYVGGGYV		Qualified Repeats:B=2/4	custom
145	NP_895029-8-143	156.756	250.686	0.531744	experimental		YVGGGYVT		Qualified Repeats:B=4/4	custom
146	NP_895029-8-144	240.021	269.39	0.372909	experimental		VGGGYVTV		Qualified Repeats:B=3/4	custom
147	NP_895029-8-145	242.063	335.342	0.470366	experimental		GGGYVTVM		Qualified Repeats:B=4/4	custom
148	NP_895029-8-146	259.562	329.133	0.430303	experimental		GGYVTVMV		Qualified Repeats:B=4/4	custom
149	NP_895029-8-147	301.893	314.332	0.33681	experimental		GYVTVMVR		Qualified Repeats:B=4/4	custom
150	NP_895029-8-148	454.617	398.206	0.253565	experimental		YVTVMVRG		Qualified Repeats:B=4/4	custom
151	NP_895029-8-149	359.594	309.156	0.244741	experimental		VTVMVRGE		Qualified Repeats:B=4/4	custom
152	NP_895029-8-150	349.085	359.131	0.331007	experimental		TVMVRGET		Qualified Repeats:B=4/4	custom
153	NP_895029-8-151	410.237	346.583	0.236517	experimental		VMVRGETG		Qualified Repeats:B=4/4	custom
154	NP_895029-8-152	1932.46	860.847	0.0247695	experimental		MVRGETGA		Qualified Repeats:B=4/4	custom
155	NP_895029-8-153	92.6412	282.989	0.743375	experimental		VRGETGAV		Qualified Repeats:B=2/4	custom
156	NP_895029-8-154	76.7624	235.572	0.744518	experimental		RGETGAVN		Qualified Repeats:B=4/4	custom
157	NP_895029-8-155	795.832	442.864	0.0723153	experimental		GETGAVNA		Qualified Repeats:B=3/4	custom
158	NP_895029-8-156	995.431	606.744	0.100857	experimental		ETGAVNAA		Qualified Repeats:B=4/4	custom
159	NP_895029-8-157	95.5533	244.718	0.699719	experimental		TGAVNAAV		Qualified Repeats:B=4/4	custom
160	NP_895029-8-158	147.261	263.646	0.57644	experimental		GAVNAAVR		Qualified Repeats:B=3/4	custom
161	NP_895029-8-159	1342.47	626.257	0.0320506	experimental		AVNAAVRA		Qualified Repeats:B=4/4	custom
162	NP_895029-8-160	606.158	349.451	0.0827924	experimental		VNAAVRAG		Qualified Repeats:B=4/4	custom
163	NP_895029-8-161	2338.65	817.271	0.00421357	experimental		NAAVRAGA		Qualified Repeats:B=4/4	custom
164	NP_895029-8-162	92.7583	232.889	0.690395	experimental		AAVRAGAD		Qualified Repeats:B=3/4	custom
165	NP_895029-8-163	1140.24	530.508	0.0315964	experimental		AVRAGADA		Qualified Repeats:B=4/4	custom
166	NP_895029-8-164	114.619	255.181	0.653292	experimental		VRAGADAC		Qualified Repeats:B=3/4	custom
167	NP_895029-8-165	80.8092	228.43	0.812785	experimental		RAGADACE		Qualified Repeats:B=4/4	custom
168	NP_895029-8-166	71.7009	240.895	0.855438	experimental		AGADACER		Qualified Repeats:B=4/4	custom
169	NP_895029-8-167	54.6374	261.093	0.834232	experimental		GADACERV		Qualified Repeats:B=4/4	custom
170	NP_895029-8-168	73.0282	264.649	0.795266	experimental		ADACERVG		Qualified Repeats:B=4/4	custom
171	NP_895029-8-169	85.6419	289.528	0.858208	experimental		DACERVGD		Qualified Repeats:B=4/4	custom
172	NP_895029-8-170	0.01	203.299	1	experimental		ACERVGDG		Qualified Repeats:B=3/4	custom
173	NP_895029-8-171	167.246	318.268	0.599222	experimental		CERVGDGL		Qualified Repeats:B=3/4	custom
174	NP_895029-8-172	97.6238	268.965	0.716617	experimental		ERVGDGLV		Qualified Repeats:B=4/4	custom
175	NP_895029-8-173	1098.26	487.293	0.0242006	experimental		RVGDGLVA		Qualified Repeats:B=4/4	custom
176	NP_895029-8-174	868.25	524.831	0.0980366	experimental		VGDGLVAA		Qualified Repeats:B=4/4	custom
177	NP_895029-8-175	300.808	343.072	0.38056	experimental		GDGLVAAH		Qualified Repeats:B=4/4	custom
178	NP_895029-8-176	735.164	425.864	0.0842755	experimental		DGLVAAHI		Qualified Repeats:B=4/4	custom
179	NP_895029-8-177	371.285	292.429	0.204178	experimental		GLVAAHII		Qualified Repeats:B=4/4	custom
180	NP_895029-8-178	2992.08	816.776	0.000248783	experimental		LVAAHIIA		Qualified Repeats:B=4/4	custom
181	NP_895029-8-179	660.142	418.394	0.114589	experimental		VAAHIIAR		Qualified Repeats:B=4/4	custom
182	NP_895029-8-180	1070.68	551.014	0.0519887	experimental		AAHIIARP		Qualified Repeats:B=4/4	custom
183	NP_895029-8-181	3610.22	1072.93	0.000765337	experimental		AHIIARPH		Qualified Repeats:B=3/4	custom
184	NP_895029-8-182	4880.5	2155.89	0.0235774	experimental		HIIARPHQ		Qualified Repeats:B=4/4	custom
185	NP_895029-8-183	1918.38	813.105	0.0183006	experimental		IIARPHQE		Qualified Repeats:B=4/4	custom
186	NP_895029-8-184	1313.55	501.685	0.00883301	experimental		IARPHQEV		Qualified Repeats:B=4/4	custom
187	NP_895029-8-185	105.098	260.803	0.686946	experimental		ARPHQEVE		Qualified Repeats:B=3/4	custom
188	NP_895029-8-186	190.119	305.715	0.533993	experimental		RPHQEVEP		Qualified Repeats:B=3/4	custom
189	NP_895029-8-187	1445.56	478.194	0.00250151	experimental		PHQEVEPA		Qualified Repeats:B=4/4	custom
190	NP_895029-8-188	66.5013	261.364	0.847218	experimental		HQEVEPAL		Qualified Repeats:B=4/4	custom
191	NP_895029-8-189	39.0031	213.26	0.978688	experimental		QEVEPALR		Qualified Repeats:B=4/4	custom
192	NP_895029-8-190	25.2743	209.191	0.952852	experimental		EVEPALRP		Qualified Repeats:B=4/4	custom
193	NP_895029-8-191	79.6802	214.936	0.710832	experimental		VEPALRPT		Qualified Repeats:B=3/4	custom
194	NP_895029-8-192	614.002	371.521	0.0983771	experimental		EPALRPTH		Qualified Repeats:B=4/4	custom
195	NP_895029-8-193	3311.26	1001.78	0.000947758	experimental		PALRPTHA		Qualified Repeats:B=4/4	custom
196	NP_895029-8-194	467.191	342.036	0.171939	experimental		ALRPTHAK		Qualified Repeats:B=4/4	custom
197	NP_895029-8-195	704.722	418.459	0.0921441	experimental		LRPTHAKR		Qualified Repeats:B=4/4	custom
198	NP_895029-8-196	1962.32	566.218	0.000528498	experimental		RPTHAKRR		Qualified Repeats:B=4/4	custom
199	NP_895029-8-197	2505.66	695.204	0.000312837	experimental		PTHAKRRS		Qualified Repeats:B=3/4	custom
200	NP_895032-8-001	1292.47	419.287	0.00205102	experimental		MAYRNRNL		Qualified Repeats:B=5/5	custom
201	NP_895032-8-002	4955.87	1679.95	0.00317573	experimental		AYRNRNLA		Qualified Repeats:B=4/5	custom
202	NP_895032-8-003	1175.47	579.418	0.0424742	experimental		YRNRNLAS		Qualified Repeats:B=5/5	custom
203	NP_895032-8-004	599.866	440.148	0.172895	experimental		RNRNLASQ		Qualified Repeats:B=5/5	custom
204	NP_895032-8-005	409.062	337.635	0.225655	experimental		NRNLASQT		Qualified Repeats:B=5/5	custom
205	NP_895032-8-006	198.74	284.469	0.484753	experimental		RNLASQTQ		Qualified Repeats:B=5/5	custom
206	NP_895032-8-007	286.054	306.162	0.350107	experimental		NLASQTQR		Qualified Repeats:B=5/5	custom
207	NP_895032-8-008	668.45	399.484	0.0942503	experimental		LASQTQRP		Qualified Repeats:B=5/5	custom
208	NP_895032-8-009	555.269	364.495	0.127636	experimental		ASQTQRPL		Qualified Repeats:B=5/5	custom
209	NP_895032-8-010	3596.41	1389.38	0.0096351	experimental		SQTQRPLA		Qualified Repeats:B=5/5	custom
210	NP_895032-8-011	294.429	316.856	0.352745	experimental		QTQRPLAP		Qualified Repeats:B=5/5	custom
211	NP_895032-8-012	328.336	351.7	0.350497	experimental		TQRPLAPT		Qualified Repeats:B=5/5	custom
212	NP_895032-8-013	2130.71	828.239	0.0100897	experimental		QRPLAPTA		Qualified Repeats:B=5/5	custom
213	NP_895032-8-014	158.271	302.054	0.600267	experimental		RPLAPTAP		Qualified Repeats:B=5/5	custom
214	NP_895032-8-015	149.807	251.931	0.552061	experimental		PLAPTAPR		Qualified Repeats:B=5/5	custom
215	NP_895032-8-016	1155	518.724	0.0259631	experimental		LAPTAPRR		Qualified Repeats:B=5/5	custom
216	NP_895032-8-017	2085.65	586.628	0.0003772	experimental		APTAPRRR		Qualified Repeats:B=5/5	custom
217	NP_895032-8-018	1553.28	588.27	0.00827614	experimental		PTAPRRRP		Qualified Repeats:B=5/5	custom
218	NP_895032-8-019	1359.61	505.912	0.00719643	experimental		TAPRRRPV		Qualified Repeats:B=5/5	custom
219	NP_895032-8-020	674.41	411.361	0.101096	experimental		APRRRPVV		Qualified Repeats:B=4/5	custom
220	NP_895032-8-021	593.327	308.996	0.05482	experimental		PRRRPVVT		Qualified Repeats:B=4/5	custom
221	NP_895032-8-022	405.997	322.028	0.20737	experimental		RRRPVVTP		Qualified Repeats:B=5/5	custom
222	NP_895032-8-023	224.431	332.964	0.500259	experimental		RRPVVTPQ		Qualified Repeats:B=5/5	custom
223	NP_895032-8-024	129.686	237.602	0.58517	experimental		RPVVTPQI		Qualified Repeats:B=4/5	custom
224	NP_895032-8-025	355.774	334.65	0.287697	experimental		PVVTPQIS		Qualified Repeats:B=4/5	custom
225	NP_895032-8-026	42.062	229.478	0.908591	experimental		VVTPQISD		Qualified Repeats:B=4/5	custom
226	NP_895032-8-027	135.804	278.962	0.626364	experimental		VTPQISDR		Qualified Repeats:B=5/5	custom
227	NP_895032-8-028	372.358	282.471	0.187403	experimental		TPQISDRS		Qualified Repeats:B=4/5	custom
228	NP_895032-8-029	852.268	417.822	0.0413586	experimental		PQISDRSR		Qualified Repeats:B=4/5	custom
229	NP_895032-8-030	1037.39	476.936	0.0296105	experimental		QISDRSRL		Qualified Repeats:B=5/5	custom
230	NP_895032-8-031	1353.7	522.689	0.00959653	experimental		ISDRSRLR		Qualified Repeats:B=5/5	custom
231	NP_895032-8-032	1575.29	490.691	0.00132478	experimental		SDRSRLRG		Qualified Repeats:B=5/5	custom
232	NP_895032-8-033	1107.6	468.851	0.0181514	experimental		DRSRLRGF		Qualified Repeats:B=5/5	custom
233	NP_895032-8-034	7186.71	2289.46	0.00169389	experimental		RSRLRGFA		Qualified Repeats:B=5/5	custom
234	NP_895032-8-035	282.406	333.185	0.396633	experimental		SRLRGFAN		Qualified Repeats:B=4/5	custom
235	NP_895032-8-036	352.003	297.735	0.237069	experimental		RLRGFANV		Qualified Repeats:B=5/5	custom
236	NP_895032-8-037	278.322	310.553	0.370108	experimental		LRGFANVG		Qualified Repeats:B=5/5	custom
237	NP_895032-8-038	792.166	413.137	0.055166	experimental		RGFANVGS		Qualified Repeats:B=5/5	custom
238	NP_895032-8-039	265.034	288.336	0.357968	experimental		GFANVGSG		Qualified Repeats:B=5/5	custom
239	NP_895032-8-040	207.934	251.141	0.407664	experimental		FANVGSGP		Qualified Repeats:B=5/5	custom
240	NP_895032-8-041	137.612	251.527	0.584283	experimental		ANVGSGPC		Qualified Repeats:B=4/5	custom
241	NP_895032-8-042	374.523	297.296	0.207725	experimental		NVGSGPCH		Qualified Repeats:B=5/5	custom
242	NP_895032-8-043	844.035	358.077	0.0184092	experimental		VGSGPCHP		Qualified Repeats:B=5/5	custom
243	NP_895033-8-001	668.424	370.297	0.0710407	experimental		MAKQSSRE		Qualified Repeats:B=5/5	custom
244	NP_895033-8-002	698.659	470.851	0.137831	experimental		AKQSSREL		Qualified Repeats:B=4/4	custom
245	NP_895033-8-003	2562.25	1006.04	0.0108643	experimental		KQSSRELA		Qualified Repeats:B=5/5	custom
246	NP_895033-8-004	26.2287	239.391	0.977572	experimental		QSSRELAL		Qualified Repeats:B=3/4	custom
247	NP_895033-8-005	46.9894	265.137	0.897219	experimental		SSRELALE		Qualified Repeats:B=5/5	custom
248	NP_895033-8-006	15.0736	217.757	1	experimental		SRELALER		Qualified Repeats:B=4/4	custom
249	NP_895033-8-007	350.977	329.195	0.286318	experimental		RELALERR		Qualified Repeats:B=5/5	custom
250	NP_895033-8-008	283.455	221.369	0.200354	experimental		ELALERRK		Qualified Repeats:B=2/4	custom
251	NP_895033-8-009	2488.91	1077.01	0.0208281	experimental		LALERRKA		Qualified Repeats:B=5/5	custom
252	NP_895033-8-010	461.208	355.982	0.195088	experimental		ALERRKAL		Qualified Repeats:B=4/4	custom
253	NP_895033-8-011	795.086	417.922	0.0570931	experimental		LERRKALS		Qualified Repeats:B=5/5	custom
254	NP_895033-8-012	139.053	277.402	0.61616	experimental		ERRKALSN		Qualified Repeats:B=3/4	custom
255	NP_895033-8-013	717.022	422.386	0.0895723	experimental		RRKALSNS		Qualified Repeats:B=5/5	custom
256	NP_895033-8-014	587.584	408.318	0.150115	experimental		RKALSNSG		Qualified Repeats:B=3/4	custom
257	NP_895033-8-015	692.899	352.609	0.0493925	experimental		KALSNSGK		Qualified Repeats:B=5/5	custom
258	NP_895033-8-016	239.937	319.96	0.453288	experimental		ALSNSGKK		Qualified Repeats:B=4/4	custom
259	NP_895033-8-017	471.412	386.613	0.222687	experimental		LSNSGKKS		Qualified Repeats:B=5/5	custom
260	NP_895033-8-018	361.201	290.111	0.213087	experimental		SNSGKKST		Qualified Repeats:B=3/4	custom
261	NP_895033-8-019	623.79	408.713	0.126929	experimental		NSGKKSTT		Qualified Repeats:B=5/5	custom
262	NP_895033-8-020	630.302	367.436	0.0862514	experimental		SGKKSTTL		Qualified Repeats:B=4/4	custom
263	NP_895033-8-021	606.178	494.375	0.220113	experimental		GKKSTTLN		Qualified Repeats:B=3/5	custom
264	NP_895033-8-022	683.411	543.751	0.208781	experimental		KKSTTLNG		Qualified Repeats:B=4/4	custom
265	NP_895033-8-023	629.373	423.088	0.136839	experimental		KSTTLNGS		Qualified Repeats:B=5/5	custom
266	NP_895033-8-024	414.42	340.337	0.223319	experimental		STTLNGSS		Qualified Repeats:B=4/4	custom
267	NP_895033-8-025	83.0994	208.049	0.689564	experimental		TTLNGSSP		Qualified Repeats:B=4/5	custom
268	NP_895033-8-026	108.759	268.865	0.685818	experimental		TLNGSSPN		Qualified Repeats:B=3/4	custom
269	NP_895033-8-027	266.181	325.947	0.414105	experimental		LNGSSPNR		Qualified Repeats:B=5/5	custom
270	NP_895033-8-028	684.973	320.122	0.0323659	experimental		NGSSPNRI		Qualified Repeats:B=2/4	custom
271	NP_895033-8-029	1025.1	473.772	0.0304761	experimental		GSSPNRIR		Qualified Repeats:B=5/5	custom
272	NP_895033-8-030	874.132	433.451	0.0437155	experimental		SSPNRIRT		Qualified Repeats:B=4/4	custom
273	NP_895033-8-031	4019.82	1291.41	0.0018524	experimental		SPNRIRTA		Qualified Repeats:B=5/5	custom
274	NP_895033-8-032	948.458	405.189	0.0192359	experimental		PNRIRTAS		Qualified Repeats:B=4/4	custom
275	NP_895033-8-033	206.375	280.304	0.461546	experimental		NRIRTASD		Qualified Repeats:B=5/5	custom
276	NP_895033-8-034	1272.05	618.002	0.0395461	experimental		RIRTASDA		Qualified Repeats:B=4/4	custom
277	NP_895033-8-035	172.02	221.956	0.4383	experimental		IRTASDAR		Qualified Repeats:B=4/5	custom
278	NP_895033-8-036	420.139	281.134	0.135034	experimental		RTASDARL		Qualified Repeats:B=3/4	custom
279	NP_895033-8-037	368.14	326.28	0.259165	experimental		TASDARLT		Qualified Repeats:B=5/5	custom
280	NP_895033-8-038	402.434	315.594	0.202223	experimental		ASDARLTR		Qualified Repeats:B=4/4	custom
281	NP_895033-8-039	351.344	319.672	0.271704	experimental		SDARLTRT		Qualified Repeats:B=4/5	custom
282	NP_895033-8-040	73.4379	251.178	0.769986	experimental		DARLTRTD		Qualified Repeats:B=3/4	custom
283	NP_895033-8-041	223.78	314.347	0.476507	experimental		ARLTRTDQ		Qualified Repeats:B=5/5	custom
284	NP_895033-8-042	608.806	318.299	0.0557727	experimental		RLTRTDQS		Qualified Repeats:B=4/4	custom
285	NP_895033-8-043	122.129	234.763	0.602886	experimental		LTRTDQSF		Qualified Repeats:B=5/5	custom
286	NP_895033-8-044	137.69	234.886	0.557718	experimental		TRTDQSFV		Qualified Repeats:B=4/4	custom
287	NP_895033-8-045	229.918	283.037	0.416576	experimental		RTDQSFVK		Qualified Repeats:B=5/5	custom
288	NP_895033-8-046	1146.97	572.95	0.045286	experimental		TDQSFVKA		Qualified Repeats:B=4/4	custom
289	NP_895033-8-047	90.0545	221.422	0.684202	experimental		DQSFVKAG		Qualified Repeats:B=4/5	custom
290	NP_895033-8-048	419.07	359.531	0.243746	experimental		QSFVKAGK		Qualified Repeats:B=4/4	custom
291	NP_895033-8-049	547.878	410.336	0.181785	experimental		SFVKAGKE		Qualified Repeats:B=3/5	custom
292	NP_895033-8-050	605.753	318.647	0.0572839	experimental		FVKAGKES		Qualified Repeats:B=4/4	custom
293	NP_895033-8-051	180.709	239.525	0.450552	experimental		VKAGKESV		Qualified Repeats:B=5/5	custom
294	NP_895033-8-052	211.51	277.045	0.445165	experimental		KAGKESVQ		Qualified Repeats:B=4/4	custom
295	NP_895033-8-053	64.8756	233.534	0.781153	experimental		AGKESVQL		Qualified Repeats:B=5/5	custom
296	NP_895033-8-054	152.488	358.05	0.670173	experimental		GKESVQLT		Qualified Repeats:B=3/4	custom
297	NP_895033-8-055	847.456	482.4	0.0789413	experimental		KESVQLTA		Qualified Repeats:B=4/5	custom
298	NP_895033-8-056	20.3355	216.508	0.925164	experimental		ESVQLTAP		Qualified Repeats:B=2/4	custom
299	NP_895033-8-057	134.314	242.265	0.579274	experimental		SVQLTAPK		Qualified Repeats:B=3/5	custom
300	NP_895033-8-058	258.159	316.327	0.414406	experimental		VQLTAPKR		Qualified Repeats:B=2/4	custom
301	NP_895033-8-059	429.309	374.847	0.252059	experimental		QLTAPKRE		Qualified Repeats:B=4/5	custom
302	NP_895033-8-060	404.337	375.53	0.281578	experimental		LTAPKREQ		Qualified Repeats:B=4/4	custom
303	NP_895033-8-061	293.258	322.744	0.363509	experimental		TAPKREQL		Qualified Repeats:B=5/5	custom
304	NP_895033-8-062	3.42712	215.426	1	experimental		APKREQLD		Qualified Repeats:B=4/4	custom
305	NP_895033-8-063	13.6429	260.253	1	experimental		PKREQLDT		Qualified Repeats:B=3/5	custom
306	NP_895033-8-064	289.42	327.348	0.376593	experimental		KREQLDTS		Qualified Repeats:B=4/4	custom
307	NP_895033-8-065	124.377	264.822	0.664719	experimental		REQLDTSF		Qualified Repeats:B=5/5	custom
308	NP_895033-8-066	113.751	232.845	0.625155	experimental		EQLDTSFV		Qualified Repeats:B=3/4	custom
309	NP_895033-8-067	1134.02	620.319	0.0675134	experimental		QLDTSFVA		Qualified Repeats:B=5/5	custom
310	NP_895033-8-068	360.757	352.78	0.306461	experimental		LDTSFVAS		Qualified Repeats:B=4/4	custom
311	NP_895033-8-069	133.289	283.139	0.641854	experimental		DTSFVASR		Qualified Repeats:B=5/5	custom
312	NP_895033-8-070	360.719	300.352	0.229727	experimental		TSFVASRE		Qualified Repeats:B=3/4	custom
313	NP_895033-8-071	877.224	427.886	0.0403383	experimental		SFVASRES		Qualified Repeats:B=4/5	custom
314	NP_895033-8-072	823.411	428.849	0.0548366	experimental		FVASRESS		Qualified Repeats:B=4/4	custom
315	NP_895033-8-073	38.8735	214.018	0.913916	experimental		VASRESSG		Qualified Repeats:B=5/5	custom
316	NP_895033-8-074	857.057	440.035	0.0514357	experimental		ASRESSGA		Qualified Repeats:B=4/4	custom
317	NP_895033-8-075	244.196	291.748	0.402557	experimental		SRESSGAS		Qualified Repeats:B=4/5	custom
318	NP_895033-8-076	12.1887	246.29	0.986369	experimental		RESSGASR		Qualified Repeats:B=4/4	custom
319	NP_895033-8-077	626.371	364.778	0.0859354	experimental		ESSGASRR		Qualified Repeats:B=5/5	custom
320	NP_895033-8-078	1460.95	791.537	0.064917	experimental		SSGASRRQ		Qualified Repeats:B=3/4	custom
321	NP_895033-8-079	1166.24	497.489	0.0190581	experimental		SGASRRQV		Qualified Repeats:B=5/5	custom
322	NP_895033-8-080	1308.84	538.469	0.0150645	experimental		GASRRQVK		Qualified Repeats:B=4/4	custom
323	NP_895033-8-081	485.622	401.077	0.225945	experimental		ASRRQVKT		Qualified Repeats:B=5/5	custom
324	NP_895033-8-082	407.48	305.188	0.181791	experimental		SRRQVKTI		Qualified Repeats:B=4/4	custom
325	NP_895033-8-083	714.283	427.09	0.0944164	experimental		RRQVKTIR		Qualified Repeats:B=5/5	custom
326	NP_895033-8-084	1201.76	441.288	0.00645976	experimental		RQVKTIRN		Qualified Repeats:B=4/4	custom
327	NP_895033-8-085	1392.09	563.922	0.013559	experimental		QVKTIRNS		Qualified Repeats:B=5/5	custom
328	NP_895033-8-086	1429.5	688.572	0.0378787	experimental		VKTIRNSS		Qualified Repeats:B=4/4	custom
329	NP_895033-8-087	1163.84	434.135	0.00734054	experimental		KTIRNSSR		Qualified Repeats:B=5/5	custom
330	NP_895033-8-088	528.051	383.655	0.168681	experimental		TIRNSSRE		Qualified Repeats:B=3/4	custom
331	NP_895033-8-089	684.589	413.979	0.0981709	experimental		IRNSSREL		Qualified Repeats:B=5/5	custom
332	NP_895033-8-090	427.702	363.402	0.23919	experimental		RNSSRELV		Qualified Repeats:B=4/4	custom
333	NP_895033-8-091	52.7418	219.113	0.809771	experimental		NSSRELVL		Qualified Repeats:B=4/5	custom
334	NP_895033-8-092	630.218	427.904	0.140779	experimental		SSRELVLA		Qualified Repeats:B=4/4	custom
335	NP_895033-8-093	60.4606	206.192	0.884647	experimental		SRELVLAR		Qualified Repeats:B=3/5	custom
336	NP_895033-8-094	928.942	447.319	0.0378183	experimental		RELVLARR		Qualified Repeats:B=3/4	custom
337	NP_895033-8-095	418.678	371.093	0.259193	experimental		ELVLARRD		Qualified Repeats:B=4/5	custom
338	NP_895033-8-096	476.908	329.719	0.148037	experimental		LVLARRDE		Qualified Repeats:B=3/4	custom
339	NP_895033-8-097	447.688	314.81	0.154974	experimental		VLARRDEL		Qualified Repeats:B=5/5	custom
340	NP_895033-8-098	822.578	461.138	0.0744381	experimental		LARRDELS		Qualified Repeats:B=4/4	custom
341	NP_895033-8-099	86.2627	225.165	0.785437	experimental		ARRDELSR		Qualified Repeats:B=4/5	custom
342	NP_895033-8-100	567.932	383.056	0.138146	experimental		RRDELSRR		Qualified Repeats:B=4/4	custom
343	NP_895033-8-101	582.599	380.915	0.126124	experimental		RDELSRRG		Qualified Repeats:B=5/5	custom
344	NP_895033-8-102	715.2	313.958	0.0227172	experimental		DELSRRGQ		Qualified Repeats:B=2/4	custom
345	NP_895033-8-103	704.696	500.112	0.158786	experimental		ELSRRGQP		Qualified Repeats:B=5/5	custom
346	NP_895033-8-104	5861.73	2003.26	0.00343044	experimental		LSRRGQPA		Qualified Repeats:B=4/4	custom
347	NP_895033-8-105	2310.2	863.853	0.00748481	experimental		SRRGQPAA		Qualified Repeats:B=5/5	custom
348	NP_895033-8-106	412.537	271.831	0.129085	experimental		RRGQPAAK		Qualified Repeats:B=4/4	custom
349	NP_895033-8-107	603.144	344.238	0.0797347	experimental		RGQPAAKS		Qualified Repeats:B=4/5	custom
350	NP_895033-8-108	418.284	387.143	0.279918	experimental		GQPAAKSK		Qualified Repeats:B=4/4	custom
351	NP_895033-8-109	83.3583	224.979	0.732106	experimental		QPAAKSKD		Qualified Repeats:B=5/5	custom
352	NP_895033-8-110	123.228	255.898	0.630103	experimental		PAAKSKDR		Qualified Repeats:B=3/4	custom
353	NP_895033-8-111	271.25	342.896	0.428882	experimental		AAKSKDRT		Qualified Repeats:B=5/5	custom
354	NP_895033-8-112	1297.33	491.972	0.00836033	experimental		AKSKDRTR		Qualified Repeats:B=3/4	custom
355	NP_895033-8-113	4238.28	1356.6	0.0017817	experimental		KSKDRTRA		Qualified Repeats:B=5/5	custom
356	NP_895033-8-114	966.227	587.099	0.0997907	experimental		SKDRTRAE		Qualified Repeats:B=4/4	custom
357	NP_895033-8-115	734.312	386.364	0.0573422	experimental		KDRTRAEV		Qualified Repeats:B=4/5	custom
358	NP_895033-8-116	80.5527	246.255	0.743568	experimental		DRTRAEVE		Qualified Repeats:B=4/4	custom
359	NP_895033-8-117	204.159	256.416	0.425885	experimental		RTRAEVEK		Qualified Repeats:B=5/5	custom
360	NP_895033-8-118	37.3168	255.441	0.909099	experimental		TRAEVEKI		Qualified Repeats:B=4/4	custom
361	NP_895033-8-119	234.825	298.624	0.431629	experimental		RAEVEKIS		Qualified Repeats:B=5/5	custom
362	NP_895033-8-120	292.859	334.208	0.380849	experimental		AEVEKISS		Qualified Repeats:B=3/4	custom
363	NP_895033-8-121	64.5645	217.643	0.797037	experimental		EVEKISSK		Qualified Repeats:B=5/5	custom
364	NP_895033-8-122	336.202	286.957	0.241323	experimental		VEKISSKV		Qualified Repeats:B=4/4	custom
365	NP_895033-8-123	460.484	384.646	0.231213	experimental		EKISSKVS		Qualified Repeats:B=4/5	custom
366	NP_895033-8-124	641.216	408.67	0.116617	experimental		KISSKVSQ		Qualified Repeats:B=4/4	custom
367	NP_895033-8-125	420.034	305.73	0.169454	experimental		ISSKVSQQ		Qualified Repeats:B=4/5	custom
368	NP_895033-8-126	237.578	321.684	0.460155	experimental		SSKVSQQD		Qualified Repeats:B=4/4	custom
369	NP_895033-8-127	1071.07	657.409	0.103241	experimental		SKVSQQDA		Qualified Repeats:B=5/5	custom
370	NP_895033-8-128	1791.44	738.395	0.0152545	experimental		KVSQQDAA		Qualified Repeats:B=3/4	custom
371	NP_895033-8-129	166.839	267.442	0.532711	experimental		VSQQDAAK		Qualified Repeats:B=4/5	custom
372	NP_895033-8-130	339.798	335.136	0.310595	experimental		SQQDAAKK		Qualified Repeats:B=4/4	custom
373	NP_895033-8-131	206.606	298.718	0.489134	experimental		QQDAAKKQ		Qualified Repeats:B=5/5	custom
374	NP_895033-8-132	138.708	277.709	0.617424	experimental		QDAAKKQV		Qualified Repeats:B=4/4	custom
375	NP_895033-8-133	267.353	320.187	0.403693	experimental		DAAKKQVN		Qualified Repeats:B=5/5	custom
376	NP_895033-8-134	240.108	331.778	0.469222	experimental		AAKKQVND		Qualified Repeats:B=3/4	custom
377	NP_895033-8-135	294.144	284.59	0.301305	experimental		AKKQVNDL		Qualified Repeats:B=4/5	custom
378	NP_895033-8-136	1163.79	528.327	0.0276	experimental		KKQVNDLA		Qualified Repeats:B=4/4	custom
379	NP_895033-8-137	501.744	319.721	0.116551	experimental		KQVNDLAS		Qualified Repeats:B=4/5	custom
380	NP_895033-8-138	77.6673	218.452	0.831707	experimental		QVNDLASD		Qualified Repeats:B=4/4	custom
381	NP_895033-8-139	111.226	267.573	0.677623	experimental		VNDLASDQ		Qualified Repeats:B=5/5	custom
382	NP_895033-8-140	110.231	288.593	0.748472	experimental		NDLASDQK		Qualified Repeats:B=3/4	custom
383	NP_895033-8-141	82.5692	246.298	0.737427	experimental		DLASDQKG		Qualified Repeats:B=4/5	custom
384	NP_895033-8-142	109.648	258.602	0.671542	experimental		LASDQKGV		Qualified Repeats:B=4/4	custom
385	NP_895033-8-143	57.7377	266.332	0.848321	experimental		ASDQKGVD		Qualified Repeats:B=3/5	custom
386	NP_895033-8-144	11.7294	225.517	0.973955	experimental		SDQKGVDE		Qualified Repeats:B=3/4	custom
387	NP_895033-8-145	142.301	226.587	0.529965	experimental		DQKGVDES		Qualified Repeats:B=5/5	custom
388	NP_895033-8-146	509.9	392.505	0.193884	experimental		QKGVDESS		Qualified Repeats:B=4/4	custom
389	NP_895033-8-147	271.701	313.019	0.385363	experimental		KGVDESSS		Qualified Repeats:B=5/5	custom
390	NP_895033-8-148	3.08419	216.608	1	experimental		GVDESSSK		Qualified Repeats:B=3/4	custom
391	NP_895033-8-149	161.465	305.26	0.596823	experimental		VDESSSKS		Qualified Repeats:B=4/5	custom
392	NP_895033-8-150	76.4203	267.447	0.819473	experimental		DESSSKSL		Qualified Repeats:B=4/4	custom
393	NP_895033-8-151	194.662	309.733	0.529661	experimental		ESSSKSLK		Qualified Repeats:B=5/5	custom
394	NP_895033-8-152	309.983	277.662	0.264219	experimental		SSSKSLKS		Qualified Repeats:B=3/4	custom
395	NP_895033-8-153	234.022	347.814	0.501024	experimental		SSKSLKSL		Qualified Repeats:B=4/5	custom
396	NP_895033-8-154	122.193	263.555	0.642889	experimental		SKSLKSLD		Qualified Repeats:B=4/4	custom
397	NP_895033-8-155	222.884	249.343	0.371354	experimental		KSLKSLDT		Qualified Repeats:B=5/5	custom
398	NP_895033-8-156	297.8	273.596	0.276358	experimental		SLKSLDTV		Qualified Repeats:B=4/4	custom
399	NP_895033-8-157	418.875	411.414	0.308584	experimental		LKSLDTVS		Qualified Repeats:B=4/5	custom
400	NP_895033-8-158	264.482	372.971	0.47822	experimental		KSLDTVSR		Qualified Repeats:B=4/4	custom
401	NP_895033-8-159	242.909	303.563	0.423568	experimental		SLDTVSRL		Qualified Repeats:B=5/5	custom
402	NP_895033-8-160	550.453	384.846	0.1526	experimental		LDTVSRLS		Qualified Repeats:B=2/4	custom
403	NP_895033-8-161	372.576	347.584	0.283734	experimental		DTVSRLSS		Qualified Repeats:B=3/5	custom
404	NP_895033-8-162	336.249	289.352	0.245175	experimental		TVSRLSSR		Qualified Repeats:B=4/4	custom
405	NP_895033-8-163	586.188	442.445	0.185183	experimental		VSRLSSRN		Qualified Repeats:B=5/5	custom
406	NP_895033-8-164	1082.27	471.269	0.0216395	experimental		SRLSSRNS		Qualified Repeats:B=4/4	custom
407	NP_895033-8-165	506.31	320.012	0.11359	experimental		RLSSRNST		Qualified Repeats:B=5/5	custom
408	NP_895033-8-166	605.547	445.677	0.174211	experimental		LSSRNSTS		Qualified Repeats:B=4/4	custom
409	NP_895033-8-167	435.898	416.983	0.295825	experimental		SSRNSTSR		Qualified Repeats:B=5/5	custom
410	NP_895033-8-168	636.011	410.693	0.121447	experimental		SRNSTSRP		Qualified Repeats:B=4/4	custom
411	NP_895033-8-169	1174.58	558.694	0.0355101	experimental		RNSTSRPS		Qualified Repeats:B=5/5	custom
412	NP_895033-8-170	3351.11	1089.72	0.00210228	experimental		NSTSRPSA		Qualified Repeats:B=4/4	custom
413	NP_895033-8-171	270.862	278.941	0.331499	experimental		STSRPSAK		Qualified Repeats:B=4/5	custom
414	NP_895033-8-172	615.398	449.061	0.170532	experimental		TSRPSAKR		Qualified Repeats:B=4/4	custom
415	NP_895033-8-173	1401.37	477.724	0.00335028	experimental		SRPSAKRR		Qualified Repeats:B=5/5	custom
416	NP_895033-8-174	2107.92	613.194	0.000586393	experimental		RPSAKRRS		Qualified Repeats:B=4/4	custom
417	NP_895033-8-175	1588.95	487.762	0.00112265	experimental		PSAKRRSI		Qualified Repeats:B=5/5	custom
418	NP_895033-8-176	1852.32	526.238	0.000431287	experimental		SAKRRSIQ		Qualified Repeats:B=4/4	custom
419	NP_895033-8-177	1508.01	485.099	0.00187817	experimental		AKRRSIQN		Qualified Repeats:B=5/5	custom
420	NP_895033-8-178	1548.23	501.312	0.00201129	experimental		KRRSIQNP		Qualified Repeats:B=4/4	custom
421	NP_895033-8-179	1708.56	623.687	0.0061508	experimental		RRSIQNPS		Qualified Repeats:B=5/5	custom
422	NP_895033-8-180	441.082	320.126	0.168226	experimental		RSIQNPSR		Qualified Repeats:B=4/4	custom
423	NP_895033-8-181	2081.56	960.634	0.0302354	experimental		SIQNPSRA		Qualified Repeats:B=5/5	custom
424	NP_895033-8-182	582.771	307.734	0.058242	experimental		IQNPSRAL		Qualified Repeats:B=2/4	custom
425	NP_895033-8-183	375.8	356.051	0.291181	experimental		QNPSRALV		Qualified Repeats:B=5/5	custom
426	NP_895033-8-184	242.148	354.405	0.49442	experimental		NPSRALVL		Qualified Repeats:B=3/4	custom
427	NP_895033-8-185	1583.32	711.547	0.0260595	experimental		PSRALVLA		Qualified Repeats:B=4/5	custom
428	NP_895033-8-186	332.097	360.038	0.356293	experimental		SRALVLAR		Qualified Repeats:B=4/4	custom
429	NP_895033-8-187	899.223	391.27	0.0215411	experimental		RALVLARR		Qualified Repeats:B=5/5	custom
430	NP_895033-8-188	932.605	434.43	0.0318038	experimental		ALVLARRE		Qualified Repeats:B=3/4	custom
431	NP_895033-8-189	3147.19	950.827	0.000932426	experimental		LVLARREA		Qualified Repeats:B=4/5	custom
432	NP_895033-8-190	459.516	313.042	0.142105	experimental		VLARREAQ		Qualified Repeats:B=2/4	custom
433	NP_895033-8-191	693.888	379.311	0.0673315	experimental		LARREAQS		Qualified Repeats:B=5/5	custom
434	NP_895033-8-192	71.6264	218.135	0.760833	experimental		ARREAQSK		Qualified Repeats:B=4/4	custom
435	NP_895033-8-193	442.113	374.387	0.237613	experimental		RREAQSKH		Qualified Repeats:B=4/5	custom
436	NP_895033-8-194	780.909	583.655	0.180881	experimental		REAQSKHG		Qualified Repeats:B=4/4	custom
437	NP_895033-8-195	808.019	495.728	0.103087	experimental		EAQSKHGK		Qualified Repeats:B=4/5	custom
438	NP_895033-8-196	357.803	316.108	0.257646	experimental		AQSKHGKT		Qualified Repeats:B=3/4	custom
439	NP_895033-8-197	2810.29	1013.16	0.00553768	experimental		QSKHGKTA		Qualified Repeats:B=5/5	custom
440	NP_895033-8-198	2326.4	934.338	0.0127726	experimental		SKHGKTAA		Qualified Repeats:B=4/4	custom
441	NP_895033-8-199	917.456	447.162	0.040183	experimental		KHGKTAAN		Qualified Repeats:B=5/5	custom
442	NP_895033-8-200	240.972	251.923	0.338774	experimental		HGKTAANQ		Qualified Repeats:B=3/4	custom
443	NP_895033-8-201	197.03	260.822	0.449968	experimental		GKTAANQP		Qualified Repeats:B=5/5	custom
444	NP_895033-8-202	254.223	356.842	0.476173	experimental		KTAANQPT		Qualified Repeats:B=2/4	custom
445	NP_895033-8-203	624.48	358.51	0.0815106	experimental		TAANQPTS		Qualified Repeats:B=5/5	custom
446	NP_895033-8-204	1163.55	545.224	0.0328254	experimental		AANQPTSA		Qualified Repeats:B=4/4	custom
447	NP_895033-8-205	1037.66	494.269	0.0357715	experimental		ANQPTSAA		Qualified Repeats:B=4/5	custom
448	NP_895033-8-206	351.277	297.429	0.237554	experimental		NQPTSAAS		Qualified Repeats:B=4/4	custom
449	NP_895033-8-207	61.3115	231.529	0.791142	experimental		QPTSAASV		Qualified Repeats:B=4/5	custom
450	NP_895033-8-208	984.171	492.125	0.045504	experimental		PTSAASVA		Qualified Repeats:B=4/4	custom
451	NP_895033-8-209	108.175	264.902	0.68299	experimental		TSAASVAR		Qualified Repeats:B=4/5	custom
452	NP_895033-8-210	422.799	383.803	0.270604	experimental		SAASVARQ		Qualified Repeats:B=4/4	custom
453	NP_895033-8-211	522.464	327.863	0.111015	experimental		AASVARQG		Qualified Repeats:B=3/5	custom
454	NP_895033-8-212	88.2462	290.014	0.760898	experimental		ASVARQGD		Qualified Repeats:B=2/4	custom
455	NP_895033-8-213	186.962	247.651	0.450257	experimental		SVARQGDP		Qualified Repeats:B=3/5	custom
456	NP_895033-8-214	65.3908	245.888	0.83841	experimental		VARQGDPD		Qualified Repeats:B=2/4	custom
457	NP_895033-8-215	63.6175	259.365	0.819258	experimental		ARQGDPDL		Qualified Repeats:B=4/5	custom
458	NP_895033-8-216	344.039	297.761	0.247888	experimental		RQGDPDLS		Qualified Repeats:B=4/4	custom
459	NP_895033-8-217	308.028	296.391	0.298651	experimental		QGDPDLSS		Qualified Repeats:B=5/5	custom
460	NP_895033-8-218	78.6441	217.214	0.717292	experimental		GDPDLSSR		Qualified Repeats:B=3/4	custom
461	NP_895033-8-219	16.2849	211.552	1	experimental		DPDLSSRE		Qualified Repeats:B=4/5	custom
462	NP_895033-8-220	29.9515	261.208	0.977683	experimental		PDLSSREI		Qualified Repeats:B=4/4	custom
463	NP_895033-8-221	303.557	350.485	0.386401	experimental		DLSSREIS		Qualified Repeats:B=5/5	custom
464	NP_895033-8-222	59.3209	257.482	0.859905	experimental		LSSREISQ		Qualified Repeats:B=4/4	custom
465	NP_895033-8-223	219.075	283.629	0.439849	experimental		SSREISQR		Qualified Repeats:B=4/5	custom
466	NP_895033-8-224	113.757	222.848	0.609701	experimental		SREISQRV		Qualified Repeats:B=4/4	custom
467	NP_895033-8-225	697.517	441.841	0.114391	experimental		REISQRVR		Qualified Repeats:B=5/5	custom
468	NP_895033-8-226	536.346	340.521	0.115216	experimental		EISQRVRE		Qualified Repeats:B=3/4	custom
469	NP_895033-8-227	777.342	476.312	0.102657	experimental		ISQRVREL		Qualified Repeats:B=4/5	custom
470	NP_895033-8-228	1046.45	417.083	0.0121031	experimental		SQRVRELR		Qualified Repeats:B=4/4	custom
471	NP_895033-8-229	1578.84	543.096	0.00364564	experimental		QRVRELRS		Qualified Repeats:B=5/5	custom
472	NP_895033-8-230	537.878	340.957	0.114645	experimental		RVRELRSK		Qualified Repeats:B=3/4	custom
473	NP_895033-8-231	965.102	446.384	0.0306039	experimental		VRELRSKS		Qualified Repeats:B=5/5	custom
474	NP_895033-8-232	355.064	320.823	0.26838	experimental		RELRSKSG		Qualified Repeats:B=4/4	custom
475	NP_895033-8-233	1245.48	564.166	0.027259	experimental		ELRSKSGA		Qualified Repeats:B=4/5	custom
476	NP_895033-8-234	146.339	246.999	0.553513	experimental		LRSKSGAT		Qualified Repeats:B=4/4	custom
477	NP_895033-8-235	305.134	299.803	0.308751	experimental		RSKSGATG		Qualified Repeats:B=4/5	custom
478	NP_895033-8-236	331.265	293.527	0.25905	experimental		SKSGATGK		Qualified Repeats:B=3/4	custom
479	NP_895033-8-237	904.664	438.775	0.0392146	experimental		KSGATGKK		Qualified Repeats:B=4/5	custom
480	NP_895033-8-238	491.501	352.145	0.162768	experimental		SGATGKKR		Qualified Repeats:B=4/4	custom
481	NP_895033-8-239	887.04	445.756	0.0465807	experimental		GATGKKRS		Qualified Repeats:B=5/5	custom
482	NP_895033-8-240	1203.43	547.009	0.0277955	experimental		ATGKKRSG		Qualified Repeats:B=4/4	custom
483	NP_895033-8-241	5012.39	1874.82	0.00750197	experimental		TGKKRSGA		Qualified Repeats:B=5/5	custom
484	NP_895033-8-242	612.088	338.221	0.0703206	experimental		GKKRSGAC		Qualified Repeats:B=4/4	custom
485	NP_895033-8-243	824.409	490.951	0.0930906	experimental		KKRSGACR		Qualified Repeats:B=5/5	custom
486	NP_895033-8-244	599.783	356.363	0.0923408	experimental		KRSGACRP		Qualified Repeats:B=4/4	custom
487	NP_895033-8-245	260.907	281.651	0.354235	experimental		RSGACRPC		Qualified Repeats:B=5/5	custom
488	NP_895033-8-246	197.455	281.265	0.482635	experimental		SGACRPCG		Qualified Repeats:B=3/4	custom
489	NP_895033-8-247	91.2308	263.759	0.729411	experimental		GACRPCGP		Qualified Repeats:B=4/5	custom
490	NP_895033-8-248	103.475	244.316	0.671891	experimental		ACRPCGPN		Qualified Repeats:B=4/4	custom
491	NP_895033-8-249	200.343	293.12	0.494274	experimental		CRPCGPNR		Qualified Repeats:B=4/5	custom
492	NP_895033-8-250	725.959	399.7	0.0693131	experimental		RPCGPNRN		Qualified Repeats:B=4/4	custom
493	NP_895033-8-251	852.205	383.685	0.0263342	experimental		PCGPNRNG		Qualified Repeats:B=5/5	custom
494	NP_895033-8-252	1419.26	635.616	0.0255473	experimental		CGPNRNGS		Qualified Repeats:B=4/4	custom
495	NP_895033-8-253	543.599	318.242	0.087592	experimental		GPNRNGSK		Qualified Repeats:B=4/5	custom
496	NP_895033-8-254	297.147	294.548	0.313027	experimental		PNRNGSKQ		Qualified Repeats:B=3/4	custom
497	NP_895033-8-255	2254.38	1050.17	0.0318074	experimental		NRNGSKQA		Qualified Repeats:B=5/5	custom
498	NP_895033-8-256	235.177	318.73	0.460572	experimental		RNGSKQAV		Qualified Repeats:B=4/4	custom
499	NP_895033-8-257	1523.04	659.401	0.0208952	experimental		NGSKQAVA		Qualified Repeats:B=5/5	custom
500	NP_895033-8-258	1572.71	692.838	0.0232016	experimental		GSKQAVAA		Qualified Repeats:B=4/4	custom
501	NP_895033-8-259	149.79	330.132	0.650638	experimental		SKQAVAAD		Qualified Repeats:B=5/5	custom
502	NP_895033-8-260	1121.06	534.991	0.0361167	experimental		KQAVAADA		Qualified Repeats:B=4/4	custom
503	NP_895033-8-261	283.5	333.946	0.395885	experimental		QAVAADAH		Qualified Repeats:B=3/5	custom
504	NP_895033-8-262	832.489	543.664	0.125682	experimental		AVAADAHW		Qualified Repeats:B=4/4	custom
505	NP_895033-8-263	600.23	425.316	0.158143	experimental		VAADAHWK		Qualified Repeats:B=5/5	custom
506	NP_895033-8-264	218.161	298.488	0.46482	experimental		AADAHWKV		Qualified Repeats:B=4/4	custom
507	NP_895033-8-265	281.063	303.975	0.35513	experimental		ADAHWKVG		Qualified Repeats:B=5/5	custom
508	NP_895033-8-266	223.524	335.474	0.505198	experimental		DAHWKVGL		Qualified Repeats:B=3/4	custom
509	NP_895033-8-267	890.069	460.814	0.0534045	experimental		AHWKVGLS		Qualified Repeats:B=4/5	custom
510	NP_895033-8-268	137.206	287.299	0.632933	experimental		HWKVGLSE		Qualified Repeats:B=4/4	custom
511	NP_895033-8-269	212.986	273.482	0.436072	experimental		WKVGLSET		Qualified Repeats:B=5/5	custom
512	NP_895033-8-270	416.99	330.14	0.206535	experimental		KVGLSETS		Qualified Repeats:B=4/4	custom
513	NP_895033-8-271	162.408	261.614	0.53471	experimental		VGLSETST		Qualified Repeats:B=4/5	custom
514	NP_895033-8-272	164.321	262.578	0.531419	experimental		GLSETSTG		Qualified Repeats:B=4/4	custom
515	NP_895033-8-273	64.4726	254.357	0.821924	experimental		LSETSTGQ		Qualified Repeats:B=5/5	custom
516	NP_895033-8-274	116.324	222.093	0.600422	experimental		SETSTGQV		Qualified Repeats:B=3/4	custom
517	NP_895033-8-275	73.6788	263.9	0.823754	experimental		ETSTGQVV		Qualified Repeats:B=5/5	custom
518	NP_895033-8-276	154.98	253.594	0.541085	experimental		TSTGQVVT		Qualified Repeats:B=4/4	custom
519	NP_895033-8-277	153.545	322.209	0.633669	experimental		STGQVVTG		Qualified Repeats:B=4/5	custom
520	NP_895033-8-278	180.387	288.678	0.532029	experimental		TGQVVTGT		Qualified Repeats:B=4/4	custom
521	NP_895033-8-279	240.985	309.759	0.436554	experimental		GQVVTGTQ		Qualified Repeats:B=5/5	custom
522	NP_895033-8-280	1703.42	919.483	0.0639255	experimental		QVVTGTQA		Qualified Repeats:B=3/4	custom
523	NP_895033-8-281	203.679	285.197	0.475094	experimental		VVTGTQAN		Qualified Repeats:B=5/5	custom
524	NP_895033-8-282	334.995	274.591	0.222445	experimental		VTGTQANR		Qualified Repeats:B=3/4	custom
525	NP_895033-8-283	941.99	455.164	0.0384812	experimental		TGTQANRS		Qualified Repeats:B=5/5	custom
526	NP_895033-8-284	1206.03	468.717	0.0100763	experimental		GTQANRSS		Qualified Repeats:B=3/4	custom
527	NP_895033-8-285	466.214	390.362	0.232326	experimental		TQANRSSK		Qualified Repeats:B=5/5	custom
528	NP_895033-8-286	336.163	329.912	0.308197	experimental		QANRSSKT		Qualified Repeats:B=3/4	custom
529	NP_895033-8-287	349.643	392.888	0.373473	experimental		ANRSSKTT		Qualified Repeats:B=5/5	custom
530	NP_895033-8-288	339.828	342.674	0.321316	experimental		NRSSKTTG		Qualified Repeats:B=2/4	custom
531	NP_895033-8-289	279.794	259.689	0.281262	experimental		RSSKTTGN		Qualified Repeats:B=5/5	custom
532	NP_895033-8-290	131.515	197.025	0.504422	experimental		SSKTTGNE		Qualified Repeats:B=4/4	custom
533	NP_895033-8-291	1041.68	585.887	0.0753928	experimental		SKTTGNEA		Qualified Repeats:B=5/5	custom
534	NP_895033-8-292	435.157	339.109	0.19938	experimental		KTTGNEAS		Qualified Repeats:B=4/4	custom
535	NP_895033-8-293	88.1836	250.782	0.815664	experimental		TTGNEAST		Qualified Repeats:B=4/5	custom
536	NP_895033-8-294	61.6084	247.52	0.979311	experimental		TGNEASTC		Qualified Repeats:B=3/4	custom
537	NP_895033-8-295	28.1468	224.775	0.952513	experimental		GNEASTCR		Qualified Repeats:B=5/5	custom
538	NP_895033-8-296	443.537	336.359	0.187262	experimental		NEASTCRS		Qualified Repeats:B=4/4	custom
539	NP_895033-8-297	137.91	253.019	0.585689	experimental		EASTCRSI		Qualified Repeats:B=5/5	custom
540	NP_895033-8-298	410.008	332.137	0.217004	experimental		ASTCRSIT		Qualified Repeats:B=3/4	custom
541	NP_895033-8-299	419.987	388.734	0.279936	experimental		STCRSITG		Qualified Repeats:B=4/5	custom
542	NP_895033-8-300	145.746	226.381	0.519674	experimental		TCRSITGT		Qualified Repeats:B=4/4	custom
543	NP_895033-8-301	207.041	343.435	0.546581	experimental		CRSITGTQ		Qualified Repeats:B=5/5	custom
544	NP_895033-8-302	270.039	344.25	0.432761	experimental		RSITGTQY		Qualified Repeats:B=3/4	custom
545	NP_895033-8-303	219.622	258.675	0.395837	experimental		SITGTQYL		Qualified Repeats:B=5/5	custom
546	NP_895033-8-304	206.561	281.455	0.462979	experimental		ITGTQYLG		Qualified Repeats:B=4/4	custom
547	NP_895033-8-305	425.934	326.821	0.192457	experimental		TGTQYLGS		Qualified Repeats:B=4/5	custom
548	NP_895033-8-306	96.2836	250.989	0.701245	experimental		GTQYLGSE		Qualified Repeats:B=4/4	custom
549	NP_895033-8-307	103.697	223.679	0.642916	experimental		TQYLGSEV		Qualified Repeats:B=4/5	custom
550	NP_895033-8-308	196.297	246.66	0.426105	experimental		QYLGSEVF		Qualified Repeats:B=4/4	custom
551	NP_895033-8-309	58.3698	275.916	0.832448	experimental		YLGSEVFD		Qualified Repeats:B=4/5	custom
552	NP_895033-8-310	112.053	230.215	0.626428	experimental		LGSEVFDT		Qualified Repeats:B=4/4	custom
553	NP_895033-8-311	71.0525	255.051	0.781207	experimental		GSEVFDTF		Qualified Repeats:B=4/5	custom
554	NP_895033-8-312	142.598	267.628	0.594133	experimental		SEVFDTFC		Qualified Repeats:B=3/4	custom
555	NP_895033-8-313	168.702	308.136	0.584018	experimental		EVFDTFCQ		Qualified Repeats:B=5/5	custom
556	NP_895033-8-314	497.405	361.73	0.169082	experimental		VFDTFCQS		Qualified Repeats:B=4/4	custom
557	NP_895033-8-315	884.315	423.28	0.036678	experimental		FDTFCQSA		Qualified Repeats:B=5/5	custom
558	NP_895033-8-316	121.3	311.924	0.712288	experimental		DTFCQSAP		Qualified Repeats:B=4/4	custom
559	NP_895033-8-317	163.293	289.039	0.572083	experimental		TFCQSAPQ		Qualified Repeats:B=5/5	custom
560	NP_895033-8-318	186.123	246.445	0.45008	experimental		FCQSAPQP		Qualified Repeats:B=3/4	custom
561	NP_895033-8-319	111.865	277.351	0.804541	experimental		CQSAPQPG		Qualified Repeats:B=4/5	custom
562	NP_895033-8-320	126.261	284.259	0.656894	experimental		QSAPQPGQ		Qualified Repeats:B=4/4	custom
563	NP_895033-8-321	153.094	245.985	0.53367	experimental		SAPQPGQP		Qualified Repeats:B=3/5	custom
564	NP_895033-8-322	110.781	285.479	0.697957	experimental		APQPGQPL		Qualified Repeats:B=3/4	custom
565	NP_895033-8-323	215.434	253.207	0.394838	experimental		PQPGQPLK		Qualified Repeats:B=3/5	custom
566	NP_895033-8-324	170.194	255.833	0.505861	experimental		QPGQPLKV		Qualified Repeats:B=4/4	custom
567	NP_895033-8-325	1365.84	516.919	0.00823125	experimental		PGQPLKVA		Qualified Repeats:B=5/5	custom
568	NP_895033-8-326	137.973	224.994	0.5397	experimental		GQPLKVAV		Qualified Repeats:B=3/4	custom
569	NP_895033-8-327	118.049	297.026	0.708996	experimental		QPLKVAVT		Qualified Repeats:B=5/5	custom
570	NP_895033-8-328	175.737	306.422	0.566273	experimental		PLKVAVTN		Qualified Repeats:B=3/4	custom
571	NP_895033-8-329	146.568	284.246	0.606085	experimental		LKVAVTNT		Qualified Repeats:B=5/5	custom
572	NP_895033-8-330	412.795	322.565	0.200612	experimental		KVAVTNTS		Qualified Repeats:B=4/4	custom
573	NP_895033-8-331	855.211	475.826	0.072267	experimental		VAVTNTSH		Qualified Repeats:B=5/5	custom
574	NP_895033-8-332	1003.97	647.382	0.120921	experimental		AVTNTSHG		Qualified Repeats:B=4/4	custom
575	NP_895033-8-333	167.98	311.914	0.590176	experimental		VTNTSHGN		Qualified Repeats:B=4/5	custom
576	NP_895033-8-334	425.307	352.06	0.226998	experimental		TNTSHGNR		Qualified Repeats:B=2/4	custom
577	NP_895033-8-335	331.808	327.976	0.31166	experimental		NTSHGNRV		Qualified Repeats:B=5/5	custom
578	NP_895033-8-336	333.476	409.28	0.415164	experimental		TSHGNRVT		Qualified Repeats:B=4/4	custom
579	NP_895033-8-337	424.153	325.145	0.192034	experimental		SHGNRVTG		Qualified Repeats:B=4/5	custom
580	NP_895033-8-338	434.006	361.031	0.229283	experimental		HGNRVTGN		Qualified Repeats:B=3/4	custom
581	NP_895033-8-339	330.788	384.445	0.389521	experimental		GNRVTGNE		Qualified Repeats:B=4/5	custom
582	NP_895033-8-340	196.866	286.568	0.49207	experimental		NRVTGNEV		Qualified Repeats:B=4/4	custom
583	NP_895033-8-341	215.963	295.044	0.464158	experimental		RVTGNEVG		Qualified Repeats:B=5/5	custom
584	NP_895033-8-342	161.634	296.132	0.585167	experimental		VTGNEVGR		Qualified Repeats:B=4/4	custom
585	NP_895033-8-343	532.694	389.019	0.17087	experimental		TGNEVGRS		Qualified Repeats:B=5/5	custom
586	NP_895033-8-344	171.258	240.469	0.476323	experimental		GNEVGRSE		Qualified Repeats:B=4/4	custom
587	NP_895033-8-345	277.751	285.656	0.330856	experimental		NEVGRSEK		Qualified Repeats:B=3/5	custom
588	NP_895033-8-346	114.132	287.622	0.691486	experimental		EVGRSEKV		Qualified Repeats:B=4/4	custom
589	NP_895033-8-347	313.555	316.734	0.32216	experimental		VGRSEKVT		Qualified Repeats:B=5/5	custom
590	NP_895033-8-348	389.262	325.366	0.231518	experimental		GRSEKVTG		Qualified Repeats:B=3/4	custom
591	NP_895033-8-349	114.198	276.395	0.679463	experimental		RSEKVTGD		Qualified Repeats:B=4/5	custom
592	NP_895033-8-350	104.018	272.639	0.710656	experimental		SEKVTGDE		Qualified Repeats:B=3/4	custom
593	NP_895033-8-351	29.8021	237.124	1	experimental		EKVTGDEP		Qualified Repeats:B=4/5	custom
594	NP_895033-8-352	32.5781	226.259	0.934892	experimental		KVTGDEPG		Qualified Repeats:B=4/4	custom
595	NP_895033-8-353	28.0973	248.117	0.971262	experimental		VTGDEPGT		Qualified Repeats:B=5/5	custom
596	NP_895033-8-354	24.2612	206.487	0.950872	experimental		TGDEPGTC		Qualified Repeats:B=3/4	custom
597	NP_895033-8-355	19.8214	225.923	0.972955	experimental		GDEPGTCK		Qualified Repeats:B=4/5	custom
598	NP_895033-8-356	0.01	199.634	1	experimental		DEPGTCKT		Qualified Repeats:B=4/4	custom
599	NP_895033-8-357	68.2719	272.908	0.802448	experimental		EPGTCKTL		Qualified Repeats:B=3/5	custom
600	NP_895033-8-358	140.131	282.664	0.758595	experimental		PGTCKTLT		Qualified Repeats:B=3/4	custom
601	NP_895033-8-359	100.443	250.055	0.687898	experimental		GTCKTLTG		Qualified Repeats:B=5/5	custom
602	NP_895033-8-360	121.082	277.902	0.663035	experimental		TCKTLTGT		Qualified Repeats:B=4/4	custom
603	NP_895033-8-361	76.7781	261.524	0.769065	experimental		CKTLTGTE		Qualified Repeats:B=5/5	custom
604	NP_895033-8-362	194.597	244.112	0.425326	experimental		KTLTGTEY		Qualified Repeats:B=2/4	custom
605	NP_895033-8-363	49.3575	235.613	0.834059	experimental		TLTGTEYI		Qualified Repeats:B=4/5	custom
606	NP_895033-8-364	164.488	264.029	0.533263	experimental		LTGTEYIS		Qualified Repeats:B=3/4	custom
607	NP_895033-8-365	666.598	497.428	0.180189	experimental		TGTEYISA		Qualified Repeats:B=5/5	custom
608	NP_895033-8-366	30.6714	212.968	1	experimental		GTEYISAN		Qualified Repeats:B=3/4	custom
609	NP_895033-8-367	80.9499	236.742	0.794775	experimental		TEYISANQ		Qualified Repeats:B=5/5	custom
610	NP_895033-8-368	975.585	655.083	0.136396	experimental		EYISANQA		Qualified Repeats:B=4/4	custom
611	NP_895033-8-369	52.6054	223.529	0.829716	experimental		YISANQAN		Qualified Repeats:B=3/5	custom
612	NP_895033-8-370	204.216	315.049	0.516826	experimental		ISANQANQ		Qualified Repeats:B=4/4	custom
613	NP_895033-8-371	134.468	261.402	0.606942	experimental		SANQANQY		Qualified Repeats:B=4/5	custom
614	NP_895033-8-372	102.194	232.428	0.660149	experimental		ANQANQYC		Qualified Repeats:B=4/4	custom
615	NP_895033-8-373	223.042	301.036	0.458716	experimental		NQANQYCG		Qualified Repeats:B=4/5	custom
616	NP_895033-8-374	166.915	257.944	0.517543	experimental		QANQYCGV		Qualified Repeats:B=4/4	custom
617	NP_895033-8-375	430.598	343.101	0.209443	experimental		ANQYCGVS		Qualified Repeats:B=5/5	custom
618	NP_895033-8-376	191.3	358.346	0.593427	experimental		NQYCGVSQ		Qualified Repeats:B=4/4	custom
619	NP_895033-8-377	145.158	240.665	0.546381	experimental		QYCGVSQP		Qualified Repeats:B=4/5	custom
620	NP_895033-8-378	559.648	438.247	0.201568	experimental		YCGVSQPS		Qualified Repeats:B=4/4	custom
621	NP_895033-8-379	136.856	255.624	0.592365	experimental		CGVSQPSP		Qualified Repeats:B=5/5	custom
622	NP_895033-8-380	249.886	301.069	0.406511	experimental		GVSQPSPR		Qualified Repeats:B=3/4	custom
623	NP_895033-8-381	358.86	357.431	0.31535	experimental		VSQPSPRK		Qualified Repeats:B=5/5	custom
624	NP_895033-8-382	358.201	269.494	0.183767	experimental		SQPSPRKV		Qualified Repeats:B=4/4	custom
625	NP_895033-8-383	537.588	373.078	0.149572	experimental		QPSPRKVG		Qualified Repeats:B=5/5	custom
626	NP_895033-8-384	379.068	331.671	0.253049	experimental		PSPRKVGQ		Qualified Repeats:B=4/4	custom
627	NP_895033-8-385	847.875	408.173	0.0377671	experimental		SPRKVGQS		Qualified Repeats:B=5/5	custom
628	NP_895033-8-386	293.898	322.729	0.362441	experimental		PRKVGQSV		Qualified Repeats:B=4/4	custom
629	NP_895033-8-387	234.052	303.789	0.441009	experimental		RKVGQSVT		Qualified Repeats:B=5/5	custom
630	NP_895033-8-388	51.1712	276.224	0.853022	experimental		KVGQSVTE		Qualified Repeats:B=2/4	custom
631	NP_895033-8-389	38.7501	230.434	0.866812	experimental		VGQSVTED		Qualified Repeats:B=4/5	custom
632	NP_895033-8-390	66.9728	290.54	0.851653	experimental		GQSVTEDG		Qualified Repeats:B=4/4	custom
633	NP_895033-8-391	26.758	271.169	0.948387	experimental		QSVTEDGR		Qualified Repeats:B=3/5	custom
634	NP_895033-8-392	62.6286	238.091	0.793876	experimental		SVTEDGRK		Qualified Repeats:B=3/4	custom
635	NP_895033-8-393	397.939	334.2	0.233735	experimental		VTEDGRKV		Qualified Repeats:B=5/5	custom
636	NP_895033-8-394	681.988	374.013	0.0682199	experimental		TEDGRKVS		Qualified Repeats:B=4/4	custom
637	NP_895033-8-395	365.118	364.646	0.316654	experimental		EDGRKVSG		Qualified Repeats:B=5/5	custom
638	NP_895033-8-396	27.305	221	0.91408	experimental		DGRKVSGV		Qualified Repeats:B=4/4	custom
639	NP_895033-8-397	569.81	426.315	0.181328	experimental		GRKVSGVM		Qualified Repeats:B=4/5	custom
640	NP_895033-8-398	511.587	441.218	0.246227	experimental		RKVSGVMV		Qualified Repeats:B=4/4	custom
641	NP_895033-8-399	633.522	405.289	0.117997	experimental		KVSGVMVG		Qualified Repeats:B=4/5	custom
642	NP_895033-8-400	234.944	283.765	0.407667	experimental		VSGVMVGR		Qualified Repeats:B=3/4	custom
643	NP_895033-8-401	681.456	347.656	0.049964	experimental		SGVMVGRS		Qualified Repeats:B=4/5	custom
644	NP_895033-8-402	442.925	385.674	0.250756	experimental		GVMVGRSE		Qualified Repeats:B=3/4	custom
645	NP_895033-8-403	488.708	340.039	0.150631	experimental		VMVGRSEK		Qualified Repeats:B=5/5	custom
646	NP_895033-8-404	392.832	299.292	0.189311	experimental		MVGRSEKV		Qualified Repeats:B=4/4	custom
647	NP_895033-8-405	315.045	373.194	0.398535	experimental		VGRSEKVT		Qualified Repeats:B=3/5	custom
648	NP_895033-8-406	281.155	283.121	0.320652	experimental		GRSEKVTG		Qualified Repeats:B=4/4	custom
649	NP_895033-8-407	179.275	279.458	0.569377	experimental		RSEKVTGD		Qualified Repeats:B=5/5	custom
650	NP_895033-8-408	35.3888	213.842	1	experimental		SEKVTGDE		Qualified Repeats:B=4/4	custom
651	NP_895033-8-409	563.326	411.025	0.170492	experimental		EKVTGDEA		Qualified Repeats:B=4/5	custom
652	NP_895033-8-410	27.545	211.201	0.963148	experimental		KVTGDEAG		Qualified Repeats:B=3/4	custom
653	NP_895033-8-411	298.706	293.656	0.309029	experimental		VTGDEAGS		Qualified Repeats:B=5/5	custom
654	NP_895033-8-412	30.4918	231.65	0.965462	experimental		TGDEAGSN		Qualified Repeats:B=4/4	custom
655	NP_895033-8-413	81.9236	267.198	0.791349	experimental		GDEAGSNR		Qualified Repeats:B=5/5	custom
656	NP_895033-8-414	217.058	272.447	0.425596	experimental		DEAGSNRQ		Qualified Repeats:B=3/4	custom
657	NP_895033-8-415	555.39	370.584	0.13393	experimental		EAGSNRQL		Qualified Repeats:B=5/5	custom
658	NP_895033-8-416	583.958	456.986	0.201275	experimental		AGSNRQLT		Qualified Repeats:B=4/4	custom
659	NP_895033-8-417	552.823	407.968	0.17537	experimental		GSNRQLTG		Qualified Repeats:B=4/5	custom
660	NP_895033-8-418	125.726	251.558	0.617201	experimental		SNRQLTGD		Qualified Repeats:B=4/4	custom
661	NP_895033-8-419	247.561	292.261	0.396934	experimental		NRQLTGDQ		Qualified Repeats:B=5/5	custom
662	NP_895033-8-420	202.766	246.451	0.410623	experimental		RQLTGDQY		Qualified Repeats:B=4/4	custom
663	NP_895033-8-421	211.335	271.81	0.436829	experimental		QLTGDQYL		Qualified Repeats:B=4/5	custom
664	NP_895033-8-422	80.5753	234.173	0.760143	experimental		LTGDQYLG		Qualified Repeats:B=4/4	custom
665	NP_895033-8-423	225.572	240.787	0.348825	experimental		TGDQYLGV		Qualified Repeats:B=4/5	custom
666	NP_895033-8-424	44.5258	212.507	0.891984	experimental		GDQYLGVD		Qualified Repeats:B=3/4	custom
667	NP_895033-8-425	87.7621	254.024	0.729712	experimental		DQYLGVDP		Qualified Repeats:B=4/5	custom
668	NP_895033-8-426	165.916	272.438	0.542495	experimental		QYLGVDPL		Qualified Repeats:B=4/4	custom
669	NP_895033-8-427	122.918	236.125	0.602647	experimental		YLGVDPLP		Qualified Repeats:B=3/5	custom
670	NP_895033-8-428	166.656	284.212	0.593819	experimental		LGVDPLPE		Qualified Repeats:B=3/4	custom
671	NP_895033-8-429	72.3145	264.875	0.784829	experimental		GVDPLPEG		Qualified Repeats:B=4/5	custom
672	NP_895033-8-430	117.534	287.885	0.692643	experimental		VDPLPEGR		Qualified Repeats:B=4/4	custom
673	NP_895033-8-431	566.844	443.157	0.200832	experimental		DPLPEGRS		Qualified Repeats:B=4/5	custom
674	NP_895033-8-432	1178.63	519.369	0.0232385	experimental		PLPEGRSA		Qualified Repeats:B=4/4	custom
675	NP_895033-8-433	70.6336	212.276	0.739311	experimental		LPEGRSAE		Qualified Repeats:B=4/5	custom
676	NP_895033-8-434	60.8174	220.806	0.85606	experimental		PEGRSAEK		Qualified Repeats:B=3/4	custom
677	NP_895033-8-435	152.568	312.937	0.625856	experimental		EGRSAEKV		Qualified Repeats:B=5/5	custom
678	NP_895033-8-436	123.073	225.573	0.585317	experimental		GRSAEKVG		Qualified Repeats:B=4/4	custom
679	NP_895033-8-437	294.038	300.203	0.327321	experimental		RSAEKVGS		Qualified Repeats:B=3/5	custom
680	NP_895033-8-438	134.415	253.03	0.595242	experimental		SAEKVGSF		Qualified Repeats:B=4/4	custom
681	NP_895033-8-439	139.202	279.69	0.618672	experimental		AEKVGSFN		Qualified Repeats:B=4/5	custom
682	NP_895033-8-440	236.604	281.359	0.400355	experimental		EKVGSFNT		Qualified Repeats:B=3/4	custom
683	NP_895033-8-441	447.17	417.136	0.28369	experimental		KVGSFNTL		Qualified Repeats:B=4/5	custom
684	NP_895033-8-442	291.58	274.926	0.288851	experimental		VGSFNTLR		Qualified Repeats:B=4/4	custom
685	NP_895033-8-443	376.959	324.966	0.24602	experimental		GSFNTLRG		Qualified Repeats:B=5/5	custom
686	NP_895033-8-444	1892.17	951.774	0.0467923	experimental		SFNTLRGA		Qualified Repeats:B=4/4	custom
687	NP_895033-8-445	470.425	316.189	0.13678	experimental		FNTLRGAG		Qualified Repeats:B=5/5	custom
688	NP_895033-8-446	192.407	287.85	0.503835	experimental		NTLRGAGV		Qualified Repeats:B=4/4	custom
689	NP_895033-8-447	166.479	288.619	0.564042	experimental		TLRGAGVT		Qualified Repeats:B=5/5	custom
690	NP_895033-8-448	253.8	315.69	0.421395	experimental		LRGAGVTG		Qualified Repeats:B=4/4	custom
691	NP_895033-8-449	171.665	262.987	0.513888	experimental		RGAGVTGT		Qualified Repeats:B=5/5	custom
692	NP_895033-8-450	59.3812	229.876	0.807272	experimental		GAGVTGTN		Qualified Repeats:B=3/4	custom
693	NP_895033-8-451	116.337	285.735	0.683879	experimental		AGVTGTNV		Qualified Repeats:B=3/5	custom
694	NP_895033-8-452	1488.81	742.351	0.0448932	experimental		GVTGTNVA		Qualified Repeats:B=4/4	custom
695	NP_895033-8-453	238.01	296.19	0.421615	experimental		VTGTNVAR		Qualified Repeats:B=5/5	custom
696	NP_895033-8-454	728.573	549.586	0.184919	experimental		TGTNVARS		Qualified Repeats:B=4/4	custom
697	NP_895033-8-455	376.902	363.307	0.29951	experimental		GTNVARSE		Qualified Repeats:B=5/5	custom
698	NP_895033-8-456	349.143	309.101	0.258638	experimental		TNVARSEY		Qualified Repeats:B=4/4	custom
699	NP_895033-8-457	332.014	383.498	0.386596	experimental		NVARSEYV		Qualified Repeats:B=5/5	custom
700	NP_895033-8-458	297.664	331.7	0.369482	experimental		VARSEYVT		Qualified Repeats:B=4/4	custom
701	NP_895033-8-459	376.94	316.075	0.23301	experimental		ARSEYVTG		Qualified Repeats:B=5/5	custom
702	NP_895033-8-460	115.464	272.687	0.67196	experimental		RSEYVTGN		Qualified Repeats:B=4/4	custom
703	NP_895033-8-461	79.4795	262.186	0.761767	experimental		SEYVTGNE		Qualified Repeats:B=5/5	custom
704	NP_895033-8-462	40.6229	196.983	0.926748	experimental		EYVTGNEP		Qualified Repeats:B=4/4	custom
705	NP_895033-8-463	109.653	269.108	0.683644	experimental		YVTGNEPG		Qualified Repeats:B=5/5	custom
706	NP_895033-8-464	400.477	299.609	0.181305	experimental		VTGNEPGS		Qualified Repeats:B=4/4	custom
707	NP_895033-8-465	140.884	298.292	0.659275	experimental		TGNEPGSC		Qualified Repeats:B=4/5	custom
708	NP_895033-8-466	43.3888	250.942	0.905821	experimental		GNEPGSCK		Qualified Repeats:B=4/4	custom
709	NP_895033-8-467	177.25	274.123	0.51786	experimental		NEPGSCKR		Qualified Repeats:B=3/5	custom
710	NP_895033-8-468	100.359	212.658	0.636959	experimental		EPGSCKRV		Qualified Repeats:B=3/4	custom
711	NP_895033-8-469	101.706	224.765	0.650889	experimental		PGSCKRVT		Qualified Repeats:B=5/5	custom
712	NP_895033-8-470	274.08	245.498	0.264209	experimental		GSCKRVTG		Qualified Repeats:B=4/4	custom
713	NP_895033-8-471	196.5	260.925	0.451366	experimental		SCKRVTGD		Qualified Repeats:B=4/5	custom
714	NP_895033-8-472	152.35	317.209	0.631006	experimental		CKRVTGDE		Qualified Repeats:B=3/4	custom
715	NP_895033-8-473	76.6458	281.667	0.785521	experimental		KRVTGDEY		Qualified Repeats:B=3/5	custom
716	NP_895033-8-474	101.904	267.21	0.702915	experimental		RVTGDEYV		Qualified Repeats:B=4/4	custom
717	NP_895033-8-475	129.998	266.615	0.62582	experimental		VTGDEYVG		Qualified Repeats:B=5/5	custom
718	NP_895033-8-476	126.76	242.223	0.640616	experimental		TGDEYVGP		Qualified Repeats:B=3/4	custom
719	NP_895033-8-477	125.316	279.645	0.654042	experimental		GDEYVGPQ		Qualified Repeats:B=5/5	custom
720	NP_895033-8-478	147.362	259.227	0.569694	experimental		DEYVGPQQ		Qualified Repeats:B=3/4	custom
721	NP_895033-8-479	120.621	230.122	0.600143	experimental		EYVGPQQY		Qualified Repeats:B=5/5	custom
722	NP_895033-8-480	296.73	327.734	0.365224	experimental		YVGPQQYN		Qualified Repeats:B=3/4	custom
723	NP_895033-8-481	135.806	290.501	0.640881	experimental		VGPQQYNT		Qualified Repeats:B=5/5	custom
724	NP_895033-8-482	230.319	360.342	0.522687	experimental		GPQQYNTF		Qualified Repeats:B=4/4	custom
725	NP_895033-8-483	187.72	292.108	0.520433	experimental		PQQYNTFC		Qualified Repeats:B=5/5	custom
726	NP_895033-8-484	193.225	319.528	0.545338	experimental		QQYNTFCG		Qualified Repeats:B=4/4	custom
727	NP_895033-8-485	194.853	224.798	0.386026	experimental		QYNTFCGG		Qualified Repeats:B=4/5	custom
728	NP_895033-8-486	262.155	334.56	0.433256	experimental		YNTFCGGK		Qualified Repeats:B=4/4	custom
729	NP_895033-8-487	146.235	248.317	0.5559	experimental		NTFCGGKP		Qualified Repeats:B=5/5	custom
730	NP_895033-8-488	110.338	243.923	0.650997	experimental		TFCGGKPN		Qualified Repeats:B=3/4	custom
731	NP_895033-8-489	114.198	261.076	0.661791	experimental		FCGGKPNP		Qualified Repeats:B=5/5	custom
732	NP_895033-8-490	84.6372	248.763	0.733666	experimental		CGGKPNPE		Qualified Repeats:B=4/4	custom
733	NP_895033-8-491	1184.44	617.88	0.0552297	experimental		GGKPNPEA		Qualified Repeats:B=5/5	custom
734	NP_895033-8-492	1137.88	557.941	0.0413952	experimental		GKPNPEAA		Qualified Repeats:B=4/4	custom
735	NP_895033-8-493	46.0001	235.689	0.85692	experimental		KPNPEAAK		Qualified Repeats:B=4/5	custom
736	NP_895033-8-494	23.7826	240.291	1	experimental		PNPEAAKV		Qualified Repeats:B=3/4	custom
737	NP_895033-8-495	55.4703	264.646	1	experimental		NPEAAKVG		Qualified Repeats:B=3/5	custom
738	NP_895033-8-496	61.5284	258.296	0.874441	experimental		PEAAKVGL		Qualified Repeats:B=3/4	custom
739	NP_895033-8-497	159.335	243.72	0.513238	experimental		EAAKVGLS		Qualified Repeats:B=4/5	custom
740	NP_895033-8-498	182.006	261.359	0.486161	experimental		AAKVGLSL		Qualified Repeats:B=3/4	custom
741	NP_895033-8-499	170.649	261.095	0.51335	experimental		AKVGLSLT		Qualified Repeats:B=4/5	custom
742	NP_895033-8-500	308.979	322.455	0.337928	experimental		KVGLSLTN		Qualified Repeats:B=3/4	custom
743	NP_895033-8-501	113.115	235.418	0.630862	experimental		VGLSLTNK		Qualified Repeats:B=3/5	custom
744	NP_895033-8-502	431.184	443.104	0.330473	experimental		GLSLTNKS		Qualified Repeats:B=4/4	custom
745	NP_895033-8-503	216.693	300.289	0.470503	experimental		LSLTNKSQ		Qualified Repeats:B=4/5	custom
746	NP_895033-8-504	210.231	285.513	0.461502	experimental		SLTNKSQT		Qualified Repeats:B=4/4	custom
747	NP_895033-8-505	185.552	322.458	0.564975	experimental		LTNKSQTV		Qualified Repeats:B=4/5	custom
748	NP_895033-8-506	364.134	308.927	0.238486	experimental		TNKSQTVS		Qualified Repeats:B=4/4	custom
749	NP_895033-8-507	289.925	272.661	0.287608	experimental		NKSQTVSG		Qualified Repeats:B=4/5	custom
750	NP_895033-8-508	306.297	295.319	0.299624	experimental		KSQTVSGT		Qualified Repeats:B=2/4	custom
751	NP_895033-8-509	153.444	260.871	0.556372	experimental		SQTVSGTL		Qualified Repeats:B=5/5	custom
752	NP_895033-8-510	117.757	301.758	0.696344	experimental		QTVSGTLT		Qualified Repeats:B=3/4	custom
753	NP_895033-8-511	174.353	314.539	0.57934	experimental		TVSGTLTG		Qualified Repeats:B=4/5	custom
754	NP_895033-8-512	194.03	321.213	0.545783	experimental		VSGTLTGR		Qualified Repeats:B=4/4	custom
755	NP_895033-8-513	484.226	430.577	0.26073	experimental		SGTLTGRS		Qualified Repeats:B=5/5	custom
756	NP_895033-8-514	237.859	357.861	0.506235	experimental		GTLTGRSE		Qualified Repeats:B=2/4	custom
757	NP_895033-8-515	372.088	315.85	0.238746	experimental		TLTGRSEL		Qualified Repeats:B=5/5	custom
758	NP_895033-8-516	219.226	291.622	0.452174	experimental		LTGRSELV		Qualified Repeats:B=4/4	custom
759	NP_895033-8-517	272.268	350.73	0.43755	experimental		TGRSELVT		Qualified Repeats:B=5/5	custom
760	NP_895033-8-518	276.062	283.429	0.330022	experimental		GRSELVTG		Qualified Repeats:B=4/4	custom
761	NP_895033-8-519	51.0904	227.637	0.8949	experimental		RSELVTGD		Qualified Repeats:B=5/5	custom
762	NP_895033-8-520	40.3282	240.259	0.900517	experimental		SELVTGDE		Qualified Repeats:B=4/4	custom
763	NP_895033-8-521	55.8135	250.414	0.97339	experimental		ELVTGDEP		Qualified Repeats:B=5/5	custom
764	NP_895033-8-522	83.8273	231.576	0.717345	experimental		LVTGDEPG		Qualified Repeats:B=4/4	custom
765	NP_895033-8-523	45.9939	224.176	0.906264	experimental		VTGDEPGT		Qualified Repeats:B=5/5	custom
766	NP_895033-8-524	91.0037	239.256	0.703659	experimental		TGDEPGTC		Qualified Repeats:B=4/4	custom
767	NP_895033-8-525	55.4589	242.069	0.861736	experimental		GDEPGTCK		Qualified Repeats:B=5/5	custom
768	NP_895033-8-526	657.56	434.055	0.129768	experimental		DEPGTCKA		Qualified Repeats:B=4/4	custom
769	NP_895033-8-527	111.465	275.202	0.705448	experimental		EPGTCKAV		Qualified Repeats:B=5/5	custom
770	NP_895033-8-528	51.829	227.712	0.832016	experimental		PGTCKAVT		Qualified Repeats:B=4/4	custom
771	NP_895033-8-529	93.0222	242.143	0.70084	experimental		GTCKAVTG		Qualified Repeats:B=5/5	custom
772	NP_895033-8-530	80.6797	270.203	0.765239	experimental		TCKAVTGT		Qualified Repeats:B=3/4	custom
773	NP_895033-8-531	225.439	249.049	0.365328	experimental		CKAVTGTP		Qualified Repeats:B=4/5	custom
774	NP_895033-8-532	281.939	287.455	0.326655	experimental		KAVTGTPY		Qualified Repeats:B=4/4	custom
775	NP_895033-8-533	350.48	269.008	0.192593	experimental		AVTGTPYS		Qualified Repeats:B=5/5	custom
776	NP_895033-8-534	179.554	259.646	0.489202	experimental		VTGTPYSG		Qualified Repeats:B=4/4	custom
777	NP_895033-8-535	128.957	278.732	0.64359	experimental		TGTPYSGV		Qualified Repeats:B=4/5	custom
778	NP_895033-8-536	101.846	278.824	0.747785	experimental		GTPYSGVE		Qualified Repeats:B=4/4	custom
779	NP_895033-8-537	21.8624	204.404	0.932436	experimental		TPYSGVEQ		Qualified Repeats:B=5/5	custom
780	NP_895033-8-538	1497.29	741.391	0.0434147	experimental		PYSGVEQA		Qualified Repeats:B=3/4	custom
781	NP_895033-8-539	379.745	319.896	0.235163	experimental		YSGVEQAS		Qualified Repeats:B=4/5	custom
782	NP_895033-8-540	78.2294	240.211	0.757315	experimental		SGVEQASG		Qualified Repeats:B=3/4	custom
783	NP_895033-8-541	133.944	315.954	0.671593	experimental		GVEQASGW		Qualified Repeats:B=3/5	custom
784	NP_895033-8-542	139.134	279.104	0.618109	experimental		VEQASGWC		Qualified Repeats:B=4/4	custom
785	NP_895033-8-543	132.858	245.816	0.588845	experimental		EQASGWCD		Qualified Repeats:B=4/5	custom
786	NP_895033-8-544	165.547	255.547	0.517077	experimental		QASGWCDT		Qualified Repeats:B=4/4	custom
787	NP_895033-8-545	216.024	292.388	0.459984	experimental		ASGWCDTN		Qualified Repeats:B=5/5	custom
788	NP_895033-8-546	539.508	345.108	0.117958	experimental		SGWCDTNS		Qualified Repeats:B=4/4	custom
789	NP_895033-8-547	218.296	294.103	0.457912	experimental		GWCDTNSV		Qualified Repeats:B=4/5	custom
790	NP_895033-8-548	234.385	312.461	0.453151	experimental		WCDTNSVR		Qualified Repeats:B=3/4	custom
791	NP_895033-8-549	99.0929	270.952	0.747001	experimental		CDTNSVRE		Qualified Repeats:B=4/5	custom
792	NP_895033-8-550	166.926	264.682	0.528234	experimental		DTNSVREI		Qualified Repeats:B=4/4	custom
793	NP_895033-8-551	254.787	297.743	0.392118	experimental		TNSVREIQ		Qualified Repeats:B=4/5	custom
794	NP_895033-8-552	90.7689	290.687	0.754831	experimental		NSVREIQD		Qualified Repeats:B=3/4	custom
795	NP_895033-8-553	128.178	244.122	0.599521	experimental		SVREIQDR		Qualified Repeats:B=3/5	custom
796	NP_895033-8-554	165.625	265.157	0.532188	experimental		VREIQDRT		Qualified Repeats:B=4/4	custom
797	NP_895033-8-555	383.832	307.997	0.212654	experimental		REIQDRTP		Qualified Repeats:B=5/5	custom
798	NP_895033-8-556	344.06	264.793	0.193794	experimental		EIQDRTPK		Qualified Repeats:B=3/4	custom
799	NP_895033-8-557	199.551	276.468	0.470395	experimental		IQDRTPKL		Qualified Repeats:B=5/5	custom
800	NP_895033-8-558	98.1765	245.939	0.689734	experimental		QDRTPKLL		Qualified Repeats:B=4/4	custom
801	NP_895033-8-559	117.642	247.472	0.634498	experimental		DRTPKLLG		Qualified Repeats:B=5/5	custom
802	NP_895033-8-560	400.157	382.675	0.295677	experimental		RTPKLLGT		Qualified Repeats:B=4/4	custom
803	NP_895033-8-561	193.655	310.633	0.532982	experimental		TPKLLGTP		Qualified Repeats:B=5/5	custom
804	NP_895033-8-562	212.857	312.962	0.49639	experimental		PKLLGTPG		Qualified Repeats:B=4/4	custom
805	NP_895033-8-563	1456.17	611.609	0.0172643	experimental		KLLGTPGA		Qualified Repeats:B=5/5	custom
806	NP_895033-8-564	122.225	255.24	0.632015	experimental		LLGTPGAV		Qualified Repeats:B=4/4	custom
807	NP_895033-8-565	149.325	247.598	0.54642	experimental		LGTPGAVM		Qualified Repeats:B=5/5	custom
808	NP_895033-8-566	134.852	280.522	0.630695	experimental		GTPGAVMT		Qualified Repeats:B=4/4	custom
809	NP_895033-8-567	208.329	262.365	0.427142	experimental		TPGAVMTG		Qualified Repeats:B=5/5	custom
810	NP_895033-8-568	102.378	233.209	0.660645	experimental		PGAVMTGL		Qualified Repeats:B=3/4	custom
811	NP_895033-8-569	148.012	266.101	0.578032	experimental		GAVMTGLQ		Qualified Repeats:B=4/5	custom
812	NP_895033-8-570	113.94	278.301	0.682216	experimental		AVMTGLQP		Qualified Repeats:B=4/4	custom
813	NP_895033-8-571	124.337	236.924	0.714728	experimental		VMTGLQPG		Qualified Repeats:B=5/5	custom
814	NP_895033-8-572	159.641	267.057	0.549963	experimental		MTGLQPGV		Qualified Repeats:B=4/4	custom
815	NP_895033-8-573	123.938	256.869	0.630471	experimental		TGLQPGVG		Qualified Repeats:B=4/5	custom
816	NP_895033-8-574	188.964	270.225	0.484346	experimental		GLQPGVGG		Qualified Repeats:B=4/4	custom
817	NP_895033-8-575	85.2949	266.536	0.748943	experimental		LQPGVGGV		Qualified Repeats:B=3/5	custom
818	NP_895033-8-576	98.2435	275.04	0.725397	experimental		QPGVGGVM		Qualified Repeats:B=4/4	custom
819	NP_895033-8-577	118.342	291.625	0.684869	experimental		PGVGGVMT		Qualified Repeats:B=4/5	custom
820	NP_895033-8-578	218.731	312.888	0.484479	experimental		GVGGVMTG		Qualified Repeats:B=4/4	custom
821	NP_895033-8-579	1502.28	736.35	0.0413209	experimental		VGGVMTGA		Qualified Repeats:B=4/5	custom
822	NP_895033-8-580	76.0627	270.985	0.839779	experimental		GGVMTGAE		Qualified Repeats:B=4/4	custom
823	NP_895033-8-581	97.2252	275.22	0.723874	experimental		GVMTGAEK		Qualified Repeats:B=5/5	custom
824	NP_895033-8-582	147.964	277.537	0.597256	experimental		VMTGAEKG		Qualified Repeats:B=4/4	custom
825	NP_895033-8-583	1058.78	639.964	0.0980163	experimental		MTGAEKGA		Qualified Repeats:B=4/5	custom
826	NP_895033-8-584	107.822	223.997	0.630242	experimental		TGAEKGAC		Qualified Repeats:B=4/4	custom
827	NP_895033-8-585	65.041	214.451	0.783725	experimental		GAEKGACE		Qualified Repeats:B=5/5	custom
828	NP_895033-8-586	10.5817	197.717	1	experimental		AEKGACEP		Qualified Repeats:B=3/4	custom
829	NP_895033-8-587	135.935	238.773	0.569123	experimental		EKGACEPL		Qualified Repeats:B=4/5	custom
830	NP_895033-8-588	95.2626	251.53	0.704869	experimental		KGACEPLT		Qualified Repeats:B=4/4	custom
831	NP_895033-8-589	32.9535	217.215	0.916278	experimental		GACEPLTG		Qualified Repeats:B=4/5	custom
832	NP_895033-8-590	89.707	252.966	0.727665	experimental		ACEPLTGT		Qualified Repeats:B=3/4	custom
833	NP_895033-8-591	71.9993	270.482	0.790081	experimental		CEPLTGTP		Qualified Repeats:B=4/5	custom
834	NP_895033-8-592	103.43	280.119	0.711935	experimental		EPLTGTPY		Qualified Repeats:B=4/4	custom
835	NP_895033-8-593	181.768	255.126	0.47615	experimental		PLTGTPYV		Qualified Repeats:B=3/5	custom
836	NP_895033-8-594	254.246	324.53	0.433346	experimental		LTGTPYVG		Qualified Repeats:B=3/4	custom
837	NP_895033-8-595	211.854	335.665	0.527917	experimental		TGTPYVGG		Qualified Repeats:B=4/5	custom
838	NP_895033-8-596	36.1514	216.277	0.876995	experimental		GTPYVGGD		Qualified Repeats:B=4/4	custom
839	NP_895033-8-597	46.7106	211.433	0.971338	experimental		TPYVGGDQ		Qualified Repeats:B=3/5	custom
840	NP_895033-8-598	162.509	281.223	0.563331	experimental		PYVGGDQL		Qualified Repeats:B=3/4	custom
841	NP_895033-8-599	169.546	270.083	0.530139	experimental		YVGGDQLV		Qualified Repeats:B=5/5	custom
842	NP_895033-8-600	98.1989	249.789	0.694207	experimental		VGGDQLVQ		Qualified Repeats:B=4/4	custom
843	NP_895033-8-601	1186.78	539.289	0.0277515	experimental		GGDQLVQA		Qualified Repeats:B=5/5	custom
844	NP_895033-8-602	173.783	286.769	0.544488	experimental		GDQLVQAC		Qualified Repeats:B=4/4	custom
845	NP_895033-8-603	136.185	249.838	0.585664	experimental		DQLVQACG		Qualified Repeats:B=5/5	custom
846	NP_895033-8-604	655.252	438.67	0.135223	experimental		QLVQACGS		Qualified Repeats:B=3/4	custom
847	NP_895033-8-605	129.07	250.247	0.605991	experimental		LVQACGSD		Qualified Repeats:B=4/5	custom
848	NP_895033-8-606	861.396	471.191	0.0675132	experimental		VQACGSDA		Qualified Repeats:B=4/4	custom
849	NP_895033-8-607	84.2635	263.894	0.794677	experimental		QACGSDAP		Qualified Repeats:B=4/5	custom
850	NP_895033-8-608	903.706	474.633	0.0568931	experimental		ACGSDAPA		Qualified Repeats:B=4/4	custom
851	NP_895033-8-609	103.885	275.218	0.705811	experimental		CGSDAPAG		Qualified Repeats:B=5/5	custom
852	NP_895033-8-610	294.491	328.078	0.369355	experimental		GSDAPAGS		Qualified Repeats:B=3/4	custom
853	NP_895033-8-611	85.487	238.85	0.720393	experimental		SDAPAGSN		Qualified Repeats:B=5/5	custom
854	NP_895033-8-612	44.7329	213.533	0.945813	experimental		DAPAGSND		Qualified Repeats:B=4/4	custom
855	NP_895033-8-613	371.115	324.868	0.253276	experimental		APAGSNDH		Qualified Repeats:B=5/5	custom
856	NP_895033-8-614	945.239	452.811	0.0368318	experimental		PAGSNDHQ		Qualified Repeats:B=4/4	custom
857	NP_895033-8-615	1118.76	582.733	0.0548604	experimental		AGSNDHQG		Qualified Repeats:B=5/5	custom
858	NP_895033-8-616	1802.65	773.753	0.019812	experimental		GSNDHQGS		Qualified Repeats:B=4/4	custom
859	NP_895033-8-617	787.156	438.843	0.0728417	experimental		SNDHQGSS		Qualified Repeats:B=5/5	custom
860	NP_895033-8-618	192.381	285.686	0.500665	experimental		NDHQGSSE		Qualified Repeats:B=4/4	custom
861	NP_895033-8-619	540.551	412.264	0.18977	experimental		DHQGSSES		Qualified Repeats:B=4/5	custom
862	NP_895033-8-620	690.644	459.441	0.132756	experimental		HQGSSESS		Qualified Repeats:B=4/4	custom
863	NP_895033-8-621	60.6483	240.639	0.873174	experimental		QGSSESSP		Qualified Repeats:B=4/5	custom
864	NP_895033-8-622	31.9516	256.157	0.992913	experimental		GSSESSPW		Qualified Repeats:B=4/4	custom
865	NP_895033-8-623	100.166	285.452	0.725847	experimental		SSESSPWT		Qualified Repeats:B=5/5	custom
866	NP_895033-8-624	294.139	298.191	0.323901	experimental		SESSPWTH		Qualified Repeats:B=4/4	custom
867	NP_895033-8-625	643.066	352.028	0.0677205	experimental		ESSPWTHF		Qualified Repeats:B=5/5	custom
868	NP_895033-8-626	2438.57	1178.77	0.0385586	experimental		SSPWTHFS		Qualified Repeats:B=4/4	custom
869	NP_895033-8-627	501.29	352.049	0.154443	experimental		SPWTHFSV		Qualified Repeats:B=4/5	custom
870	NP_895033-8-628	499.644	315.204	0.112911	experimental		PWTHFSVQ		Qualified Repeats:B=4/4	custom
871	NP_895033-8-629	909.518	427.469	0.0333524	experimental		WTHFSVQS		Qualified Repeats:B=3/5	custom
872	NP_895033-8-630	196.136	269.084	0.466032	experimental		THFSVQSP		Qualified Repeats:B=4/4	custom
873	NP_895033-8-631	2362.79	1009.48	0.0192454	experimental		HFSVQSPA		Qualified Repeats:B=5/5	custom
874	NP_895033-8-632	266.577	316.913	0.400223	experimental		FSVQSPAR		Qualified Repeats:B=3/4	custom
875	NP_895033-8-633	1449.11	717.868	0.0435123	experimental		SVQSPARA		Qualified Repeats:B=5/5	custom
876	NP_895033-8-634	492.01	387.818	0.204533	experimental		VQSPARAM		Qualified Repeats:B=2/4	custom
877	NP_895033-8-635	484.332	348.368	0.164414	experimental		QSPARAMQ		Qualified Repeats:B=5/5	custom
878	NP_895033-8-636	353.197	322.622	0.273587	experimental		SPARAMQL		Qualified Repeats:B=4/4	custom
879	NP_895033-8-637	189.296	308.218	0.539082	experimental		PARAMQLQ		Qualified Repeats:B=4/5	custom
880	NP_895033-8-638	392.202	387.308	0.311203	experimental		ARAMQLQR		Qualified Repeats:B=4/4	custom
881	NP_895033-8-639	445.507	322.483	0.167101	experimental		RAMQLQRD		Qualified Repeats:B=5/5	custom
882	NP_895033-8-640	401.583	282.091	0.154538	experimental		AMQLQRDP		Qualified Repeats:B=3/4	custom
883	NP_895033-8-641	607.911	394.76	0.123548	experimental		MQLQRDPR		Qualified Repeats:B=5/5	custom
884	NP_895033-8-642	1017.46	443.386	0.0217385	experimental		QLQRDPRS		Qualified Repeats:B=4/4	custom
885	NP_895033-8-643	730.09	429.224	0.0889314	experimental		LQRDPRSG		Qualified Repeats:B=5/5	custom
886	NP_895033-8-644	425.831	294.884	0.148696	experimental		QRDPRSGV		Qualified Repeats:B=3/4	custom
887	NP_895033-8-645	330.477	293.607	0.260316	experimental		RDPRSGVT		Qualified Repeats:B=5/5	custom
888	NP_895033-8-646	270.925	294.307	0.357255	experimental		DPRSGVTG		Qualified Repeats:B=3/4	custom
889	NP_895033-8-647	168.359	276.95	0.543225	experimental		PRSGVTGT		Qualified Repeats:B=5/5	custom
890	NP_895033-8-648	478.076	344.553	0.165255	experimental		RSGVTGTS		Qualified Repeats:B=4/4	custom
891	NP_895033-8-649	190.868	280.971	0.49691	experimental		SGVTGTSY		Qualified Repeats:B=5/5	custom
892	NP_895033-8-650	179.718	288.148	0.532799	experimental		GVTGTSYE		Qualified Repeats:B=4/4	custom
893	NP_895033-8-651	131.999	249.625	0.596928	experimental		VTGTSYEQ		Qualified Repeats:B=5/5	custom
894	NP_895033-8-652	196.689	302.154	0.515048	experimental		TGTSYEQG		Qualified Repeats:B=4/4	custom
895	NP_895033-8-653	508.307	364.87	0.163558	experimental		GTSYEQGS		Qualified Repeats:B=5/5	custom
896	NP_895033-8-654	136.965	258.2	0.59577	experimental		TSYEQGSQ		Qualified Repeats:B=4/4	custom
897	NP_895033-8-655	176.885	268.774	0.510435	experimental		SYEQGSQI		Qualified Repeats:B=4/5	custom
898	NP_895033-8-656	171.08	347.121	0.622093	experimental		YEQGSQIT		Qualified Repeats:B=3/4	custom
899	NP_895033-8-657	49.7259	220.185	0.833014	experimental		EQGSQITG		Qualified Repeats:B=3/5	custom
900	NP_895033-8-658	147.008	257.457	0.567973	experimental		QGSQITGP		Qualified Repeats:B=4/4	custom
901	NP_895033-8-659	181.021	254.875	0.477532	experimental		GSQITGPF		Qualified Repeats:B=5/5	custom
902	NP_895033-8-660	233.41	290.23	0.421238	experimental		SQITGPFN		Qualified Repeats:B=4/4	custom
903	NP_895033-8-661	262.418	296.28	0.375744	experimental		QITGPFNM		Qualified Repeats:B=4/5	custom
904	NP_895033-8-662	1598.61	660.095	0.0154376	experimental		ITGPFNMA		Qualified Repeats:B=4/4	custom
905	NP_895033-8-663	241.353	346.196	0.485677	experimental		TGPFNMAV		Qualified Repeats:B=3/5	custom
906	NP_895033-8-664	139.95	239.243	0.574751	experimental		GPFNMAVD		Qualified Repeats:B=2/4	custom
907	NP_895033-8-665	112.18	264.13	0.671023	experimental		PFNMAVDK		Qualified Repeats:B=5/5	custom
908	NP_895033-8-666	197.284	341.003	0.562875	experimental		FNMAVDKI		Qualified Repeats:B=3/4	custom
909	NP_895033-8-667	152.149	261.421	0.560537	experimental		NMAVDKIT		Qualified Repeats:B=5/5	custom
910	NP_895033-8-668	154.116	257.698	0.549784	experimental		MAVDKITG		Qualified Repeats:B=4/4	custom
911	NP_895033-8-669	139.792	294.524	0.63523	experimental		AVDKITGT		Qualified Repeats:B=5/5	custom
912	NP_895033-8-670	50.9507	285.314	0.85826	experimental		VDKITGTE		Qualified Repeats:B=2/4	custom
913	NP_895033-8-671	189.361	302.247	0.530954	experimental		DKITGTEQ		Qualified Repeats:B=5/5	custom
914	NP_895033-8-672	261.469	318.97	0.412342	experimental		KITGTEQF		Qualified Repeats:B=3/4	custom
915	NP_895033-8-673	253.197	321.071	0.430315	experimental		ITGTEQFR		Qualified Repeats:B=5/5	custom
916	NP_895033-8-674	449.372	310.892	0.148312	experimental		TGTEQFRF		Qualified Repeats:B=3/4	custom
917	NP_895033-8-675	298.176	288.655	0.301582	experimental		GTEQFRFD		Qualified Repeats:B=4/5	custom
918	NP_895033-8-676	505.951	351.324	0.149806	experimental		TEQFRFDR		Qualified Repeats:B=4/4	custom
919	NP_895033-8-677	507.431	387.816	0.190698	experimental		EQFRFDRK		Qualified Repeats:B=4/5	custom
920	NP_895033-8-678	667.351	398.52	0.0939967	experimental		QFRFDRKQ		Qualified Repeats:B=4/4	custom
921	NP_895033-8-679	1135.99	502.624	0.0238049	experimental		FRFDRKQR		Qualified Repeats:B=5/5	custom
922	NP_895033-8-680	1666.19	483.162	0.000563246	experimental		RFDRKQRH		Qualified Repeats:B=4/4	custom
923	NP_895033-8-681	4920.96	2052.05	0.0164748	experimental		FDRKQRHF		Qualified Repeats:B=5/5	custom
924	NP_895033-8-682	3578.15	1361.7	0.008592	experimental		DRKQRHFK		Qualified Repeats:B=3/4	custom
925	NP_895033-8-683	14236	4163.69	0.000627811	experimental		RKQRHFKS		Qualified Repeats:B=4/5	custom
926	NP_895033-8-684	982.496	535.766	0.0666641	experimental		KQRHFKSV		Qualified Repeats:B=4/4	custom
927	NP_895033-8-685	409.495	328.54	0.212585	experimental		QRHFKSVP		Qualified Repeats:B=5/5	custom
928	NP_895033-8-686	273.09	260.948	0.295286	experimental		RHFKSVPV		Qualified Repeats:B=4/4	custom
929	NP_895033-8-687	180.847	250.395	0.470114	experimental		HFKSVPVE		Qualified Repeats:B=4/5	custom
930	NP_895033-8-688	1071.2	543.056	0.0485338	experimental		FKSVPVEA		Qualified Repeats:B=4/4	custom
931	NP_895033-8-689	179.242	312.063	0.565687	experimental		KSVPVEAT		Qualified Repeats:B=5/5	custom
932	NP_895033-8-690	44.4426	264.491	0.866551	experimental		SVPVEATP		Qualified Repeats:B=4/4	custom
933	NP_895033-8-691	75.9247	246.286	0.757856	experimental		VPVEATPN		Qualified Repeats:B=3/5	custom
934	NP_895033-8-692	75.6952	249.203	0.788181	experimental		PVEATPND		Qualified Repeats:B=4/4	custom
935	NP_895033-8-693	64.353	226.307	0.826993	experimental		VEATPNDV		Qualified Repeats:B=4/5	custom
936	NP_895033-8-694	325.86	370.539	0.379143	experimental		EATPNDVS		Qualified Repeats:B=4/4	custom
937	NP_895033-8-695	140.302	284.756	0.624863	experimental		ATPNDVSQ		Qualified Repeats:B=5/5	custom
938	NP_895033-8-696	110.627	290.86	0.703671	experimental		TPNDVSQT		Qualified Repeats:B=4/4	custom
939	NP_895033-8-697	104.228	323.038	0.758161	experimental		PNDVSQTR		Qualified Repeats:B=5/5	custom
940	NP_895033-8-698	255.139	288.178	0.375935	experimental		NDVSQTRP		Qualified Repeats:B=4/4	custom
941	NP_895033-8-699	185.396	299.668	0.536106	experimental		DVSQTRPE		Qualified Repeats:B=5/5	custom
942	NP_895033-8-700	773.913	447.28	0.083563	experimental		VSQTRPES		Qualified Repeats:B=4/4	custom
943	NP_895033-8-701	526.693	380.423	0.166181	experimental		SQTRPESR		Qualified Repeats:B=4/5	custom
944	NP_895033-8-702	428.057	341.007	0.209351	experimental		QTRPESRV		Qualified Repeats:B=4/4	custom
945	NP_895033-8-703	382.603	322.624	0.235628	experimental		TRPESRVT		Qualified Repeats:B=5/5	custom
946	NP_895033-8-704	439.249	400.898	0.273196	experimental		RPESRVTG		Qualified Repeats:B=4/4	custom
947	NP_895033-8-705	30.9646	252.871	0.911028	experimental		PESRVTGE		Qualified Repeats:B=3/5	custom
948	NP_895033-8-706	102.641	266.57	0.701236	experimental		ESRVTGEG		Qualified Repeats:B=4/4	custom
949	NP_895033-8-707	116.014	246.321	0.637628	experimental		SRVTGEGQ		Qualified Repeats:B=4/5	custom
950	NP_895033-8-708	649.219	366.192	0.0762274	experimental		RVTGEGQS		Qualified Repeats:B=4/4	custom
951	NP_895033-8-709	1091.81	598.889	0.0682762	experimental		VTGEGQSA		Qualified Repeats:B=4/5	custom
952	NP_895033-8-710	136.66	265.681	0.606965	experimental		TGEGQSAG		Qualified Repeats:B=3/4	custom
953	NP_895033-8-711	128.935	297.014	0.664194	experimental		GEGQSAGL		Qualified Repeats:B=4/5	custom
954	NP_895033-8-712	154.098	310.937	0.66051	experimental		EGQSAGLN		Qualified Repeats:B=4/4	custom
955	NP_895033-8-713	117.507	304.476	0.699528	experimental		GQSAGLNI		Qualified Repeats:B=3/5	custom
956	NP_895033-8-714	319.934	354.055	0.366162	experimental		QSAGLNIT		Qualified Repeats:B=3/4	custom
957	NP_895033-8-715	167.593	262.799	0.523627	experimental		SAGLNITG		Qualified Repeats:B=3/5	custom
958	NP_895033-8-716	128.864	263.95	0.625376	experimental		AGLNITGD		Qualified Repeats:B=2/4	custom
959	NP_895033-8-717	90.9892	232.188	0.695131	experimental		GLNITGDD		Qualified Repeats:B=3/5	custom
960	NP_895033-8-718	254.986	334.043	0.445236	experimental		LNITGDDW		Qualified Repeats:B=4/4	custom
961	NP_895033-8-719	105.103	235.081	0.654788	experimental		NITGDDWD		Qualified Repeats:B=4/5	custom
962	NP_895033-8-720	44.5851	228.498	0.884513	experimental		ITGDDWDR		Qualified Repeats:B=3/4	custom
963	NP_895033-8-721	482.913	511.935	0.345491	experimental		TGDDWDRS		Qualified Repeats:B=5/5	custom
964	NP_895033-8-722	77.8374	261.981	0.766367	experimental		GDDWDRSE		Qualified Repeats:B=2/4	custom
965	NP_895033-8-723	316.609	279.754	0.257713	experimental		DDWDRSER		Qualified Repeats:B=4/5	custom
966	NP_895033-8-724	314.179	274.733	0.252768	experimental		DWDRSERV		Qualified Repeats:B=3/4	custom
967	NP_895033-8-725	355.917	295.639	0.228602	experimental		WDRSERVT		Qualified Repeats:B=4/5	custom
968	NP_895033-8-726	422.761	378.364	0.263819	experimental		DRSERVTG		Qualified Repeats:B=3/4	custom
969	NP_895033-8-727	191.124	294.809	0.516766	experimental		RSERVTGT		Qualified Repeats:B=4/5	custom
970	NP_895033-8-728	123.129	248.645	0.620436	experimental		SERVTGTE		Qualified Repeats:B=4/4	custom
971	NP_895033-8-729	156.821	261.507	0.548693	experimental		ERVTGTEG		Qualified Repeats:B=5/5	custom
972	NP_895033-8-730	1158.14	653.925	0.0765324	experimental		RVTGTEGA		Qualified Repeats:B=4/4	custom
973	NP_895033-8-731	351.78	378.476	0.352618	experimental		VTGTEGAS		Qualified Repeats:B=5/5	custom
974	NP_895033-8-732	992.125	574.906	0.0843786	experimental		TGTEGASA		Qualified Repeats:B=4/4	custom
975	NP_895033-8-733	22.0394	224.634	0.935731	experimental		GTEGASAR		Qualified Repeats:B=4/5	custom
976	NP_895033-8-734	697.86	401.232	0.0819635	experimental		TEGASARR		Qualified Repeats:B=4/4	custom
977	NP_895033-8-735	1453.74	444.027	0.00105966	experimental		EGASARRR		Qualified Repeats:B=5/5	custom
978	NP_895033-8-736	1662.58	633.409	0.00866526	experimental		GASARRRN		Qualified Repeats:B=4/4	custom
979	NP_895033-8-737	1456.46	536.403	0.00661949	experimental		ASARRRNP		Qualified Repeats:B=5/5	custom
980	NP_895033-8-738	1416.62	578.594	0.0143433	experimental		SARRRNPT		Qualified Repeats:B=4/4	custom
981	NP_895033-8-739	1276.32	455.674	0.00509241	experimental		ARRRNPTR		Qualified Repeats:B=5/5	custom
982	NP_895033-8-740	1675.62	561.775	0.00285519	experimental		RRRNPTRP		Qualified Repeats:B=4/4	custom
983	NP_895033-8-741	1466.77	615.229	0.0171139	experimental		RRNPTRPG		Qualified Repeats:B=5/5	custom
984	NP_895033-8-742	735.242	463.073	0.112321	experimental		RNPTRPGP		Qualified Repeats:B=4/4	custom
985	NP_895033-8-743	602.796	439.577	0.170252	experimental		NPTRPGPM		Qualified Repeats:B=4/5	custom
986	NP_895033-8-744	920.149	374.645	0.0140409	experimental		PTRPGPMS		Qualified Repeats:B=4/4	custom
987	NP_895033-8-745	2201.13	901.72	0.0146389	experimental		TRPGPMSA		Qualified Repeats:B=4/5	custom
988	NP_895033-8-746	152.004	336.188	0.651147	experimental		RPGPMSAM		Qualified Repeats:B=3/4	custom
989	NP_895033-8-747	211.172	341.482	0.536288	experimental		PGPMSAMP		Qualified Repeats:B=5/5	custom
990	NP_895033-8-748	1026.93	483.173	0.0335428	experimental		GPMSAMPA		Qualified Repeats:B=3/4	custom
991	NP_895033-8-749	945.891	429.023	0.0274613	experimental		PMSAMPAA		Qualified Repeats:B=4/5	custom
992	NP_895033-8-750	75.3298	242.039	0.781502	experimental		MSAMPAAD		Qualified Repeats:B=3/4	custom
993	NP_895033-8-751	65.7919	262.53	0.837608	experimental		SAMPAADL		Qualified Repeats:B=4/5	custom
994	NP_895033-8-752	122.281	288.486	0.675001	experimental		AMPAADLK		Qualified Repeats:B=3/4	custom
995	NP_895033-8-753	327.056	315.649	0.300108	experimental		MPAADLKR		Qualified Repeats:B=4/5	custom
996	NP_895033-8-754	416.949	316.035	0.187037	experimental		PAADLKRN		Qualified Repeats:B=3/4	custom
997	NP_895033-8-755	192.919	324.551	0.552206	experimental		AADLKRNE		Qualified Repeats:B=3/5	custom
998	NP_895033-8-756	142.708	256.555	0.578018	experimental		ADLKRNEE		Qualified Repeats:B=3/4	custom
999	NP_895033-8-757	83.3325	238.735	0.731849	experimental		DLKRNEEV		Qualified Repeats:B=4/5	custom
1000	NP_895033-8-758	522.22	356.553	0.142995	experimental		LKRNEEVS		Qualified Repeats:B=4/4	custom
1001	NP_895033-8-759	74.0828	265.206	0.858084	experimental		KRNEEVSQ		Qualified Repeats:B=4/5	custom
1002	NP_895033-8-760	69.0748	264.088	0.805305	experimental		RNEEVSQP		Qualified Repeats:B=3/4	custom
1003	NP_895033-8-761	117.723	237.662	0.620338	experimental		NEEVSQPM		Qualified Repeats:B=5/5	custom
1004	NP_895033-8-762	354.812	291.845	0.224049	experimental		EEVSQPMS		Qualified Repeats:B=3/4	custom
1005	NP_895033-8-763	282.423	290.029	0.330138	experimental		EVSQPMSR		Qualified Repeats:B=5/5	custom
1006	NP_895033-8-764	462.986	396.457	0.242854	experimental		VSQPMSRV		Qualified Repeats:B=3/4	custom
1007	NP_895033-8-765	275.518	320.265	0.389605	experimental		SQPMSRVT		Qualified Repeats:B=5/5	custom
1008	NP_895033-8-766	343.926	296.512	0.246057	experimental		QPMSRVTG		Qualified Repeats:B=4/4	custom
1009	NP_895033-8-767	612.503	372.076	0.099706	experimental		PMSRVTGS		Qualified Repeats:B=4/5	custom
1010	NP_895033-8-768	746.67	589.094	0.204953	experimental		MSRVTGSS		Qualified Repeats:B=4/4	custom
1011	NP_895033-8-769	259.527	288.867	0.368925	experimental		SRVTGSSG		Qualified Repeats:B=4/5	custom
1012	NP_895033-8-770	257.597	332.94	0.439076	experimental		RVTGSSGN		Qualified Repeats:B=3/4	custom
1013	NP_895033-8-771	151.432	240.681	0.529204	experimental		VTGSSGNT		Qualified Repeats:B=4/5	custom
1014	NP_895033-8-772	45.6974	271.512	0.895703	experimental		TGSSGNTD		Qualified Repeats:B=4/4	custom
1015	NP_895033-8-773	132.883	234.236	0.570482	experimental		GSSGNTDQ		Qualified Repeats:B=5/5	custom
1016	NP_895033-8-774	123.559	264.406	0.640259	experimental		SSGNTDQG		Qualified Repeats:B=4/4	custom
1017	NP_895033-8-775	395.25	334.507	0.237339	experimental		SGNTDQGS		Qualified Repeats:B=4/5	custom
1018	NP_895033-8-776	109.838	235.55	0.640978	experimental		GNTDQGSL		Qualified Repeats:B=4/4	custom
1019	NP_895033-8-777	62.2816	217.395	0.829729	experimental		NTDQGSLI		Qualified Repeats:B=5/5	custom
1020	NP_895033-8-778	64.6878	226.456	0.799529	experimental		TDQGSLIT		Qualified Repeats:B=4/4	custom
1021	NP_895033-8-779	66.3905	251.593	0.843166	experimental		DQGSLITV		Qualified Repeats:B=5/5	custom
1022	NP_895033-8-780	329.488	288.897	0.254047	experimental		QGSLITVS		Qualified Repeats:B=4/4	custom
1023	NP_895033-8-781	113.858	258.785	0.659938	experimental		GSLITVSG		Qualified Repeats:B=5/5	custom
1024	NP_895033-8-782	212.678	252.155	0.398951	experimental		SLITVSGG		Qualified Repeats:B=4/4	custom
1025	NP_895033-8-783	1358.7	616.978	0.0276416	experimental		LITVSGGA		Qualified Repeats:B=4/5	custom
1026	NP_895033-8-784	200.49	292.128	0.49249	experimental		ITVSGGAR		Qualified Repeats:B=4/4	custom
1027	NP_895033-8-785	224.876	313.051	0.472521	experimental		TVSGGARG		Qualified Repeats:B=4/5	custom
1028	NP_895038-8-001	219.648	290.458	0.449493	experimental		MQRFAGLE		Qualified Repeats:B=4/4	custom
1029	NP_895038-8-002	153.427	309.191	0.619716	experimental		QRFAGLEI		Qualified Repeats:B=4/4	custom
1030	NP_895038-8-003	233.994	320.457	0.465247	experimental		RFAGLEIR		Qualified Repeats:B=3/4	custom
1031	NP_895038-8-004	113	268.963	0.67437	experimental		FAGLEIRE		Qualified Repeats:B=4/4	custom
1032	NP_895038-8-005	153.074	244.926	0.531959	experimental		AGLEIRER		Qualified Repeats:B=3/4	custom
1033	NP_895038-8-006	704.723	402.821	0.0801905	experimental		GLEIRERR		Qualified Repeats:B=4/4	custom
1034	NP_895038-8-007	765.584	368.161	0.0375609	experimental		LEIRERRQ		Qualified Repeats:B=3/4	custom
1035	NP_895038-8-008	783.352	382.08	0.0403296	experimental		EIRERRQG		Qualified Repeats:B=4/4	custom
1036	NP_895038-8-009	826.257	362.125	0.0224992	experimental		IRERRQGG		Qualified Repeats:B=4/4	custom
1037	NP_895038-8-010	1369.29	625.82	0.0286598	experimental		RERRQGGS		Qualified Repeats:B=4/4	custom
1038	NP_895038-8-011	524.564	399.595	0.189242	experimental		ERRQGGSS		Qualified Repeats:B=4/4	custom
1039	NP_895038-8-012	320.525	273.19	0.240659	experimental		RRQGGSSL		Qualified Repeats:B=3/4	custom
1040	NP_895038-8-013	197	288.634	0.49488	experimental		RQGGSSLV		Qualified Repeats:B=4/4	custom
1041	NP_895038-8-014	229.709	290.989	0.429846	experimental		QGGSSLVT		Qualified Repeats:B=4/4	custom
1042	NP_895038-8-015	114.797	279.62	0.681387	experimental		GGSSLVTG		Qualified Repeats:B=3/4	custom
1043	NP_895038-8-016	178.176	271.063	0.510948	experimental		GSSLVTGT		Qualified Repeats:B=4/4	custom
1044	NP_895038-8-017	111.89	260.533	0.701134	experimental		SSLVTGTE		Qualified Repeats:B=4/4	custom
1045	NP_895038-8-018	95.3291	282.291	0.740258	experimental		SLVTGTEV		Qualified Repeats:B=4/4	custom
1046	NP_895038-8-019	127.304	281.434	0.725768	experimental		LVTGTEVL		Qualified Repeats:B=4/4	custom
1047	NP_895038-8-020	34.261	218.938	1	experimental		VTGTEVLP		Qualified Repeats:B=4/4	custom
1048	NP_895038-8-021	172.983	263.222	0.511041	experimental		TGTEVLPQ		Qualified Repeats:B=2/4	custom
1049	NP_895038-8-022	1225.68	613.412	0.0456877	experimental		GTEVLPQA		Qualified Repeats:B=3/4	custom
1050	NP_895038-8-023	298.104	317.224	0.347327	experimental		TEVLPQAS		Qualified Repeats:B=3/4	custom
1051	NP_895038-8-024	61.8017	188.987	0.743641	experimental		EVLPQASG		Qualified Repeats:B=2/4	custom
1052	NP_895038-8-025	1701.5	925.62	0.0660122	experimental		VLPQASGA		Qualified Repeats:B=3/4	custom
1053	NP_895038-8-026	527.43	380.92	0.166141	experimental		LPQASGAS		Qualified Repeats:B=4/4	custom
1054	NP_895038-8-027	146.253	271.077	0.5895	experimental		PQASGASC		Qualified Repeats:B=4/4	custom
1055	NP_895038-8-028	113.219	241.082	0.638599	experimental		QASGASCV		Qualified Repeats:B=4/4	custom
1056	NP_895038-8-029	105.575	242.383	0.663128	experimental		ASGASCVI		Qualified Repeats:B=3/4	custom
1057	NP_895038-8-030	136.83	250.268	0.584538	experimental		SGASCVIT		Qualified Repeats:B=3/4	custom
1058	NP_895038-8-031	155.231	247.104	0.529847	experimental		GASCVITT		Qualified Repeats:B=3/4	custom
1059	NP_895038-8-032	92.1676	263.684	0.726669	experimental		ASCVITTD		Qualified Repeats:B=3/4	custom
1060	NP_895038-8-033	359.154	317.809	0.258406	experimental		SCVITTDS		Qualified Repeats:B=3/4	custom
1061	NP_895038-8-034	121.177	255.121	0.63478	experimental		CVITTDSE		Qualified Repeats:B=4/4	custom
1062	NP_895038-8-035	186.79	281.419	0.506829	experimental		VITTDSET		Qualified Repeats:B=3/4	custom
1063	NP_895038-8-036	796.452	389.72	0.040975	experimental		ITTDSETA		Qualified Repeats:B=3/4	custom
1064	NP_895038-8-037	40.4592	223.476	0.971014	experimental		TTDSETAR		Qualified Repeats:B=4/4	custom
1065	NP_895038-8-038	79.4742	234.236	0.734374	experimental		TDSETARV		Qualified Repeats:B=4/4	custom
1066	NP_895038-8-039	45.5452	238.73	0.875112	experimental		DSETARVG		Qualified Repeats:B=3/4	custom
1067	NP_895038-8-040	332.166	315.555	0.292475	experimental		SETARVGR		Qualified Repeats:B=4/4	custom
1068	NP_895038-8-041	466.757	349.794	0.182052	experimental		ETARVGRQ		Qualified Repeats:B=4/4	custom
1069	NP_895038-8-042	791.083	428.676	0.0649612	experimental		TARVGRQN		Qualified Repeats:B=4/4	custom
1070	NP_895038-8-043	1475.35	661.373	0.0256891	experimental		ARVGRQNS		Qualified Repeats:B=4/4	custom
1071	Strep-tag II-neg	1063.7	585.44	0.069211	experimental		WAAPQAAA		Qualified Repeats:B=20/20	custom
1072	Strep-tag II-pos	377.853	359.369	0.293028	experimental		WSHPQFEK		Qualified Repeats:B=17/20	custom
1073	A	1324.37	559.241	0.0178694	control	control_biosequence			LC Internal Use|Qualified Repeats:B=4/4	control
1074	AFM2	148.116	262.249	0.58129	control	control_biosequence			LC Internal Use|Qualified Repeats:B=13/15	control
1075	Biotin3-8-3	476.341	353.082	0.177279	control	control_biosequence			LC Internal Use|Qualified Repeats:B=4/4	control
1076	C	162.529	291.764	0.577464	control	control_biosequence			LC Internal Use|Qualified Repeats:B=4/4	control
1077	CRP	796.229	590.299	0.177355	control	control_biosequence			LC Internal Use|Qualified Repeats:B=4/4	control
1078	D	115.134	284.702	0.685899	control	control_biosequence			LC Internal Use|Qualified Repeats:B=3/4	control
1079	E	136.02	318.144	0.668964	control	control_biosequence			LC Internal Use|Qualified Repeats:B=2/4	control
1080	F	375.173	374.886	0.316909	control	control_biosequence			LC Internal Use|Qualified Repeats:B=4/4	control
1081	G	241.308	292.498	0.409347	control	control_biosequence			LC Internal Use|Qualified Repeats:B=4/4	control
1082	H	521.565	364.51	0.152442	control	control_biosequence			LC Internal Use|Qualified Repeats:B=4/4	control
1083	HA	893.719	520.934	0.0862134	control	control_biosequence			LC Internal Use|Qualified Repeats:B=16/16	control
1084	I	231.407	314.584	0.461947	control	control_biosequence			LC Internal Use|Qualified Repeats:B=4/4	control
1085	K	252.135	345.668	0.46572	control	control_biosequence			LC Internal Use|Qualified Repeats:B=4/4	control
1086	L	372.205	348.518	0.285506	control	control_biosequence			LC Internal Use|Qualified Repeats:B=4/4	control
1087	M	285.881	345.112	0.40743	control	control_biosequence			LC Internal Use|Qualified Repeats:B=4/4	control
1088	MAG1	338.159	355.506	0.34147	control	control_biosequence			LC Internal Use|Qualified Repeats:B=4/4	control
1089	N	149.251	250.982	0.552041	control	control_biosequence			LC Internal Use|Qualified Repeats:B=4/4	control
1090	P	192.183	295.689	0.515698	control	control_biosequence			LC Internal Use|Qualified Repeats:B=3/4	control
1091	Pseudo	3033.29	610.647	6.7769e-07	control	control_biosequence			LC Internal Use|Qualified Repeats:B=1/1	control
1092	Q	1237.53	705.485	0.079385	control	control_biosequence			LC Internal Use|Qualified Repeats:B=4/4	control
1093	R	370.783	314.673	0.238643	control	control_biosequence			LC Internal Use|Qualified Repeats:B=4/4	control
1094	Ref4	280.991	326.147	0.388907	control	control_biosequence			LC Internal Use|Qualified Repeats:B=13/16	control
1095	S	467.998	307.125	0.127534	control	control_biosequence			LC Internal Use|Qualified Repeats:B=3/4	control
1096	SUMOA	216.649	285.095	0.447275	control	control_biosequence			LC Internal Use|Qualified Repeats:B=3/4	control
1097	SUMOB	133.812	292.966	0.647832	control	control_biosequence			LC Internal Use|Qualified Repeats:B=2/4	control
1098	SUMOC	59.1739	237.834	0.909351	control	control_biosequence			LC Internal Use|Qualified Repeats:B=4/4	control
1099	Strep	308.372	275.694	0.26331	control	control_biosequence			LC Internal Use|Qualified Repeats:B=3/4	control
1100	T	305.07	297.013	0.304329	control	control_biosequence			LC Internal Use|Qualified Repeats:B=4/4	control
1101	V	246.479	358.849	0.492144	control	control_biosequence			LC Internal Use|Qualified Repeats:B=4/4	control
1102	VSVG_c3	144.644	295.852	0.624886	control	control_biosequence			LC Internal Use|Qualified Repeats:B=3/4	control
1103	VSVG_n3	483.623	362.825	0.182524	control	control_biosequence			LC Internal Use|Qualified Repeats:B=4/4	control
1104	W	273.011	315.098	0.386223	control	control_biosequence			LC Internal Use|Qualified Repeats:B=4/4	control
1105	Y	318.875	359.801	0.37545	control	control_biosequence			LC Internal Use|Qualified Repeats:B=4/4	control
1106	c-myc	38.7508	216.561	0.857978	control	control_biosequence			LC Internal Use|Qualified Repeats:B=4/4	control
1107	Ref1	195.603	306.691	0.523586	control	control_spike_calibration			LC Internal Use|Qualified Repeats:B=13/16	control
1108	Ref2	894.752	536.772	0.0955106	control	control_spike_calibration			LC Internal Use|Qualified Repeats:B=15/16	control

## Sheet: CsoS1D
		B-CsoS1D-cy5 Signal
Index	Reporter Name	Mean	StDev	p-value	Group	Reporter Control Type	Reporter Sequence (N to C)	Accession No.	Note	Reporter Source
1	His-tag-neg	9788.33	2272.52	1.65087e-05	experimental		AHAHHA		Qualified Repeats:B=20/20	custom
2	His-tag-pos	36450.1	11445.1	0.00144761	experimental		HHHHHH		Qualified Repeats:B=20/20	custom
3	NP_895029-8-001	757.37	431.151	0.078963	experimental		MPKPSSSS		Qualified Repeats:B=4/4	custom
4	NP_895029-8-002	462.355	335.242	0.167816	experimental		PKPSSSSS		Qualified Repeats:B=4/4	custom
5	NP_895029-8-003	556.693	368.467	0.130806	experimental		KPSSSSSS		Qualified Repeats:B=4/4	custom
6	NP_895029-8-004	122.436	250.187	0.748795	experimental		PSSSSSSD		Qualified Repeats:B=3/4	custom
7	NP_895029-8-005	237.442	281.367	0.398702	experimental		SSSSSSDS		Qualified Repeats:B=4/4	custom
8	NP_895029-8-006	82.2917	207.575	0.727306	experimental		SSSSSDSP		Qualified Repeats:B=4/4	custom
9	NP_895029-8-007	283.017	232.73	0.223927	experimental		SSSSDSPS		Qualified Repeats:B=4/4	custom
10	NP_895029-8-008	171.091	262.926	0.527707	experimental		SSSDSPSL		Qualified Repeats:B=4/4	custom
11	NP_895029-8-009	141.351	254.223	0.590502	experimental		SSDSPSLT		Qualified Repeats:B=4/4	custom
12	NP_895029-8-010	99.2779	202.898	0.624608	experimental		SDSPSLTT		Qualified Repeats:B=3/4	custom
13	NP_895029-8-011	744.862	446.918	0.0955599	experimental		DSPSLTTA		Qualified Repeats:B=4/4	custom
14	NP_895029-8-012	229.321	250.861	0.360615	experimental		SPSLTTAK		Qualified Repeats:B=4/4	custom
15	NP_895029-8-013	190.017	237.953	0.453235	experimental		PSLTTAKP		Qualified Repeats:B=4/4	custom
16	NP_895029-8-014	1522.94	647.109	0.0185927	experimental		SLTTAKPA		Qualified Repeats:B=4/4	custom
17	NP_895029-8-015	141.235	244.796	0.594013	experimental		LTTAKPAG		Qualified Repeats:B=4/4	custom
18	NP_895029-8-016	382.432	287.827	0.183923	experimental		TTAKPAGS		Qualified Repeats:B=4/4	custom
19	NP_895029-8-017	222.485	264.444	0.400133	experimental		TAKPAGSE		Qualified Repeats:B=4/4	custom
20	NP_895029-8-018	223.546	265.337	0.39948	experimental		AKPAGSEV		Qualified Repeats:B=4/4	custom
21	NP_895029-8-019	1270.67	541.668	0.0189761	experimental		KPAGSEVA		Qualified Repeats:B=3/4	custom
22	NP_895029-8-020	78.7792	237.601	0.82355	experimental		PAGSEVAK		Qualified Repeats:B=2/4	custom
23	NP_895029-8-021	14.8874	200.821	0.976186	experimental		AGSEVAKK		Qualified Repeats:B=3/4	custom
24	NP_895029-8-022	95.9535	249.424	0.701927	experimental		GSEVAKKV		Qualified Repeats:B=3/4	custom
25	NP_895029-8-023	166.389	295.612	0.584543	experimental		SEVAKKVL		Qualified Repeats:B=4/4	custom
26	NP_895029-8-024	183.206	255.246	0.472877	experimental		EVAKKVLP		Qualified Repeats:B=4/4	custom
27	NP_895029-8-025	1958.96	651.929	0.00265534	experimental		VAKKVLPA		Qualified Repeats:B=4/4	custom
28	NP_895029-8-026	1121.49	452.512	0.0131927	experimental		AKKVLPAK		Qualified Repeats:B=4/4	custom
29	NP_895029-8-027	2386	722.009	0.000950178	experimental		KKVLPAKA		Qualified Repeats:B=4/4	custom
30	NP_895029-8-028	272.879	261.591	0.296847	experimental		KVLPAKAT		Qualified Repeats:B=4/4	custom
31	NP_895029-8-029	232.692	211.365	0.270909	experimental		VLPAKATQ		Qualified Repeats:B=3/4	custom
32	NP_895029-8-030	298.003	279.961	0.287096	experimental		LPAKATQT		Qualified Repeats:B=4/4	custom
33	NP_895029-8-031	353.041	309.886	0.254565	experimental		PAKATQTV		Qualified Repeats:B=4/4	custom
34	NP_895029-8-032	27.0259	209.562	0.945374	experimental		AKATQTVD		Qualified Repeats:B=2/4	custom
35	NP_895029-8-033	38.9106	188.329	1	experimental		KATQTVDV		Qualified Repeats:B=4/4	custom
36	NP_895029-8-034	273.626	232.534	0.239279	experimental		ATQTVDVS		Qualified Repeats:B=4/4	custom
37	NP_895029-8-035	657.931	429.438	0.12548	experimental		TQTVDVSA		Qualified Repeats:B=4/4	custom
38	NP_895029-8-036	398.248	345.567	0.249108	experimental		QTVDVSAS		Qualified Repeats:B=4/4	custom
39	NP_895029-8-037	136.296	261.541	0.602255	experimental		TVDVSAST		Qualified Repeats:B=4/4	custom
40	NP_895029-8-038	510.068	348.108	0.142825	experimental		VDVSASTS		Qualified Repeats:B=4/4	custom
41	NP_895029-8-039	315.76	356.868	0.376229	experimental		DVSASTSS		Qualified Repeats:B=4/4	custom
42	NP_895029-8-040	269.381	315.298	0.392871	experimental		VSASTSSL		Qualified Repeats:B=4/4	custom
43	NP_895029-8-041	581.417	271.088	0.0319618	experimental		SASTSSLS		Qualified Repeats:B=3/4	custom
44	NP_895029-8-042	326.407	274.496	0.234365	experimental		ASTSSLSG		Qualified Repeats:B=4/4	custom
45	NP_895029-8-043	600.779	321.52	0.0616673	experimental		STSSLSGS		Qualified Repeats:B=3/4	custom
46	NP_895029-8-044	370.327	297.03	0.212455	experimental		TSSLSGSK		Qualified Repeats:B=4/4	custom
47	NP_895029-8-045	657.419	393.271	0.0945685	experimental		SSLSGSKS		Qualified Repeats:B=4/4	custom
48	NP_895029-8-046	281.683	270.336	0.297394	experimental		SLSGSKST		Qualified Repeats:B=4/4	custom
49	NP_895029-8-047	319.91	268.126	0.232789	experimental		LSGSKSTT		Qualified Repeats:B=4/4	custom
50	NP_895029-8-048	471.474	340.394	0.166	experimental		SGSKSTTR		Qualified Repeats:B=4/4	custom
51	NP_895029-8-049	1446.93	524.315	0.00578288	experimental		GSKSTTRR		Qualified Repeats:B=4/4	custom
52	NP_895029-8-050	2646.84	802.27	0.000968935	experimental		SKSTTRRS		Qualified Repeats:B=4/4	custom
53	NP_895029-8-051	5623.5	1808.62	0.00187423	experimental		KSTTRRSA		Qualified Repeats:B=4/4	custom
54	NP_895029-8-052	3196.38	1055.35	0.00245422	experimental		STTRRSAA		Qualified Repeats:B=4/4	custom
55	NP_895029-8-053	452.314	316.465	0.152901	experimental		TTRRSAAT		Qualified Repeats:B=3/4	custom
56	NP_895029-8-054	347.371	340.608	0.307766	experimental		TRRSAATG		Qualified Repeats:B=4/4	custom
57	NP_895029-8-055	560.225	391.12	0.152015	experimental		RRSAATGR		Qualified Repeats:B=4/4	custom
58	NP_895029-8-056	492.79	329.636	0.134903	experimental		RSAATGRT		Qualified Repeats:B=4/4	custom
59	NP_895029-8-057	798.355	396.137	0.0438544	experimental		SAATGRTS		Qualified Repeats:B=4/4	custom
60	NP_895029-8-058	2023.5	797.528	0.0111687	experimental		AATGRTSA		Qualified Repeats:B=4/4	custom
61	NP_895029-8-059	509.111	385.719	0.18684	experimental		ATGRTSAS		Qualified Repeats:B=4/4	custom
62	NP_895029-8-060	452.34	339.776	0.183066	experimental		TGRTSASR		Qualified Repeats:B=4/4	custom
63	NP_895029-8-061	2249.1	689.291	0.00110192	experimental		GRTSASRA		Qualified Repeats:B=4/4	custom
64	NP_895029-8-062	773.951	441.587	0.0796415	experimental		RTSASRAT		Qualified Repeats:B=4/4	custom
65	NP_895029-8-063	2994.83	1031.14	0.0036775	experimental		TSASRATA		Qualified Repeats:B=3/4	custom
66	NP_895029-8-064	2254.3	785.103	0.00408497	experimental		SASRATAA		Qualified Repeats:B=4/4	custom
67	NP_895029-8-065	231.222	275.394	0.401101	experimental		ASRATAAT		Qualified Repeats:B=4/4	custom
68	NP_895029-8-066	217.374	318.31	0.507169	experimental		SRATAATP		Qualified Repeats:B=4/4	custom
69	NP_895029-8-067	1489.15	499.421	0.0028642	experimental		RATAATPA		Qualified Repeats:B=4/4	custom
70	NP_895029-8-068	409.023	316.153	0.195724	experimental		ATAATPAS		Qualified Repeats:B=4/4	custom
71	NP_895029-8-069	261.502	310.577	0.399766	experimental		TAATPASR		Qualified Repeats:B=4/4	custom
72	NP_895029-8-070	229.145	313.455	0.464733	experimental		AATPASRG		Qualified Repeats:B=4/4	custom
73	NP_895029-8-071	870.987	386.183	0.0241008	experimental		ATPASRGG		Qualified Repeats:B=4/4	custom
74	NP_895029-8-072	1103.01	385.063	0.00417424	experimental		TPASRGGK		Qualified Repeats:B=4/4	custom
75	NP_895029-8-073	1658.02	620.186	0.00750431	experimental		PASRGGKS		Qualified Repeats:B=4/4	custom
76	NP_895029-8-074	4521.44	1368.64	0.000953831	experimental		ASRGGKSA		Qualified Repeats:B=4/4	custom
77	NP_895029-8-075	2125.43	813.593	0.00898658	experimental		SRGGKSAA		Qualified Repeats:B=4/4	custom
78	NP_895029-8-076	358.196	313.235	0.252785	experimental		RGGKSAAG		Qualified Repeats:B=4/4	custom
79	NP_895029-8-077	755.584	425.795	0.0759579	experimental		GGKSAAGS		Qualified Repeats:B=4/4	custom
80	NP_895029-8-078	963.657	414.606	0.0201031	experimental		GKSAAGSS		Qualified Repeats:B=4/4	custom
81	NP_895029-8-079	327.929	297.546	0.270383	experimental		KSAAGSSG		Qualified Repeats:B=4/4	custom
82	NP_895029-8-080	703.832	380.394	0.0642575	experimental		SAAGSSGS		Qualified Repeats:B=4/4	custom
83	NP_895029-8-081	184.9	272.069	0.496725	experimental		AAGSSGSG		Qualified Repeats:B=4/4	custom
84	NP_895029-8-082	532.602	375.792	0.156375	experimental		AGSSGSGS		Qualified Repeats:B=4/4	custom
85	NP_895029-8-083	1594.48	708.462	0.0244	experimental		GSSGSGSA		Qualified Repeats:B=4/4	custom
86	NP_895029-8-084	434.042	327.181	0.18461	experimental		SSGSGSAS		Qualified Repeats:B=3/4	custom
87	NP_895029-8-085	181.011	224.539	0.420128	experimental		SGSGSASG		Qualified Repeats:B=4/4	custom
88	NP_895029-8-086	193.387	206.29	0.348497	experimental		GSGSASGG		Qualified Repeats:B=4/4	custom
89	NP_895029-8-087	1550.56	723.267	0.0320362	experimental		SGSASGGA		Qualified Repeats:B=4/4	custom
90	NP_895029-8-088	305.782	299.529	0.307281	experimental		GSASGGAI		Qualified Repeats:B=3/4	custom
91	NP_895029-8-089	355.656	328.372	0.278738	experimental		SASGGAIK		Qualified Repeats:B=4/4	custom
92	NP_895029-8-090	276.781	263.2	0.292954	experimental		ASGGAIKP		Qualified Repeats:B=3/4	custom
93	NP_895029-8-091	343.359	286.252	0.230304	experimental		SGGAIKPP		Qualified Repeats:B=4/4	custom
94	NP_895029-8-092	1686.95	658.099	0.0103615	experimental		GGAIKPPA		Qualified Repeats:B=4/4	custom
95	NP_895029-8-093	788.902	421.646	0.0613281	experimental		GAIKPPAS		Qualified Repeats:B=3/4	custom
96	NP_895029-8-094	852.497	431.144	0.0479945	experimental		AIKPPASS		Qualified Repeats:B=4/4	custom
97	NP_895029-8-095	550.363	310.532	0.0763219	experimental		IKPPASSS		Qualified Repeats:B=4/4	custom
98	NP_895029-8-096	331.167	292.536	0.25758	experimental		KPPASSSV		Qualified Repeats:B=4/4	custom
99	NP_895029-8-097	126.218	248.043	0.610831	experimental		PPASSSVP		Qualified Repeats:B=4/4	custom
100	NP_895029-8-098	411.591	315.04	0.191364	experimental		PASSSVPS		Qualified Repeats:B=4/4	custom
101	NP_895029-8-099	134.868	212.548	0.52571	experimental		ASSSVPSF		Qualified Repeats:B=3/4	custom
102	NP_895029-8-100	325.747	344.98	0.345012	experimental		SSSVPSFV		Qualified Repeats:B=4/4	custom
103	NP_895029-8-101	293.635	286.579	0.305512	experimental		SSVPSFVQ		Qualified Repeats:B=4/4	custom
104	NP_895029-8-102	318.844	296.59	0.28233	experimental		SVPSFVQG		Qualified Repeats:B=4/4	custom
105	NP_895029-8-103	323.928	260.418	0.213515	experimental		VPSFVQGI		Qualified Repeats:B=4/4	custom
106	NP_895029-8-104	1972.86	693.372	0.00443431	experimental		PSFVQGIA		Qualified Repeats:B=4/4	custom
107	NP_895029-8-105	388.042	315.99	0.21941	experimental		SFVQGIAL		Qualified Repeats:B=3/4	custom
108	NP_895029-8-106	246.583	287.925	0.391737	experimental		FVQGIALG		Qualified Repeats:B=3/4	custom
109	NP_895029-8-107	327.857	314.305	0.296864	experimental		VQGIALGM		Qualified Repeats:B=4/4	custom
110	NP_895029-8-108	311.421	319.213	0.329238	experimental		QGIALGMI		Qualified Repeats:B=3/4	custom
111	NP_895029-8-109	100.034	230.986	0.664941	experimental		GIALGMIE		Qualified Repeats:B=3/4	custom
112	NP_895029-8-110	287.263	234.354	0.220258	experimental		IALGMIET		Qualified Repeats:B=4/4	custom
113	NP_895029-8-111	188.822	273.312	0.489624	experimental		ALGMIETR		Qualified Repeats:B=4/4	custom
114	NP_895029-8-112	256.494	303.045	0.397305	experimental		LGMIETRG		Qualified Repeats:B=4/4	custom
115	NP_895029-8-113	838.86	400.447	0.0361761	experimental		GMIETRGM		Qualified Repeats:B=4/4	custom
116	NP_895029-8-114	624.593	330.434	0.0587129	experimental		MIETRGMV		Qualified Repeats:B=4/4	custom
117	NP_895029-8-115	213.308	261.533	0.414694	experimental		IETRGMVP		Qualified Repeats:B=3/4	custom
118	NP_895029-8-116	1472.52	660.692	0.0258212	experimental		ETRGMVPA		Qualified Repeats:B=4/4	custom
119	NP_895029-8-117	270.296	295.386	0.360129	experimental		TRGMVPAI		Qualified Repeats:B=4/4	custom
120	NP_895029-8-118	170.97	234.978	0.46683	experimental		RGMVPAIE		Qualified Repeats:B=4/4	custom
121	NP_895029-8-119	1017.3	430.548	0.0181296	experimental		GMVPAIEA		Qualified Repeats:B=4/4	custom
122	NP_895029-8-120	869.317	473.863	0.0665577	experimental		MVPAIEAA		Qualified Repeats:B=4/4	custom
123	NP_895029-8-121	11.5328	171.016	1	experimental		VPAIEAAD		Qualified Repeats:B=3/4	custom
124	NP_895029-8-122	429.588	359.97	0.232684	experimental		PAIEAADA		Qualified Repeats:B=4/4	custom
125	NP_895029-8-123	6.33329	187.887	1	experimental		AIEAADAM		Qualified Repeats:B=4/4	custom
126	NP_895029-8-124	6.25743	190.289	0.993223	experimental		IEAADAMT		Qualified Repeats:B=3/4	custom
127	NP_895029-8-125	3.04146	205.41	1	experimental		EAADAMTK		Qualified Repeats:B=4/4	custom
128	NP_895029-8-126	937.943	537.976	0.0812326	experimental		AADAMTKA		Qualified Repeats:B=4/4	custom
129	NP_895029-8-127	989.865	438.242	0.023892	experimental		ADAMTKAA		Qualified Repeats:B=4/4	custom
130	NP_895029-8-128	0.01	160.21	1	experimental		DAMTKAAE		Qualified Repeats:B=2/4	custom
131	NP_895029-8-129	71.2052	219.078	0.834361	experimental		AMTKAAEV		Qualified Repeats:B=3/4	custom
132	NP_895029-8-130	177.602	292.986	0.549119	experimental		MTKAAEVN		Qualified Repeats:B=4/4	custom
133	NP_895029-8-131	183.04	278.444	0.510916	experimental		TKAAEVNL		Qualified Repeats:B=2/4	custom
134	NP_895029-8-132	47.746	194.304	0.812136	experimental		KAAEVNLI		Qualified Repeats:B=4/4	custom
135	NP_895029-8-133	226.169	295.894	0.444624	experimental		AAEVNLIS		Qualified Repeats:B=3/4	custom
136	NP_895029-8-134	316.121	291.543	0.2782	experimental		AEVNLISR		Qualified Repeats:B=4/4	custom
137	NP_895029-8-135	473.304	300.389	0.115086	experimental		EVNLISRE		Qualified Repeats:B=3/4	custom
138	NP_895029-8-136	662.156	370.258	0.0736994	experimental		VNLISREY		Qualified Repeats:B=3/4	custom
139	NP_895029-8-137	661.739	371.169	0.074592	experimental		NLISREYV		Qualified Repeats:B=3/4	custom
140	NP_895029-8-138	470.337	323.648	0.146132	experimental		LISREYVG		Qualified Repeats:B=4/4	custom
141	NP_895029-8-139	212.653	314.119	0.49839	experimental		ISREYVGG		Qualified Repeats:B=3/4	custom
142	NP_895029-8-140	218.488	298.73	0.464513	experimental		SREYVGGG		Qualified Repeats:B=4/4	custom
143	NP_895029-8-141	293.202	307.528	0.340348	experimental		REYVGGGY		Qualified Repeats:B=4/4	custom
144	NP_895029-8-142	239.276	256.468	0.350806	experimental		EYVGGGYV		Qualified Repeats:B=4/4	custom
145	NP_895029-8-143	130.594	239.971	0.586274	experimental		YVGGGYVT		Qualified Repeats:B=3/4	custom
146	NP_895029-8-144	215.24	311.775	0.515318	experimental		VGGGYVTV		Qualified Repeats:B=4/4	custom
147	NP_895029-8-145	387.574	289.518	0.180644	experimental		GGGYVTVM		Qualified Repeats:B=4/4	custom
148	NP_895029-8-146	129.375	248.151	0.613593	experimental		GGYVTVMV		Qualified Repeats:B=4/4	custom
149	NP_895029-8-147	295.36	288.425	0.305783	experimental		GYVTVMVR		Qualified Repeats:B=4/4	custom
150	NP_895029-8-148	491.985	328.232	0.133876	experimental		YVTVMVRG		Qualified Repeats:B=4/4	custom
151	NP_895029-8-149	656.133	401.135	0.101883	experimental		VTVMVRGE		Qualified Repeats:B=4/4	custom
152	NP_895029-8-150	577.139	389.853	0.138741	experimental		TVMVRGET		Qualified Repeats:B=4/4	custom
153	NP_895029-8-151	554.226	421.543	0.188564	experimental		VMVRGETG		Qualified Repeats:B=4/4	custom
154	NP_895029-8-152	2466.09	614.003	5.90245e-05	experimental		MVRGETGA		Qualified Repeats:B=4/4	custom
155	NP_895029-8-153	85.9487	265.275	0.745923	experimental		VRGETGAV		Qualified Repeats:B=3/4	custom
156	NP_895029-8-154	30.7089	224.347	0.911254	experimental		RGETGAVN		Qualified Repeats:B=3/4	custom
157	NP_895029-8-155	549.613	433.361	0.204677	experimental		GETGAVNA		Qualified Repeats:B=2/4	custom
158	NP_895029-8-156	1016.43	522.586	0.05176	experimental		ETGAVNAA		Qualified Repeats:B=4/4	custom
159	NP_895029-8-157	154.499	239.45	0.518753	experimental		TGAVNAAV		Qualified Repeats:B=3/4	custom
160	NP_895029-8-158	285.781	277.41	0.302896	experimental		GAVNAAVR		Qualified Repeats:B=3/4	custom
161	NP_895029-8-159	1489.21	527.433	0.00474751	experimental		AVNAAVRA		Qualified Repeats:B=4/4	custom
162	NP_895029-8-160	672.968	353.277	0.0567734	experimental		VNAAVRAG		Qualified Repeats:B=4/4	custom
163	NP_895029-8-161	2985.08	944.169	0.001568	experimental		NAAVRAGA		Qualified Repeats:B=4/4	custom
164	NP_895029-8-162	77.3937	245.135	0.764204	experimental		AAVRAGAD		Qualified Repeats:B=3/4	custom
165	NP_895029-8-163	946.487	477.508	0.0474497	experimental		AVRAGADA		Qualified Repeats:B=4/4	custom
166	NP_895029-8-164	71.5037	231.397	0.7573	experimental		VRAGADAC		Qualified Repeats:B=2/4	custom
167	NP_895029-8-165	59.017	194.232	0.761229	experimental		RAGADACE		Qualified Repeats:B=4/4	custom
168	NP_895029-8-166	33.3878	188.55	0.878919	experimental		AGADACER		Qualified Repeats:B=3/4	custom
169	NP_895029-8-167	28.2828	204.782	0.988522	experimental		GADACERV		Qualified Repeats:B=4/4	custom
170	NP_895029-8-168	93.3532	225.4	0.678733	experimental		ADACERVG		Qualified Repeats:B=4/4	custom
171	NP_895029-8-169	2.34275	173.002	1	experimental		DACERVGD		Qualified Repeats:B=4/4	custom
172	NP_895029-8-170	41.6146	220.16	1	experimental		ACERVGDG		Qualified Repeats:B=4/4	custom
173	NP_895029-8-171	226.359	314.94	0.472275	experimental		CERVGDGL		Qualified Repeats:B=3/4	custom
174	NP_895029-8-172	187.787	289.875	0.517075	experimental		ERVGDGLV		Qualified Repeats:B=4/4	custom
175	NP_895029-8-173	1596.08	573.471	0.00537966	experimental		RVGDGLVA		Qualified Repeats:B=3/4	custom
176	NP_895029-8-174	1008.8	501.311	0.0441719	experimental		VGDGLVAA		Qualified Repeats:B=4/4	custom
177	NP_895029-8-175	275.45	278.266	0.322202	experimental		GDGLVAAH		Qualified Repeats:B=2/4	custom
178	NP_895029-8-176	659.622	464.252	0.155341	experimental		DGLVAAHI		Qualified Repeats:B=4/4	custom
179	NP_895029-8-177	408.755	333.057	0.219687	experimental		GLVAAHII		Qualified Repeats:B=3/4	custom
180	NP_895029-8-178	3261.41	910.673	0.000341563	experimental		LVAAHIIA		Qualified Repeats:B=4/4	custom
181	NP_895029-8-179	598.026	391.422	0.126531	experimental		VAAHIIAR		Qualified Repeats:B=4/4	custom
182	NP_895029-8-180	1764.13	808.01	0.0290036	experimental		AAHIIARP		Qualified Repeats:B=4/4	custom
183	NP_895029-8-181	4146.39	1697.42	0.0145689	experimental		AHIIARPH		Qualified Repeats:B=4/4	custom
184	NP_895029-8-182	7671.27	2492.24	0.00208213	experimental		HIIARPHQ		Qualified Repeats:B=3/4	custom
185	NP_895029-8-183	2159.73	1157.15	0.0619659	experimental		IIARPHQE		Qualified Repeats:B=4/4	custom
186	NP_895029-8-184	1059.74	497.639	0.0331989	experimental		IARPHQEV		Qualified Repeats:B=3/4	custom
187	NP_895029-8-185	83.8522	237.067	0.723542	experimental		ARPHQEVE		Qualified Repeats:B=3/4	custom
188	NP_895029-8-186	198.726	246.824	0.420713	experimental		RPHQEVEP		Qualified Repeats:B=4/4	custom
189	NP_895029-8-187	1083.39	522.473	0.0381065	experimental		PHQEVEPA		Qualified Repeats:B=4/4	custom
190	NP_895029-8-188	32.9892	187.88	0.86061	experimental		HQEVEPAL		Qualified Repeats:B=2/4	custom
191	NP_895029-8-189	21.4335	196.072	1	experimental		QEVEPALR		Qualified Repeats:B=3/4	custom
192	NP_895029-8-190	0.01	183.012	1	experimental		EVEPALRP		Qualified Repeats:B=3/4	custom
193	NP_895029-8-191	201.728	296.621	0.496422	experimental		VEPALRPT		Qualified Repeats:B=4/4	custom
194	NP_895029-8-192	445.503	434.312	0.30497	experimental		EPALRPTH		Qualified Repeats:B=2/4	custom
195	NP_895029-8-193	3755.57	1056.51	0.000378083	experimental		PALRPTHA		Qualified Repeats:B=4/4	custom
196	NP_895029-8-194	511.123	347.677	0.141507	experimental		ALRPTHAK		Qualified Repeats:B=4/4	custom
197	NP_895029-8-195	926.601	399.331	0.0203121	experimental		LRPTHAKR		Qualified Repeats:B=4/4	custom
198	NP_895029-8-196	2904.04	608.51	1.81794e-06	experimental		RPTHAKRR		Qualified Repeats:B=4/4	custom
199	NP_895029-8-197	3423.93	1055.99	0.0011845	experimental		PTHAKRRS		Qualified Repeats:B=4/4	custom
200	NP_895032-8-001	1731.21	574.945	0.0026015	experimental		MAYRNRNL		Qualified Repeats:B=5/5	custom
201	NP_895032-8-002	5701.61	1424.87	6.28723e-05	experimental		AYRNRNLA		Qualified Repeats:B=5/5	custom
202	NP_895032-8-003	1363.53	501.229	0.0065176	experimental		YRNRNLAS		Qualified Repeats:B=5/5	custom
203	NP_895032-8-004	677.59	397.511	0.0882526	experimental		RNRNLASQ		Qualified Repeats:B=5/5	custom
204	NP_895032-8-005	366.01	293.82	0.212847	experimental		NRNLASQT		Qualified Repeats:B=5/5	custom
205	NP_895032-8-006	397.12	280.82	0.157294	experimental		RNLASQTQ		Qualified Repeats:B=4/5	custom
206	NP_895032-8-007	347.366	330.331	0.292966	experimental		NLASQTQR		Qualified Repeats:B=5/5	custom
207	NP_895032-8-008	922.777	587.372	0.116153	experimental		LASQTQRP		Qualified Repeats:B=5/5	custom
208	NP_895032-8-009	809.585	449.108	0.0714255	experimental		ASQTQRPL		Qualified Repeats:B=5/5	custom
209	NP_895032-8-010	4095.51	1190.37	0.000580091	experimental		SQTQRPLA		Qualified Repeats:B=4/5	custom
210	NP_895032-8-011	323.055	257.737	0.210022	experimental		QTQRPLAP		Qualified Repeats:B=4/5	custom
211	NP_895032-8-012	337.998	344.636	0.326692	experimental		TQRPLAPT		Qualified Repeats:B=5/5	custom
212	NP_895032-8-013	2194.48	596.625	0.000234708	experimental		QRPLAPTA		Qualified Repeats:B=5/5	custom
213	NP_895032-8-014	247.236	307.276	0.430483	experimental		RPLAPTAP		Qualified Repeats:B=5/5	custom
214	NP_895032-8-015	218.715	242.325	0.366725	experimental		PLAPTAPR		Qualified Repeats:B=5/5	custom
215	NP_895032-8-016	1202.22	521.326	0.021098	experimental		LAPTAPRR		Qualified Repeats:B=5/5	custom
216	NP_895032-8-017	2705.74	693.895	9.63533e-05	experimental		APTAPRRR		Qualified Repeats:B=5/5	custom
217	NP_895032-8-018	2727.69	600.108	5.47728e-06	experimental		PTAPRRRP		Qualified Repeats:B=5/5	custom
218	NP_895032-8-019	2223.96	594.572	0.000183532	experimental		TAPRRRPV		Qualified Repeats:B=5/5	custom
219	NP_895032-8-020	970.893	405.483	0.0166402	experimental		APRRRPVV		Qualified Repeats:B=5/5	custom
220	NP_895032-8-021	811.875	421.78	0.0542294	experimental		PRRRPVVT		Qualified Repeats:B=5/5	custom
221	NP_895032-8-022	517.639	423.364	0.221421	experimental		RRRPVVTP		Qualified Repeats:B=5/5	custom
222	NP_895032-8-023	438.197	294.639	0.136928	experimental		RRPVVTPQ		Qualified Repeats:B=4/5	custom
223	NP_895032-8-024	225.879	289.959	0.435949	experimental		RPVVTPQI		Qualified Repeats:B=5/5	custom
224	NP_895032-8-025	648.711	361.051	0.0723605	experimental		PVVTPQIS		Qualified Repeats:B=5/5	custom
225	NP_895032-8-026	179.611	282.868	0.525425	experimental		VVTPQISD		Qualified Repeats:B=5/5	custom
226	NP_895032-8-027	132.35	247.632	0.65513	experimental		VTPQISDR		Qualified Repeats:B=5/5	custom
227	NP_895032-8-028	513.582	350.249	0.142532	experimental		TPQISDRS		Qualified Repeats:B=5/5	custom
228	NP_895032-8-029	1221.18	504.656	0.0155216	experimental		PQISDRSR		Qualified Repeats:B=5/5	custom
229	NP_895032-8-030	1524.64	542.131	0.00491601	experimental		QISDRSRL		Qualified Repeats:B=5/5	custom
230	NP_895032-8-031	2438.06	613.23	7.00759e-05	experimental		ISDRSRLR		Qualified Repeats:B=5/5	custom
231	NP_895032-8-032	2599.41	810.26	0.00133513	experimental		SDRSRLRG		Qualified Repeats:B=5/5	custom
232	NP_895032-8-033	1824.27	599.088	0.00232475	experimental		DRSRLRGF		Qualified Repeats:B=5/5	custom
233	NP_895032-8-034	7730.7	1942.58	6.89545e-05	experimental		RSRLRGFA		Qualified Repeats:B=5/5	custom
234	NP_895032-8-035	421.74	324.237	0.193327	experimental		SRLRGFAN		Qualified Repeats:B=5/5	custom
235	NP_895032-8-036	310.51	299.68	0.300107	experimental		RLRGFANV		Qualified Repeats:B=5/5	custom
236	NP_895032-8-037	354.875	304.991	0.244573	experimental		LRGFANVG		Qualified Repeats:B=5/5	custom
237	NP_895032-8-038	754.013	340.677	0.0268686	experimental		RGFANVGS		Qualified Repeats:B=5/5	custom
238	NP_895032-8-039	409.458	248.408	0.0992636	experimental		GFANVGSG		Qualified Repeats:B=5/5	custom
239	NP_895032-8-040	375.227	307.784	0.222767	experimental		FANVGSGP		Qualified Repeats:B=5/5	custom
240	NP_895032-8-041	181.318	265.134	0.494027	experimental		ANVGSGPC		Qualified Repeats:B=5/5	custom
241	NP_895032-8-042	451.816	312.997	0.14885	experimental		NVGSGPCH		Qualified Repeats:B=5/5	custom
242	NP_895032-8-043	933.067	460.339	0.0426581	experimental		VGSGPCHP		Qualified Repeats:B=5/5	custom
243	NP_895033-8-001	1014.9	431.743	0.0187307	experimental		MAKQSSRE		Qualified Repeats:B=4/5	custom
244	NP_895033-8-002	1113.57	395.381	0.00485317	experimental		AKQSSREL		Qualified Repeats:B=4/4	custom
245	NP_895033-8-003	3280.67	1167.18	0.00493954	experimental		KQSSRELA		Qualified Repeats:B=5/5	custom
246	NP_895033-8-004	128.308	257.938	0.618857	experimental		QSSRELAL		Qualified Repeats:B=4/4	custom
247	NP_895033-8-005	58.8045	218.643	0.834967	experimental		SSRELALE		Qualified Repeats:B=5/5	custom
248	NP_895033-8-006	70.7404	222.464	0.781678	experimental		SRELALER		Qualified Repeats:B=4/4	custom
249	NP_895033-8-007	589.044	341.384	0.0844244	experimental		RELALERR		Qualified Repeats:B=5/5	custom
250	NP_895033-8-008	647.059	356.372	0.0694007	experimental		ELALERRK		Qualified Repeats:B=4/4	custom
251	NP_895033-8-009	3107.46	1126.39	0.00579861	experimental		LALERRKA		Qualified Repeats:B=5/5	custom
252	NP_895033-8-010	846.739	384.68	0.0277153	experimental		ALERRKAL		Qualified Repeats:B=4/4	custom
253	NP_895033-8-011	1148.9	426.497	0.00706045	experimental		LERRKALS		Qualified Repeats:B=5/5	custom
254	NP_895033-8-012	157.571	251.191	0.530437	experimental		ERRKALSN		Qualified Repeats:B=4/4	custom
255	NP_895033-8-013	1095.83	411.945	0.00780705	experimental		RRKALSNS		Qualified Repeats:B=5/5	custom
256	NP_895033-8-014	958.168	445.285	0.0314016	experimental		RKALSNSG		Qualified Repeats:B=4/4	custom
257	NP_895033-8-015	1062.37	514.976	0.0391043	experimental		KALSNSGK		Qualified Repeats:B=4/5	custom
258	NP_895033-8-016	417.763	292.551	0.153265	experimental		ALSNSGKK		Qualified Repeats:B=4/4	custom
259	NP_895033-8-017	776.495	394.178	0.0488341	experimental		LSNSGKKS		Qualified Repeats:B=5/5	custom
260	NP_895033-8-018	538.014	281.51	0.0559663	experimental		SNSGKKST		Qualified Repeats:B=2/4	custom
261	NP_895033-8-019	863.083	379.117	0.0228038	experimental		NSGKKSTT		Qualified Repeats:B=5/5	custom
262	NP_895033-8-020	836.278	517.933	0.106366	experimental		SGKKSTTL		Qualified Repeats:B=4/4	custom
263	NP_895033-8-021	634.907	381.494	0.0960385	experimental		GKKSTTLN		Qualified Repeats:B=5/5	custom
264	NP_895033-8-022	847.146	393.535	0.0313346	experimental		KKSTTLNG		Qualified Repeats:B=4/4	custom
265	NP_895033-8-023	750.525	498.081	0.131828	experimental		KSTTLNGS		Qualified Repeats:B=5/5	custom
266	NP_895033-8-024	558.244	300.927	0.0635679	experimental		STTLNGSS		Qualified Repeats:B=4/4	custom
267	NP_895033-8-025	223.47	256.023	0.382714	experimental		TTLNGSSP		Qualified Repeats:B=4/5	custom
268	NP_895033-8-026	245.892	271.549	0.365162	experimental		TLNGSSPN		Qualified Repeats:B=4/4	custom
269	NP_895033-8-027	320.508	261.633	0.220536	experimental		LNGSSPNR		Qualified Repeats:B=5/5	custom
270	NP_895033-8-028	859.423	410.455	0.0362632	experimental		NGSSPNRI		Qualified Repeats:B=4/4	custom
271	NP_895033-8-029	1421.39	476.359	0.00284454	experimental		GSSPNRIR		Qualified Repeats:B=5/5	custom
272	NP_895033-8-030	1401.63	567.53	0.0135165	experimental		SSPNRIRT		Qualified Repeats:B=4/4	custom
273	NP_895033-8-031	4232.35	1207.19	0.000454596	experimental		SPNRIRTA		Qualified Repeats:B=5/5	custom
274	NP_895033-8-032	1170.92	640.144	0.0673598	experimental		PNRIRTAS		Qualified Repeats:B=4/4	custom
275	NP_895033-8-033	361.863	325.856	0.266753	experimental		NRIRTASD		Qualified Repeats:B=4/5	custom
276	NP_895033-8-034	1426.5	664.051	0.0316883	experimental		RIRTASDA		Qualified Repeats:B=4/4	custom
277	NP_895033-8-035	285.779	281.102	0.309295	experimental		IRTASDAR		Qualified Repeats:B=5/5	custom
278	NP_895033-8-036	832.289	425.391	0.0503883	experimental		RTASDARL		Qualified Repeats:B=4/4	custom
279	NP_895033-8-037	575.795	361.039	0.110728	experimental		TASDARLT		Qualified Repeats:B=5/5	custom
280	NP_895033-8-038	496.008	322.701	0.124257	experimental		ASDARLTR		Qualified Repeats:B=4/4	custom
281	NP_895033-8-039	459.505	358.698	0.200152	experimental		SDARLTRT		Qualified Repeats:B=5/5	custom
282	NP_895033-8-040	153.87	232.889	0.508778	experimental		DARLTRTD		Qualified Repeats:B=4/4	custom
283	NP_895033-8-041	330.2	272.409	0.225427	experimental		ARLTRTDQ		Qualified Repeats:B=4/5	custom
284	NP_895033-8-042	731.35	399.495	0.0671302	experimental		RLTRTDQS		Qualified Repeats:B=4/4	custom
285	NP_895033-8-043	287.954	264.692	0.276616	experimental		LTRTDQSF		Qualified Repeats:B=4/5	custom
286	NP_895033-8-044	266.839	247.454	0.280853	experimental		TRTDQSFV		Qualified Repeats:B=4/4	custom
287	NP_895033-8-045	194.096	278.994	0.486589	experimental		RTDQSFVK		Qualified Repeats:B=5/5	custom
288	NP_895033-8-046	1424.15	620.103	0.0216314	experimental		TDQSFVKA		Qualified Repeats:B=4/4	custom
289	NP_895033-8-047	139.583	249.523	0.575864	experimental		DQSFVKAG		Qualified Repeats:B=5/5	custom
290	NP_895033-8-048	650.305	355.178	0.0670943	experimental		QSFVKAGK		Qualified Repeats:B=4/4	custom
291	NP_895033-8-049	620.158	401.301	0.122233	experimental		SFVKAGKE		Qualified Repeats:B=5/5	custom
292	NP_895033-8-050	989.033	366.624	0.00697891	experimental		FVKAGKES		Qualified Repeats:B=4/4	custom
293	NP_895033-8-051	239.035	267.876	0.372183	experimental		VKAGKESV		Qualified Repeats:B=4/5	custom
294	NP_895033-8-052	230.797	284.099	0.416542	experimental		KAGKESVQ		Qualified Repeats:B=3/4	custom
295	NP_895033-8-053	122.406	199.226	0.538918	experimental		AGKESVQL		Qualified Repeats:B=5/5	custom
296	NP_895033-8-054	113.037	229.532	0.759697	experimental		GKESVQLT		Qualified Repeats:B=4/4	custom
297	NP_895033-8-055	847.569	480.73	0.077867	experimental		KESVQLTA		Qualified Repeats:B=5/5	custom
298	NP_895033-8-056	2.12865	164.173	1	experimental		ESVQLTAP		Qualified Repeats:B=3/4	custom
299	NP_895033-8-057	184.398	275.273	0.502911	experimental		SVQLTAPK		Qualified Repeats:B=5/5	custom
300	NP_895033-8-058	451.132	279.494	0.106483	experimental		VQLTAPKR		Qualified Repeats:B=4/4	custom
301	NP_895033-8-059	625.619	356.882	0.0795807	experimental		QLTAPKRE		Qualified Repeats:B=5/5	custom
302	NP_895033-8-060	495.29	292.479	0.0903552	experimental		LTAPKREQ		Qualified Repeats:B=3/4	custom
303	NP_895033-8-061	401.533	313.506	0.200242	experimental		TAPKREQL		Qualified Repeats:B=4/5	custom
304	NP_895033-8-062	19.6294	187.97	1	experimental		APKREQLD		Qualified Repeats:B=4/4	custom
305	NP_895033-8-063	29.9037	192.393	0.968819	experimental		PKREQLDT		Qualified Repeats:B=5/5	custom
306	NP_895033-8-064	115.562	204.828	0.572599	experimental		KREQLDTS		Qualified Repeats:B=3/4	custom
307	NP_895033-8-065	236.625	261.329	0.365188	experimental		REQLDTSF		Qualified Repeats:B=5/5	custom
308	NP_895033-8-066	100.79	238.181	0.672536	experimental		EQLDTSFV		Qualified Repeats:B=4/4	custom
309	NP_895033-8-067	1145.25	489.116	0.0192001	experimental		QLDTSFVA		Qualified Repeats:B=5/5	custom
310	NP_895033-8-068	286.212	265.271	0.280582	experimental		LDTSFVAS		Qualified Repeats:B=4/4	custom
311	NP_895033-8-069	127.27	236.146	0.589899	experimental		DTSFVASR		Qualified Repeats:B=4/5	custom
312	NP_895033-8-070	733.484	496.815	0.139819	experimental		TSFVASRE		Qualified Repeats:B=4/4	custom
313	NP_895033-8-071	1026.53	504.728	0.041956	experimental		SFVASRES		Qualified Repeats:B=5/5	custom
314	NP_895033-8-072	944.186	384.405	0.0140343	experimental		FVASRESS		Qualified Repeats:B=4/4	custom
315	NP_895033-8-073	59.1772	231.911	0.874569	experimental		VASRESSG		Qualified Repeats:B=5/5	custom
316	NP_895033-8-074	940.474	570.357	0.0991424	experimental		ASRESSGA		Qualified Repeats:B=4/4	custom
317	NP_895033-8-075	245.629	278.801	0.378277	experimental		SRESSGAS		Qualified Repeats:B=5/5	custom
318	NP_895033-8-076	108.063	194.117	0.577716	experimental		RESSGASR		Qualified Repeats:B=3/4	custom
319	NP_895033-8-077	1163.04	433.038	0.00723266	experimental		ESSGASRR		Qualified Repeats:B=5/5	custom
320	NP_895033-8-078	2183.28	672.458	0.00116662	experimental		SSGASRRQ		Qualified Repeats:B=4/4	custom
321	NP_895033-8-079	1705.63	698.05	0.0145427	experimental		SGASRRQV		Qualified Repeats:B=5/5	custom
322	NP_895033-8-080	2508.49	602.092	3.09236e-05	experimental		GASRRQVK		Qualified Repeats:B=4/4	custom
323	NP_895033-8-081	563.279	405.986	0.165282	experimental		ASRRQVKT		Qualified Repeats:B=5/5	custom
324	NP_895033-8-082	714.041	389.767	0.0669383	experimental		SRRQVKTI		Qualified Repeats:B=4/4	custom
325	NP_895033-8-083	990.701	441.345	0.0247761	experimental		RRQVKTIR		Qualified Repeats:B=5/5	custom
326	NP_895033-8-084	1830.76	515.674	0.000384572	experimental		RQVKTIRN		Qualified Repeats:B=4/4	custom
327	NP_895033-8-085	2055.53	611.791	0.000779244	experimental		QVKTIRNS		Qualified Repeats:B=5/5	custom
328	NP_895033-8-086	1868.98	565.368	0.000946439	experimental		VKTIRNSS		Qualified Repeats:B=4/4	custom
329	NP_895033-8-087	1875.79	567.504	0.000947884	experimental		KTIRNSSR		Qualified Repeats:B=5/5	custom
330	NP_895033-8-088	948.677	383.441	0.0133509	experimental		TIRNSSRE		Qualified Repeats:B=3/4	custom
331	NP_895033-8-089	881.775	486.494	0.06989	experimental		IRNSSREL		Qualified Repeats:B=5/5	custom
332	NP_895033-8-090	735.714	508.583	0.147985	experimental		RNSSRELV		Qualified Repeats:B=4/4	custom
333	NP_895033-8-091	134.567	252.751	0.594418	experimental		NSSRELVL		Qualified Repeats:B=4/5	custom
334	NP_895033-8-092	654.849	511.178	0.200144	experimental		SSRELVLA		Qualified Repeats:B=4/4	custom
335	NP_895033-8-093	106.587	239.415	0.656155	experimental		SRELVLAR		Qualified Repeats:B=4/5	custom
336	NP_895033-8-094	1045.25	557.53	0.0608065	experimental		RELVLARR		Qualified Repeats:B=4/4	custom
337	NP_895033-8-095	328.046	375.941	0.382852	experimental		ELVLARRD		Qualified Repeats:B=5/5	custom
338	NP_895033-8-096	804.765	457.766	0.0787241	experimental		LVLARRDE		Qualified Repeats:B=4/4	custom
339	NP_895033-8-097	535.676	366.931	0.144297	experimental		VLARRDEL		Qualified Repeats:B=5/5	custom
340	NP_895033-8-098	937.882	395.374	0.0176781	experimental		LARRDELS		Qualified Repeats:B=4/4	custom
341	NP_895033-8-099	160.386	230.494	0.486505	experimental		ARRDELSR		Qualified Repeats:B=5/5	custom
342	NP_895033-8-100	869.883	411.358	0.0344473	experimental		RRDELSRR		Qualified Repeats:B=4/4	custom
343	NP_895033-8-101	712.888	337.814	0.0348215	experimental		RDELSRRG		Qualified Repeats:B=4/5	custom
344	NP_895033-8-102	937.344	398.745	0.0187289	experimental		DELSRRGQ		Qualified Repeats:B=4/4	custom
345	NP_895033-8-103	977.192	581.493	0.0928418	experimental		ELSRRGQP		Qualified Repeats:B=5/5	custom
346	NP_895033-8-104	6591.09	1789.39	0.000229906	experimental		LSRRGQPA		Qualified Repeats:B=4/4	custom
347	NP_895033-8-105	2672.06	945.141	0.00469375	experimental		SRRGQPAA		Qualified Repeats:B=5/5	custom
348	NP_895033-8-106	521.377	403.088	0.195825	experimental		RRGQPAAK		Qualified Repeats:B=4/4	custom
349	NP_895033-8-107	731.307	406.346	0.0718877	experimental		RGQPAAKS		Qualified Repeats:B=4/5	custom
350	NP_895033-8-108	486.701	303.593	0.108882	experimental		GQPAAKSK		Qualified Repeats:B=4/4	custom
351	NP_895033-8-109	64.7956	231.712	0.779741	experimental		QPAAKSKD		Qualified Repeats:B=3/5	custom
352	NP_895033-8-110	164.836	252.42	0.513716	experimental		PAAKSKDR		Qualified Repeats:B=4/4	custom
353	NP_895033-8-111	162.662	251.065	0.517031	experimental		AAKSKDRT		Qualified Repeats:B=5/5	custom
354	NP_895033-8-112	1882.88	662.658	0.00448898	experimental		AKSKDRTR		Qualified Repeats:B=4/4	custom
355	NP_895033-8-113	4305.31	1346.59	0.00138676	experimental		KSKDRTRA		Qualified Repeats:B=5/5	custom
356	NP_895033-8-114	1272.84	651.436	0.0506979	experimental		SKDRTRAE		Qualified Repeats:B=4/4	custom
357	NP_895033-8-115	1256.79	467.169	0.00713653	experimental		KDRTRAEV		Qualified Repeats:B=5/5	custom
358	NP_895033-8-116	128.534	227.644	0.572303	experimental		DRTRAEVE		Qualified Repeats:B=4/4	custom
359	NP_895033-8-117	308.887	321.414	0.336509	experimental		RTRAEVEK		Qualified Repeats:B=5/5	custom
360	NP_895033-8-118	36.2501	181.776	0.923701	experimental		TRAEVEKI		Qualified Repeats:B=3/4	custom
361	NP_895033-8-119	254.688	293.476	0.385456	experimental		RAEVEKIS		Qualified Repeats:B=4/5	custom
362	NP_895033-8-120	108.514	183.696	0.554679	experimental		AEVEKISS		Qualified Repeats:B=4/4	custom
363	NP_895033-8-121	66.5008	223.169	0.765701	experimental		EVEKISSK		Qualified Repeats:B=5/5	custom
364	NP_895033-8-122	416.374	368.022	0.257864	experimental		VEKISSKV		Qualified Repeats:B=4/4	custom
365	NP_895033-8-123	405.986	247.657	0.101127	experimental		EKISSKVS		Qualified Repeats:B=4/5	custom
366	NP_895033-8-124	764.644	412.668	0.0638759	experimental		KISSKVSQ		Qualified Repeats:B=4/4	custom
367	NP_895033-8-125	539.963	364.67	0.138664	experimental		ISSKVSQQ		Qualified Repeats:B=5/5	custom
368	NP_895033-8-126	187.331	262.688	0.475735	experimental		SSKVSQQD		Qualified Repeats:B=4/4	custom
369	NP_895033-8-127	1326.48	618.901	0.0320792	experimental		SKVSQQDA		Qualified Repeats:B=4/5	custom
370	NP_895033-8-128	1754.24	681.138	0.0100061	experimental		KVSQQDAA		Qualified Repeats:B=4/4	custom
371	NP_895033-8-129	113.844	234.156	0.626811	experimental		VSQQDAAK		Qualified Repeats:B=5/5	custom
372	NP_895033-8-130	265.281	270.108	0.326005	experimental		SQQDAAKK		Qualified Repeats:B=4/4	custom
373	NP_895033-8-131	175.735	286.671	0.539838	experimental		QQDAAKKQ		Qualified Repeats:B=5/5	custom
374	NP_895033-8-132	100.406	243.876	0.69209	experimental		QDAAKKQV		Qualified Repeats:B=4/4	custom
375	NP_895033-8-133	283.1	304.925	0.353157	experimental		DAAKKQVN		Qualified Repeats:B=4/5	custom
376	NP_895033-8-134	296.462	314.385	0.345657	experimental		AAKKQVND		Qualified Repeats:B=4/4	custom
377	NP_895033-8-135	213.525	253.55	0.399678	experimental		AKKQVNDL		Qualified Repeats:B=5/5	custom
378	NP_895033-8-136	1045.21	488.988	0.0325464	experimental		KKQVNDLA		Qualified Repeats:B=4/4	custom
379	NP_895033-8-137	483.203	367.466	0.188496	experimental		KQVNDLAS		Qualified Repeats:B=5/5	custom
380	NP_895033-8-138	42.7888	219.168	0.855343	experimental		QVNDLASD		Qualified Repeats:B=4/4	custom
381	NP_895033-8-139	126.291	246.082	0.607784	experimental		VNDLASDQ		Qualified Repeats:B=4/5	custom
382	NP_895033-8-140	94.8463	214.943	0.659002	experimental		NDLASDQK		Qualified Repeats:B=4/4	custom
383	NP_895033-8-141	88.992	210.016	0.671737	experimental		DLASDQKG		Qualified Repeats:B=5/5	custom
384	NP_895033-8-142	124.84	219.554	0.569597	experimental		LASDQKGV		Qualified Repeats:B=4/4	custom
385	NP_895033-8-143	3.27951	160.32	1	experimental		ASDQKGVD		Qualified Repeats:B=5/5	custom
386	NP_895033-8-144	8.59912	181.03	1	experimental		SDQKGVDE		Qualified Repeats:B=4/4	custom
387	NP_895033-8-145	57.7985	199.874	0.772434	experimental		DQKGVDES		Qualified Repeats:B=5/5	custom
388	NP_895033-8-146	371.669	333.401	0.264914	experimental		QKGVDESS		Qualified Repeats:B=4/4	custom
389	NP_895033-8-147	167.243	243.951	0.492964	experimental		KGVDESSS		Qualified Repeats:B=4/5	custom
390	NP_895033-8-148	49.4295	202.178	0.85311	experimental		GVDESSSK		Qualified Repeats:B=4/4	custom
391	NP_895033-8-149	103.391	228.974	0.695096	experimental		VDESSSKS		Qualified Repeats:B=3/5	custom
392	NP_895033-8-150	70.5307	232.636	0.766654	experimental		DESSSKSL		Qualified Repeats:B=4/4	custom
393	NP_895033-8-151	262.62	256.27	0.305436	experimental		ESSSKSLK		Qualified Repeats:B=5/5	custom
394	NP_895033-8-152	554.794	366.325	0.129878	experimental		SSSKSLKS		Qualified Repeats:B=4/4	custom
395	NP_895033-8-153	412.966	271.162	0.127748	experimental		SSKSLKSL		Qualified Repeats:B=5/5	custom
396	NP_895033-8-154	230.06	279.612	0.410601	experimental		SKSLKSLD		Qualified Repeats:B=3/4	custom
397	NP_895033-8-155	235.05	250.149	0.347371	experimental		KSLKSLDT		Qualified Repeats:B=5/5	custom
398	NP_895033-8-156	245.799	383.024	0.52102	experimental		SLKSLDTV		Qualified Repeats:B=2/4	custom
399	NP_895033-8-157	517.998	394.332	0.18895	experimental		LKSLDTVS		Qualified Repeats:B=5/5	custom
400	NP_895033-8-158	352.642	267.561	0.187479	experimental		KSLDTVSR		Qualified Repeats:B=4/4	custom
401	NP_895033-8-159	336.551	302.881	0.266467	experimental		SLDTVSRL		Qualified Repeats:B=4/5	custom
402	NP_895033-8-160	824.374	529.515	0.119484	experimental		LDTVSRLS		Qualified Repeats:B=3/4	custom
403	NP_895033-8-161	409.293	285.799	0.152088	experimental		DTVSRLSS		Qualified Repeats:B=5/5	custom
404	NP_895033-8-162	513.594	397.768	0.196609	experimental		TVSRLSSR		Qualified Repeats:B=4/4	custom
405	NP_895033-8-163	937.445	452.356	0.0382194	experimental		VSRLSSRN		Qualified Repeats:B=5/5	custom
406	NP_895033-8-164	1459.85	603.491	0.0155564	experimental		SRLSSRNS		Qualified Repeats:B=3/4	custom
407	NP_895033-8-165	732.091	383.897	0.0565049	experimental		RLSSRNST		Qualified Repeats:B=5/5	custom
408	NP_895033-8-166	809.725	409.562	0.0480216	experimental		LSSRNSTS		Qualified Repeats:B=4/4	custom
409	NP_895033-8-167	808.212	452.603	0.0741299	experimental		SSRNSTSR		Qualified Repeats:B=5/5	custom
410	NP_895033-8-168	925.103	567.286	0.102921	experimental		SRNSTSRP		Qualified Repeats:B=4/4	custom
411	NP_895033-8-169	1655.85	614.179	0.00701323	experimental		RNSTSRPS		Qualified Repeats:B=5/5	custom
412	NP_895033-8-170	4191.46	1333.12	0.00166486	experimental		NSTSRPSA		Qualified Repeats:B=4/4	custom
413	NP_895033-8-171	391.68	314.17	0.212474	experimental		STSRPSAK		Qualified Repeats:B=5/5	custom
414	NP_895033-8-172	866.438	344.326	0.0118531	experimental		TSRPSAKR		Qualified Repeats:B=4/4	custom
415	NP_895033-8-173	2381.9	564.604	2.45418e-05	experimental		SRPSAKRR		Qualified Repeats:B=5/5	custom
416	NP_895033-8-174	3057.78	705.172	1.44768e-05	experimental		RPSAKRRS		Qualified Repeats:B=4/4	custom
417	NP_895033-8-175	2247.34	593.95	0.000154347	experimental		PSAKRRSI		Qualified Repeats:B=5/5	custom
418	NP_895033-8-176	2386.54	611.017	9.38007e-05	experimental		SAKRRSIQ		Qualified Repeats:B=4/4	custom
419	NP_895033-8-177	2107.34	619.399	0.000667846	experimental		AKRRSIQN		Qualified Repeats:B=5/5	custom
420	NP_895033-8-178	1900.55	558.034	0.000659192	experimental		KRRSIQNP		Qualified Repeats:B=4/4	custom
421	NP_895033-8-179	1958.66	668.551	0.00339066	experimental		RRSIQNPS		Qualified Repeats:B=5/5	custom
422	NP_895033-8-180	496.137	309.757	0.1092	experimental		RSIQNPSR		Qualified Repeats:B=4/4	custom
423	NP_895033-8-181	2293.17	857.842	0.00750956	experimental		SIQNPSRA		Qualified Repeats:B=5/5	custom
424	NP_895033-8-182	715.737	403.897	0.0763628	experimental		IQNPSRAL		Qualified Repeats:B=4/4	custom
425	NP_895033-8-183	682.162	335.145	0.0417956	experimental		QNPSRALV		Qualified Repeats:B=4/5	custom
426	NP_895033-8-184	245.324	266.348	0.356986	experimental		NPSRALVL		Qualified Repeats:B=3/4	custom
427	NP_895033-8-185	1751.8	742.002	0.0182225	experimental		PSRALVLA		Qualified Repeats:B=5/5	custom
428	NP_895033-8-186	386.543	277.035	0.162903	experimental		SRALVLAR		Qualified Repeats:B=4/4	custom
429	NP_895033-8-187	1340.55	462.717	0.00376372	experimental		RALVLARR		Qualified Repeats:B=5/5	custom
430	NP_895033-8-188	1161.23	406.707	0.00429837	experimental		ALVLARRE		Qualified Repeats:B=4/4	custom
431	NP_895033-8-189	3334.97	1108.04	0.00261257	experimental		LVLARREA		Qualified Repeats:B=5/5	custom
432	NP_895033-8-190	362.526	334.53	0.278473	experimental		VLARREAQ		Qualified Repeats:B=3/4	custom
433	NP_895033-8-191	748.45	401.847	0.0625126	experimental		LARREAQS		Qualified Repeats:B=5/5	custom
434	NP_895033-8-192	117.204	205.616	0.568644	experimental		ARREAQSK		Qualified Repeats:B=4/4	custom
435	NP_895033-8-193	382.861	344.033	0.265738	experimental		RREAQSKH		Qualified Repeats:B=5/5	custom
436	NP_895033-8-194	1087.21	449.473	0.0155628	experimental		REAQSKHG		Qualified Repeats:B=4/4	custom
437	NP_895033-8-195	793.934	392.125	0.0428852	experimental		EAQSKHGK		Qualified Repeats:B=5/5	custom
438	NP_895033-8-196	505.489	355.884	0.155472	experimental		AQSKHGKT		Qualified Repeats:B=4/4	custom
439	NP_895033-8-197	2998.53	970.735	0.00200745	experimental		QSKHGKTA		Qualified Repeats:B=5/5	custom
440	NP_895033-8-198	2727.83	900.289	0.00244443	experimental		SKHGKTAA		Qualified Repeats:B=3/4	custom
441	NP_895033-8-199	1306.06	549.454	0.0174466	experimental		KHGKTAAN		Qualified Repeats:B=5/5	custom
442	NP_895033-8-200	371.916	320.532	0.245894	experimental		HGKTAANQ		Qualified Repeats:B=4/4	custom
443	NP_895033-8-201	272.96	328.726	0.406306	experimental		GKTAANQP		Qualified Repeats:B=5/5	custom
444	NP_895033-8-202	218.301	254.825	0.391596	experimental		KTAANQPT		Qualified Repeats:B=4/4	custom
445	NP_895033-8-203	522.15	309.637	0.091711	experimental		TAANQPTS		Qualified Repeats:B=5/5	custom
446	NP_895033-8-204	1545.64	576.069	0.00729116	experimental		AANQPTSA		Qualified Repeats:B=4/4	custom
447	NP_895033-8-205	1393.96	515.845	0.00688309	experimental		ANQPTSAA		Qualified Repeats:B=5/5	custom
448	NP_895033-8-206	371.501	345.279	0.281922	experimental		NQPTSAAS		Qualified Repeats:B=4/4	custom
449	NP_895033-8-207	111.342	245.413	0.768831	experimental		QPTSAASV		Qualified Repeats:B=5/5	custom
450	NP_895033-8-208	1070.3	635.71	0.0922337	experimental		PTSAASVA		Qualified Repeats:B=4/4	custom
451	NP_895033-8-209	112.131	245.627	0.676223	experimental		TSAASVAR		Qualified Repeats:B=4/5	custom
452	NP_895033-8-210	789.233	383.133	0.039391	experimental		SAASVARQ		Qualified Repeats:B=4/4	custom
453	NP_895033-8-211	815.367	390.821	0.0369403	experimental		AASVARQG		Qualified Repeats:B=5/5	custom
454	NP_895033-8-212	147.407	239.868	0.538835	experimental		ASVARQGD		Qualified Repeats:B=4/4	custom
455	NP_895033-8-213	208.491	276.687	0.451104	experimental		SVARQGDP		Qualified Repeats:B=5/5	custom
456	NP_895033-8-214	102.403	251.565	0.683941	experimental		VARQGDPD		Qualified Repeats:B=4/4	custom
457	NP_895033-8-215	47.3533	192.038	0.839429	experimental		ARQGDPDL		Qualified Repeats:B=5/5	custom
458	NP_895033-8-216	367.716	270.71	0.174329	experimental		RQGDPDLS		Qualified Repeats:B=3/4	custom
459	NP_895033-8-217	444.39	336.464	0.186552	experimental		QGDPDLSS		Qualified Repeats:B=5/5	custom
460	NP_895033-8-218	74.3559	198.778	0.708339	experimental		GDPDLSSR		Qualified Repeats:B=3/4	custom
461	NP_895033-8-219	97.8955	228.663	0.668544	experimental		DPDLSSRE		Qualified Repeats:B=5/5	custom
462	NP_895033-8-220	109.694	241.638	0.649836	experimental		PDLSSREI		Qualified Repeats:B=4/4	custom
463	NP_895033-8-221	409.278	300.903	0.173749	experimental		DLSSREIS		Qualified Repeats:B=5/5	custom
464	NP_895033-8-222	169.235	222.253	0.446358	experimental		LSSREISQ		Qualified Repeats:B=4/4	custom
465	NP_895033-8-223	184.665	261.649	0.480302	experimental		SSREISQR		Qualified Repeats:B=5/5	custom
466	NP_895033-8-224	154.011	270.163	0.568608	experimental		SREISQRV		Qualified Repeats:B=3/4	custom
467	NP_895033-8-225	1029.2	465.228	0.0269392	experimental		REISQRVR		Qualified Repeats:B=5/5	custom
468	NP_895033-8-226	955.186	394.465	0.0154511	experimental		EISQRVRE		Qualified Repeats:B=4/4	custom
469	NP_895033-8-227	1084.3	369.58	0.00334549	experimental		ISQRVREL		Qualified Repeats:B=5/5	custom
470	NP_895033-8-228	1732.15	591.354	0.00339709	experimental		SQRVRELR		Qualified Repeats:B=4/4	custom
471	NP_895033-8-229	2040.4	493.195	3.51322e-05	experimental		QRVRELRS		Qualified Repeats:B=4/5	custom
472	NP_895033-8-230	974.13	466.641	0.0368277	experimental		RVRELRSK		Qualified Repeats:B=4/4	custom
473	NP_895033-8-231	896.895	393.696	0.0227094	experimental		VRELRSKS		Qualified Repeats:B=5/5	custom
474	NP_895033-8-232	437.16	331.781	0.187603	experimental		RELRSKSG		Qualified Repeats:B=4/4	custom
475	NP_895033-8-233	1571.4	577.697	0.00652246	experimental		ELRSKSGA		Qualified Repeats:B=5/5	custom
476	NP_895033-8-234	344.44	284.559	0.226083	experimental		LRSKSGAT		Qualified Repeats:B=4/4	custom
477	NP_895033-8-235	408.656	322.444	0.204995	experimental		RSKSGATG		Qualified Repeats:B=5/5	custom
478	NP_895033-8-236	176.251	289.818	0.544174	experimental		SKSGATGK		Qualified Repeats:B=3/4	custom
479	NP_895033-8-237	1363.6	518.076	0.00848293	experimental		KSGATGKK		Qualified Repeats:B=5/5	custom
480	NP_895033-8-238	641.299	328.926	0.0512002	experimental		SGATGKKR		Qualified Repeats:B=4/4	custom
481	NP_895033-8-239	1029.73	487.118	0.0345097	experimental		GATGKKRS		Qualified Repeats:B=5/5	custom
482	NP_895033-8-240	1630.06	544.799	0.00276949	experimental		ATGKKRSG		Qualified Repeats:B=4/4	custom
483	NP_895033-8-241	5048.1	1647	0.00217503	experimental		TGKKRSGA		Qualified Repeats:B=5/5	custom
484	NP_895033-8-242	545.072	404.238	0.177504	experimental		GKKRSGAC		Qualified Repeats:B=4/4	custom
485	NP_895033-8-243	1018.84	429.137	0.0175815	experimental		KKRSGACR		Qualified Repeats:B=5/5	custom
486	NP_895033-8-244	810.33	361.982	0.0251733	experimental		KRSGACRP		Qualified Repeats:B=4/4	custom
487	NP_895033-8-245	384.538	296.606	0.194789	experimental		RSGACRPC		Qualified Repeats:B=5/5	custom
488	NP_895033-8-246	354.079	252.615	0.160993	experimental		SGACRPCG		Qualified Repeats:B=4/4	custom
489	NP_895033-8-247	158.056	218.992	0.470423	experimental		GACRPCGP		Qualified Repeats:B=4/5	custom
490	NP_895033-8-248	161.47	217.718	0.458272	experimental		ACRPCGPN		Qualified Repeats:B=4/4	custom
491	NP_895033-8-249	337.714	333.134	0.310672	experimental		CRPCGPNR		Qualified Repeats:B=5/5	custom
492	NP_895033-8-250	1102.81	510.271	0.0306677	experimental		RPCGPNRN		Qualified Repeats:B=4/4	custom
493	NP_895033-8-251	929.135	485.674	0.0557217	experimental		PCGPNRNG		Qualified Repeats:B=5/5	custom
494	NP_895033-8-252	1656.57	485.52	0.000644469	experimental		CGPNRNGS		Qualified Repeats:B=4/4	custom
495	NP_895033-8-253	860.903	449.874	0.0556489	experimental		GPNRNGSK		Qualified Repeats:B=5/5	custom
496	NP_895033-8-254	369.939	374.62	0.323363	experimental		PNRNGSKQ		Qualified Repeats:B=4/4	custom
497	NP_895033-8-255	2139.13	859.785	0.012841	experimental		NRNGSKQA		Qualified Repeats:B=5/5	custom
498	NP_895033-8-256	406.617	325.8	0.211981	experimental		RNGSKQAV		Qualified Repeats:B=4/4	custom
499	NP_895033-8-257	1669.62	641.983	0.00929836	experimental		NGSKQAVA		Qualified Repeats:B=4/5	custom
500	NP_895033-8-258	1535.58	562.155	0.00629935	experimental		GSKQAVAA		Qualified Repeats:B=4/4	custom
501	NP_895033-8-259	64.8556	193.276	0.823219	experimental		SKQAVAAD		Qualified Repeats:B=4/5	custom
502	NP_895033-8-260	1067.64	571.706	0.0618192	experimental		KQAVAADA		Qualified Repeats:B=3/4	custom
503	NP_895033-8-261	356.784	292.861	0.223092	experimental		QAVAADAH		Qualified Repeats:B=4/5	custom
504	NP_895033-8-262	877.034	423.119	0.0381801	experimental		AVAADAHW		Qualified Repeats:B=4/4	custom
505	NP_895033-8-263	783.805	351.622	0.0257969	experimental		VAADAHWK		Qualified Repeats:B=5/5	custom
506	NP_895033-8-264	425.861	323.902	0.188555	experimental		AADAHWKV		Qualified Repeats:B=4/4	custom
507	NP_895033-8-265	456.399	315.9	0.1485	experimental		ADAHWKVG		Qualified Repeats:B=5/5	custom
508	NP_895033-8-266	522.93	319.139	0.101282	experimental		DAHWKVGL		Qualified Repeats:B=4/4	custom
509	NP_895033-8-267	959.481	456.52	0.0355652	experimental		AHWKVGLS		Qualified Repeats:B=5/5	custom
510	NP_895033-8-268	250.249	309.216	0.418311	experimental		HWKVGLSE		Qualified Repeats:B=4/4	custom
511	NP_895033-8-269	259.188	287.298	0.366942	experimental		WKVGLSET		Qualified Repeats:B=5/5	custom
512	NP_895033-8-270	371.097	274.458	0.176313	experimental		KVGLSETS		Qualified Repeats:B=3/4	custom
513	NP_895033-8-271	180.49	271.232	0.505738	experimental		VGLSETST		Qualified Repeats:B=4/5	custom
514	NP_895033-8-272	138.199	237.802	0.579046	experimental		GLSETSTG		Qualified Repeats:B=4/4	custom
515	NP_895033-8-273	183.933	249.808	0.461522	experimental		LSETSTGQ		Qualified Repeats:B=3/5	custom
516	NP_895033-8-274	69.6794	267.433	0.795735	experimental		SETSTGQV		Qualified Repeats:B=3/4	custom
517	NP_895033-8-275	93.6405	239.231	0.695467	experimental		ETSTGQVV		Qualified Repeats:B=5/5	custom
518	NP_895033-8-276	199.799	218.138	0.359672	experimental		TSTGQVVT		Qualified Repeats:B=4/4	custom
519	NP_895033-8-277	209.599	268.703	0.435337	experimental		STGQVVTG		Qualified Repeats:B=4/5	custom
520	NP_895033-8-278	164.299	225.07	0.465367	experimental		TGQVVTGT		Qualified Repeats:B=4/4	custom
521	NP_895033-8-279	235.36	290.079	0.417128	experimental		GQVVTGTQ		Qualified Repeats:B=5/5	custom
522	NP_895033-8-280	1509.16	621.209	0.0151177	experimental		QVVTGTQA		Qualified Repeats:B=4/4	custom
523	NP_895033-8-281	204.443	285.331	0.473647	experimental		VVTGTQAN		Qualified Repeats:B=5/5	custom
524	NP_895033-8-282	286.211	256.693	0.264822	experimental		VTGTQANR		Qualified Repeats:B=4/4	custom
525	NP_895033-8-283	825.198	365.891	0.0241049	experimental		TGTQANRS		Qualified Repeats:B=5/5	custom
526	NP_895033-8-284	1228.4	413.354	0.00295894	experimental		GTQANRSS		Qualified Repeats:B=4/4	custom
527	NP_895033-8-285	585.441	335.065	0.0805751	experimental		TQANRSSK		Qualified Repeats:B=5/5	custom
528	NP_895033-8-286	375.264	306.467	0.220741	experimental		QANRSSKT		Qualified Repeats:B=4/4	custom
529	NP_895033-8-287	431.797	304.534	0.156196	experimental		ANRSSKTT		Qualified Repeats:B=5/5	custom
530	NP_895033-8-288	496.685	275.309	0.0711976	experimental		NRSSKTTG		Qualified Repeats:B=4/4	custom
531	NP_895033-8-289	243.604	293.629	0.410395	experimental		RSSKTTGN		Qualified Repeats:B=5/5	custom
532	NP_895033-8-290	206.87	273.368	0.449174	experimental		SSKTTGNE		Qualified Repeats:B=4/4	custom
533	NP_895033-8-291	1339.93	596.277	0.0246204	experimental		SKTTGNEA		Qualified Repeats:B=3/5	custom
534	NP_895033-8-292	405.307	340.322	0.233642	experimental		KTTGNEAS		Qualified Repeats:B=4/4	custom
535	NP_895033-8-293	111.565	217.475	0.607929	experimental		TTGNEAST		Qualified Repeats:B=5/5	custom
536	NP_895033-8-294	70.8781	197.332	0.719442	experimental		TGNEASTC		Qualified Repeats:B=4/4	custom
537	NP_895033-8-295	117.752	248.735	0.635903	experimental		GNEASTCR		Qualified Repeats:B=5/5	custom
538	NP_895033-8-296	235.626	266.182	0.376015	experimental		NEASTCRS		Qualified Repeats:B=3/4	custom
539	NP_895033-8-297	194.919	281.883	0.489231	experimental		EASTCRSI		Qualified Repeats:B=5/5	custom
540	NP_895033-8-298	492.795	341.731	0.14926	experimental		ASTCRSIT		Qualified Repeats:B=4/4	custom
541	NP_895033-8-299	722.99	310.572	0.0199078	experimental		STCRSITG		Qualified Repeats:B=3/5	custom
542	NP_895033-8-300	282.231	232.632	0.225021	experimental		TCRSITGT		Qualified Repeats:B=3/4	custom
543	NP_895033-8-301	269.541	246.772	0.274685	experimental		CRSITGTQ		Qualified Repeats:B=5/5	custom
544	NP_895033-8-302	414.527	287.764	0.149698	experimental		RSITGTQY		Qualified Repeats:B=4/4	custom
545	NP_895033-8-303	381.256	304.351	0.210291	experimental		SITGTQYL		Qualified Repeats:B=5/5	custom
546	NP_895033-8-304	332.675	298.703	0.265363	experimental		ITGTQYLG		Qualified Repeats:B=4/4	custom
547	NP_895033-8-305	624.371	377.135	0.0977888	experimental		TGTQYLGS		Qualified Repeats:B=5/5	custom
548	NP_895033-8-306	161.445	210.521	0.443122	experimental		GTQYLGSE		Qualified Repeats:B=3/4	custom
549	NP_895033-8-307	129.655	241.208	0.611075	experimental		TQYLGSEV		Qualified Repeats:B=5/5	custom
550	NP_895033-8-308	139.09	210.598	0.508936	experimental		QYLGSEVF		Qualified Repeats:B=4/4	custom
551	NP_895033-8-309	104.709	226.461	0.643793	experimental		YLGSEVFD		Qualified Repeats:B=5/5	custom
552	NP_895033-8-310	125.379	246.541	0.611044	experimental		LGSEVFDT		Qualified Repeats:B=4/4	custom
553	NP_895033-8-311	66.3068	218.289	0.762885	experimental		GSEVFDTF		Qualified Repeats:B=5/5	custom
554	NP_895033-8-312	236.874	216.113	0.27302	experimental		SEVFDTFC		Qualified Repeats:B=3/4	custom
555	NP_895033-8-313	187.512	260.374	0.471396	experimental		EVFDTFCQ		Qualified Repeats:B=4/5	custom
556	NP_895033-8-314	596.346	441.695	0.176946	experimental		VFDTFCQS		Qualified Repeats:B=4/4	custom
557	NP_895033-8-315	992.669	401.633	0.0134457	experimental		FDTFCQSA		Qualified Repeats:B=5/5	custom
558	NP_895033-8-316	98.7351	225.428	0.661374	experimental		DTFCQSAP		Qualified Repeats:B=4/4	custom
559	NP_895033-8-317	415.15	274.221	0.130021	experimental		TFCQSAPQ		Qualified Repeats:B=3/5	custom
560	NP_895033-8-318	472.463	327.451	0.149037	experimental		FCQSAPQP		Qualified Repeats:B=4/4	custom
561	NP_895033-8-319	192.985	248.599	0.437549	experimental		CQSAPQPG		Qualified Repeats:B=5/5	custom
562	NP_895033-8-320	269.426	273.42	0.324401	experimental		QSAPQPGQ		Qualified Repeats:B=4/4	custom
563	NP_895033-8-321	226.046	281.203	0.421452	experimental		SAPQPGQP		Qualified Repeats:B=5/5	custom
564	NP_895033-8-322	286.086	318.572	0.369141	experimental		APQPGQPL		Qualified Repeats:B=2/4	custom
565	NP_895033-8-323	282.54	303.536	0.351911	experimental		PQPGQPLK		Qualified Repeats:B=5/5	custom
566	NP_895033-8-324	230.39	216.216	0.286593	experimental		QPGQPLKV		Qualified Repeats:B=4/4	custom
567	NP_895033-8-325	1644.07	694.42	0.0178991	experimental		PGQPLKVA		Qualified Repeats:B=5/5	custom
568	NP_895033-8-326	167.777	235.047	0.475323	experimental		GQPLKVAV		Qualified Repeats:B=4/4	custom
569	NP_895033-8-327	117.643	221.701	0.595648	experimental		QPLKVAVT		Qualified Repeats:B=5/5	custom
570	NP_895033-8-328	171.384	255.92	0.503036	experimental		PLKVAVTN		Qualified Repeats:B=3/4	custom
571	NP_895033-8-329	234.506	240.384	0.329258	experimental		LKVAVTNT		Qualified Repeats:B=5/5	custom
572	NP_895033-8-330	391.541	356.063	0.271459	experimental		KVAVTNTS		Qualified Repeats:B=4/4	custom
573	NP_895033-8-331	808.314	466.335	0.0830168	experimental		VAVTNTSH		Qualified Repeats:B=5/5	custom
574	NP_895033-8-332	975.075	559.566	0.0813921	experimental		AVTNTSHG		Qualified Repeats:B=3/4	custom
575	NP_895033-8-333	268.208	254.081	0.29112	experimental		VTNTSHGN		Qualified Repeats:B=5/5	custom
576	NP_895033-8-334	542.293	384.377	0.158266	experimental		TNTSHGNR		Qualified Repeats:B=4/4	custom
577	NP_895033-8-335	480.432	314.888	0.127055	experimental		NTSHGNRV		Qualified Repeats:B=4/5	custom
578	NP_895033-8-336	398.377	308.65	0.196776	experimental		TSHGNRVT		Qualified Repeats:B=4/4	custom
579	NP_895033-8-337	433.603	290.146	0.135038	experimental		SHGNRVTG		Qualified Repeats:B=5/5	custom
580	NP_895033-8-338	670.428	461.446	0.14623	experimental		HGNRVTGN		Qualified Repeats:B=4/4	custom
581	NP_895033-8-339	252.336	295.938	0.393814	experimental		GNRVTGNE		Qualified Repeats:B=5/5	custom
582	NP_895033-8-340	177.972	268.489	0.507389	experimental		NRVTGNEV		Qualified Repeats:B=3/4	custom
583	NP_895033-8-341	333.155	312.249	0.285963	experimental		RVTGNEVG		Qualified Repeats:B=5/5	custom
584	NP_895033-8-342	125.779	259.279	0.721199	experimental		VTGNEVGR		Qualified Repeats:B=4/4	custom
585	NP_895033-8-343	548.556	363.209	0.130942	experimental		TGNEVGRS		Qualified Repeats:B=5/5	custom
586	NP_895033-8-344	205.953	267.409	0.441165	experimental		GNEVGRSE		Qualified Repeats:B=4/4	custom
587	NP_895033-8-345	270.225	289.441	0.350476	experimental		NEVGRSEK		Qualified Repeats:B=4/5	custom
588	NP_895033-8-346	70.1345	226.643	0.756965	experimental		EVGRSEKV		Qualified Repeats:B=3/4	custom
589	NP_895033-8-347	354.975	253.676	0.161688	experimental		VGRSEKVT		Qualified Repeats:B=5/5	custom
590	NP_895033-8-348	339.987	308.003	0.269632	experimental		GRSEKVTG		Qualified Repeats:B=4/4	custom
591	NP_895033-8-349	63.5038	194.919	0.805044	experimental		RSEKVTGD		Qualified Repeats:B=5/5	custom
592	NP_895033-8-350	0.405143	159.481	1	experimental		SEKVTGDE		Qualified Repeats:B=4/4	custom
593	NP_895033-8-351	0.01	180.213	1	experimental		EKVTGDEP		Qualified Repeats:B=4/5	custom
594	NP_895033-8-352	52.8129	204.823	0.796513	experimental		KVTGDEPG		Qualified Repeats:B=4/4	custom
595	NP_895033-8-353	0.01	213.54	1	experimental		VTGDEPGT		Qualified Repeats:B=3/5	custom
596	NP_895033-8-354	62.3244	236.108	0.791793	experimental		TGDEPGTC		Qualified Repeats:B=4/4	custom
597	NP_895033-8-355	13.9139	201.927	1	experimental		GDEPGTCK		Qualified Repeats:B=5/5	custom
598	NP_895033-8-356	48.3873	218.516	0.824742	experimental		DEPGTCKT		Qualified Repeats:B=4/4	custom
599	NP_895033-8-357	129.754	236.201	0.58275	experimental		EPGTCKTL		Qualified Repeats:B=5/5	custom
600	NP_895033-8-358	253.837	253.492	0.316622	experimental		PGTCKTLT		Qualified Repeats:B=3/4	custom
601	NP_895033-8-359	277.257	302.481	0.359316	experimental		GTCKTLTG		Qualified Repeats:B=5/5	custom
602	NP_895033-8-360	268.536	312.444	0.390053	experimental		TCKTLTGT		Qualified Repeats:B=4/4	custom
603	NP_895033-8-361	197.266	241.303	0.46698	experimental		CKTLTGTE		Qualified Repeats:B=5/5	custom
604	NP_895033-8-362	391.154	347.749	0.260636	experimental		KTLTGTEY		Qualified Repeats:B=4/4	custom
605	NP_895033-8-363	112.726	243.346	0.643177	experimental		TLTGTEYI		Qualified Repeats:B=4/5	custom
606	NP_895033-8-364	330.175	265.488	0.213598	experimental		LTGTEYIS		Qualified Repeats:B=4/4	custom
607	NP_895033-8-365	698.705	512.109	0.172424	experimental		TGTEYISA		Qualified Repeats:B=5/5	custom
608	NP_895033-8-366	166.919	215.179	0.437885	experimental		GTEYISAN		Qualified Repeats:B=4/4	custom
609	NP_895033-8-367	192.076	269.411	0.475851	experimental		TEYISANQ		Qualified Repeats:B=5/5	custom
610	NP_895033-8-368	1323.46	547.681	0.0156646	experimental		EYISANQA		Qualified Repeats:B=4/4	custom
611	NP_895033-8-369	160.589	232.264	0.513546	experimental		YISANQAN		Qualified Repeats:B=5/5	custom
612	NP_895033-8-370	228.592	259.05	0.377519	experimental		ISANQANQ		Qualified Repeats:B=4/4	custom
613	NP_895033-8-371	189.745	244.953	0.438537	experimental		SANQANQY		Qualified Repeats:B=5/5	custom
614	NP_895033-8-372	363.664	310.686	0.241762	experimental		ANQANQYC		Qualified Repeats:B=4/4	custom
615	NP_895033-8-373	306.504	299.141	0.305515	experimental		NQANQYCG		Qualified Repeats:B=5/5	custom
616	NP_895033-8-374	222.925	256.273	0.384339	experimental		QANQYCGV		Qualified Repeats:B=4/4	custom
617	NP_895033-8-375	449.253	358.281	0.209845	experimental		ANQYCGVS		Qualified Repeats:B=5/5	custom
618	NP_895033-8-376	229.321	276.382	0.406665	experimental		NQYCGVSQ		Qualified Repeats:B=4/4	custom
619	NP_895033-8-377	182.773	288.253	0.526008	experimental		QYCGVSQP		Qualified Repeats:B=5/5	custom
620	NP_895033-8-378	527.61	321.29	0.100535	experimental		YCGVSQPS		Qualified Repeats:B=4/4	custom
621	NP_895033-8-379	153.466	286.416	0.592062	experimental		CGVSQPSP		Qualified Repeats:B=5/5	custom
622	NP_895033-8-380	284.271	292.063	0.330362	experimental		GVSQPSPR		Qualified Repeats:B=4/4	custom
623	NP_895033-8-381	486.277	276.624	0.0787449	experimental		VSQPSPRK		Qualified Repeats:B=5/5	custom
624	NP_895033-8-382	646.066	328.004	0.0488597	experimental		SQPSPRKV		Qualified Repeats:B=4/4	custom
625	NP_895033-8-383	715.188	390.347	0.0669064	experimental		QPSPRKVG		Qualified Repeats:B=5/5	custom
626	NP_895033-8-384	419.8	264.108	0.111924	experimental		PSPRKVGQ		Qualified Repeats:B=2/4	custom
627	NP_895033-8-385	1031.8	558.22	0.0645307	experimental		SPRKVGQS		Qualified Repeats:B=5/5	custom
628	NP_895033-8-386	381.922	317.665	0.229226	experimental		PRKVGQSV		Qualified Repeats:B=4/4	custom
629	NP_895033-8-387	339.566	252.632	0.178885	experimental		RKVGQSVT		Qualified Repeats:B=5/5	custom
630	NP_895033-8-388	114.403	238.781	0.660671	experimental		KVGQSVTE		Qualified Repeats:B=4/4	custom
631	NP_895033-8-389	7.21108	163.529	1	experimental		VGQSVTED		Qualified Repeats:B=3/5	custom
632	NP_895033-8-390	47.2807	213.581	0.893301	experimental		GQSVTEDG		Qualified Repeats:B=4/4	custom
633	NP_895033-8-391	28.4752	211.961	0.924798	experimental		QSVTEDGR		Qualified Repeats:B=5/5	custom
634	NP_895033-8-392	15.5975	189.935	1	experimental		SVTEDGRK		Qualified Repeats:B=4/4	custom
635	NP_895033-8-393	421.264	390.783	0.281003	experimental		VTEDGRKV		Qualified Repeats:B=3/5	custom
636	NP_895033-8-394	845.535	468.379	0.0710197	experimental		TEDGRKVS		Qualified Repeats:B=4/4	custom
637	NP_895033-8-395	567.887	343.056	0.097827	experimental		EDGRKVSG		Qualified Repeats:B=3/5	custom
638	NP_895033-8-396	190.01	321.101	0.553997	experimental		DGRKVSGV		Qualified Repeats:B=4/4	custom
639	NP_895033-8-397	737.668	378.041	0.0510075	experimental		GRKVSGVM		Qualified Repeats:B=5/5	custom
640	NP_895033-8-398	709.645	365.258	0.0520183	experimental		RKVSGVMV		Qualified Repeats:B=4/4	custom
641	NP_895033-8-399	571.006	321.958	0.07612	experimental		KVSGVMVG		Qualified Repeats:B=4/5	custom
642	NP_895033-8-400	363.869	277.482	0.18972	experimental		VSGVMVGR		Qualified Repeats:B=4/4	custom
643	NP_895033-8-401	663.022	385.235	0.0852157	experimental		SGVMVGRS		Qualified Repeats:B=5/5	custom
644	NP_895033-8-402	770.272	451.389	0.0879048	experimental		GVMVGRSE		Qualified Repeats:B=4/4	custom
645	NP_895033-8-403	793.913	377.092	0.0352487	experimental		VMVGRSEK		Qualified Repeats:B=5/5	custom
646	NP_895033-8-404	402.618	327.534	0.218953	experimental		MVGRSEKV		Qualified Repeats:B=4/4	custom
647	NP_895033-8-405	407.669	307.008	0.184191	experimental		VGRSEKVT		Qualified Repeats:B=5/5	custom
648	NP_895033-8-406	298.663	306.835	0.33034	experimental		GRSEKVTG		Qualified Repeats:B=3/4	custom
649	NP_895033-8-407	86.6593	218.357	0.705515	experimental		RSEKVTGD		Qualified Repeats:B=5/5	custom
650	NP_895033-8-408	0.01	151.238	1	experimental		SEKVTGDE		Qualified Repeats:B=3/4	custom
651	NP_895033-8-409	477.845	351.897	0.174465	experimental		EKVTGDEA		Qualified Repeats:B=5/5	custom
652	NP_895033-8-410	41.44	212.459	0.847874	experimental		KVTGDEAG		Qualified Repeats:B=4/4	custom
653	NP_895033-8-411	293.551	299.593	0.327138	experimental		VTGDEAGS		Qualified Repeats:B=5/5	custom
654	NP_895033-8-412	0.01	200.246	1	experimental		TGDEAGSN		Qualified Repeats:B=4/4	custom
655	NP_895033-8-413	59.7542	208.628	0.774546	experimental		GDEAGSNR		Qualified Repeats:B=5/5	custom
656	NP_895033-8-414	477.593	344.323	0.1654	experimental		DEAGSNRQ		Qualified Repeats:B=4/4	custom
657	NP_895033-8-415	659.189	400.803	0.100016	experimental		EAGSNRQL		Qualified Repeats:B=4/5	custom
658	NP_895033-8-416	962.389	453.295	0.0337345	experimental		AGSNRQLT		Qualified Repeats:B=4/4	custom
659	NP_895033-8-417	930.397	485.999	0.0555537	experimental		GSNRQLTG		Qualified Repeats:B=5/5	custom
660	NP_895033-8-418	142.489	219.996	0.51716	experimental		SNRQLTGD		Qualified Repeats:B=4/4	custom
661	NP_895033-8-419	291.745	290.851	0.315796	experimental		NRQLTGDQ		Qualified Repeats:B=4/5	custom
662	NP_895033-8-420	250.162	262.812	0.341136	experimental		RQLTGDQY		Qualified Repeats:B=4/4	custom
663	NP_895033-8-421	319.578	244.878	0.191848	experimental		QLTGDQYL		Qualified Repeats:B=4/5	custom
664	NP_895033-8-422	279.384	224.192	0.212668	experimental		LTGDQYLG		Qualified Repeats:B=4/4	custom
665	NP_895033-8-423	173.833	235.812	0.460992	experimental		TGDQYLGV		Qualified Repeats:B=5/5	custom
666	NP_895033-8-424	39.8346	196.047	0.870607	experimental		GDQYLGVD		Qualified Repeats:B=4/4	custom
667	NP_895033-8-425	103.502	209.236	0.620813	experimental		DQYLGVDP		Qualified Repeats:B=5/5	custom
668	NP_895033-8-426	248.892	242.821	0.30533	experimental		QYLGVDPL		Qualified Repeats:B=4/4	custom
669	NP_895033-8-427	203.04	209.967	0.333509	experimental		YLGVDPLP		Qualified Repeats:B=5/5	custom
670	NP_895033-8-428	110.622	229.84	0.630281	experimental		LGVDPLPE		Qualified Repeats:B=4/4	custom
671	NP_895033-8-429	78.986	236.922	0.738828	experimental		GVDPLPEG		Qualified Repeats:B=4/5	custom
672	NP_895033-8-430	142.686	237.349	0.547703	experimental		VDPLPEGR		Qualified Repeats:B=4/4	custom
673	NP_895033-8-431	405.29	287.113	0.15804	experimental		DPLPEGRS		Qualified Repeats:B=4/5	custom
674	NP_895033-8-432	1270.17	567.508	0.0252022	experimental		PLPEGRSA		Qualified Repeats:B=4/4	custom
675	NP_895033-8-433	64.4827	192.426	0.770564	experimental		LPEGRSAE		Qualified Repeats:B=5/5	custom
676	NP_895033-8-434	45.1508	218.419	0.841963	experimental		PEGRSAEK		Qualified Repeats:B=4/4	custom
677	NP_895033-8-435	108.649	256.037	0.671292	experimental		EGRSAEKV		Qualified Repeats:B=5/5	custom
678	NP_895033-8-436	127.06	228.951	0.578892	experimental		GRSAEKVG		Qualified Repeats:B=2/4	custom
679	NP_895033-8-437	438.991	312.559	0.160141	experimental		RSAEKVGS		Qualified Repeats:B=5/5	custom
680	NP_895033-8-438	280.673	272.681	0.303305	experimental		SAEKVGSF		Qualified Repeats:B=3/4	custom
681	NP_895033-8-439	181.044	270.171	0.532559	experimental		AEKVGSFN		Qualified Repeats:B=5/5	custom
682	NP_895033-8-440	178.679	248.793	0.472618	experimental		EKVGSFNT		Qualified Repeats:B=4/4	custom
683	NP_895033-8-441	403.429	263.368	0.125547	experimental		KVGSFNTL		Qualified Repeats:B=5/5	custom
684	NP_895033-8-442	405.776	275.655	0.140984	experimental		VGSFNTLR		Qualified Repeats:B=4/4	custom
685	NP_895033-8-443	448.165	306.764	0.144005	experimental		GSFNTLRG		Qualified Repeats:B=5/5	custom
686	NP_895033-8-444	2040.24	708.998	0.00400428	experimental		SFNTLRGA		Qualified Repeats:B=3/4	custom
687	NP_895033-8-445	840.504	447.289	0.0602137	experimental		FNTLRGAG		Qualified Repeats:B=4/5	custom
688	NP_895033-8-446	295.276	232.684	0.204413	experimental		NTLRGAGV		Qualified Repeats:B=3/4	custom
689	NP_895033-8-447	227.285	269.988	0.39985	experimental		TLRGAGVT		Qualified Repeats:B=5/5	custom
690	NP_895033-8-448	457.409	397.972	0.250382	experimental		LRGAGVTG		Qualified Repeats:B=4/4	custom
691	NP_895033-8-449	205.599	313.454	0.513829	experimental		RGAGVTGT		Qualified Repeats:B=5/5	custom
692	NP_895033-8-450	157.016	258.871	0.54413	experimental		GAGVTGTN		Qualified Repeats:B=4/4	custom
693	NP_895033-8-451	230.759	246.703	0.349566	experimental		AGVTGTNV		Qualified Repeats:B=5/5	custom
694	NP_895033-8-452	1676.74	856.596	0.0502802	experimental		GVTGTNVA		Qualified Repeats:B=3/4	custom
695	NP_895033-8-453	267.396	255.036	0.294393	experimental		VTGTNVAR		Qualified Repeats:B=4/5	custom
696	NP_895033-8-454	478.051	303.454	0.115149	experimental		TGTNVARS		Qualified Repeats:B=2/4	custom
697	NP_895033-8-455	552.339	385.059	0.151425	experimental		GTNVARSE		Qualified Repeats:B=5/5	custom
698	NP_895033-8-456	487.231	391.696	0.213507	experimental		TNVARSEY		Qualified Repeats:B=4/4	custom
699	NP_895033-8-457	419.173	317.67	0.186966	experimental		NVARSEYV		Qualified Repeats:B=5/5	custom
700	NP_895033-8-458	403.785	335.284	0.228442	experimental		VARSEYVT		Qualified Repeats:B=3/4	custom
701	NP_895033-8-459	553.913	361.38	0.125308	experimental		ARSEYVTG		Qualified Repeats:B=5/5	custom
702	NP_895033-8-460	14.8566	194.397	0.939078	experimental		RSEYVTGN		Qualified Repeats:B=3/4	custom
703	NP_895033-8-461	29.1633	202.072	0.986607	experimental		SEYVTGNE		Qualified Repeats:B=5/5	custom
704	NP_895033-8-462	4.4456	207.232	1	experimental		EYVTGNEP		Qualified Repeats:B=3/4	custom
705	NP_895033-8-463	116.144	236.729	0.623674	experimental		YVTGNEPG		Qualified Repeats:B=4/5	custom
706	NP_895033-8-464	356.66	236.828	0.132045	experimental		VTGNEPGS		Qualified Repeats:B=4/4	custom
707	NP_895033-8-465	73.4608	214.775	0.732307	experimental		TGNEPGSC		Qualified Repeats:B=5/5	custom
708	NP_895033-8-466	77.7306	213.313	0.721946	experimental		GNEPGSCK		Qualified Repeats:B=3/4	custom
709	NP_895033-8-467	188.284	320.104	0.584422	experimental		NEPGSCKR		Qualified Repeats:B=5/5	custom
710	NP_895033-8-468	154.81	233.809	0.507866	experimental		EPGSCKRV		Qualified Repeats:B=4/4	custom
711	NP_895033-8-469	324.764	291.899	0.265854	experimental		PGSCKRVT		Qualified Repeats:B=5/5	custom
712	NP_895033-8-470	381.864	286.039	0.181847	experimental		GSCKRVTG		Qualified Repeats:B=4/4	custom
713	NP_895033-8-471	141.76	228.188	0.584643	experimental		SCKRVTGD		Qualified Repeats:B=5/5	custom
714	NP_895033-8-472	42.3385	213.949	0.856286	experimental		CKRVTGDE		Qualified Repeats:B=4/4	custom
715	NP_895033-8-473	131.482	211.53	0.534193	experimental		KRVTGDEY		Qualified Repeats:B=5/5	custom
716	NP_895033-8-474	104.434	247.473	0.698959	experimental		RVTGDEYV		Qualified Repeats:B=4/4	custom
717	NP_895033-8-475	80.5291	205.413	0.695014	experimental		VTGDEYVG		Qualified Repeats:B=5/5	custom
718	NP_895033-8-476	32.449	232.624	0.890564	experimental		TGDEYVGP		Qualified Repeats:B=4/4	custom
719	NP_895033-8-477	90.4162	208.684	0.6648	experimental		GDEYVGPQ		Qualified Repeats:B=5/5	custom
720	NP_895033-8-478	45.1128	204.572	0.886296	experimental		DEYVGPQQ		Qualified Repeats:B=4/4	custom
721	NP_895033-8-479	269.449	308.659	0.382651	experimental		EYVGPQQY		Qualified Repeats:B=4/5	custom
722	NP_895033-8-480	489.341	360.62	0.174771	experimental		YVGPQQYN		Qualified Repeats:B=4/4	custom
723	NP_895033-8-481	255.048	283.31	0.367959	experimental		VGPQQYNT		Qualified Repeats:B=5/5	custom
724	NP_895033-8-482	452.763	388.8	0.244186	experimental		GPQQYNTF		Qualified Repeats:B=3/4	custom
725	NP_895033-8-483	383.096	321.713	0.233702	experimental		PQQYNTFC		Qualified Repeats:B=5/5	custom
726	NP_895033-8-484	366	313.092	0.24238	experimental		QQYNTFCG		Qualified Repeats:B=4/4	custom
727	NP_895033-8-485	479.156	322.159	0.136904	experimental		QYNTFCGG		Qualified Repeats:B=5/5	custom
728	NP_895033-8-486	365.757	309.19	0.236798	experimental		YNTFCGGK		Qualified Repeats:B=4/4	custom
729	NP_895033-8-487	306.781	283.425	0.279042	experimental		NTFCGGKP		Qualified Repeats:B=5/5	custom
730	NP_895033-8-488	287.081	325.922	0.378381	experimental		TFCGGKPN		Qualified Repeats:B=4/4	custom
731	NP_895033-8-489	293.667	243.69	0.22814	experimental		FCGGKPNP		Qualified Repeats:B=5/5	custom
732	NP_895033-8-490	46.1775	191.813	0.819606	experimental		CGGKPNPE		Qualified Repeats:B=3/4	custom
733	NP_895033-8-491	1110.99	563.292	0.0485602	experimental		GGKPNPEA		Qualified Repeats:B=4/5	custom
734	NP_895033-8-492	1243.93	560.104	0.0263487	experimental		GKPNPEAA		Qualified Repeats:B=3/4	custom
735	NP_895033-8-493	41.4936	216.544	0.885743	experimental		KPNPEAAK		Qualified Repeats:B=4/5	custom
736	NP_895033-8-494	6.44557	183.737	1	experimental		PNPEAAKV		Qualified Repeats:B=4/4	custom
737	NP_895033-8-495	86.9943	224.672	0.726112	experimental		NPEAAKVG		Qualified Repeats:B=5/5	custom
738	NP_895033-8-496	23.9889	205.472	0.980052	experimental		PEAAKVGL		Qualified Repeats:B=4/4	custom
739	NP_895033-8-497	188.748	271.191	0.486402	experimental		EAAKVGLS		Qualified Repeats:B=5/5	custom
740	NP_895033-8-498	363.864	278.572	0.191465	experimental		AAKVGLSL		Qualified Repeats:B=4/4	custom
741	NP_895033-8-499	304.682	294.354	0.300598	experimental		AKVGLSLT		Qualified Repeats:B=5/5	custom
742	NP_895033-8-500	344.187	250.806	0.169936	experimental		KVGLSLTN		Qualified Repeats:B=4/4	custom
743	NP_895033-8-501	212.858	259.816	0.412605	experimental		VGLSLTNK		Qualified Repeats:B=5/5	custom
744	NP_895033-8-502	474.819	392.354	0.22618	experimental		GLSLTNKS		Qualified Repeats:B=4/4	custom
745	NP_895033-8-503	360.822	280.654	0.198538	experimental		LSLTNKSQ		Qualified Repeats:B=5/5	custom
746	NP_895033-8-504	241.078	249.371	0.333642	experimental		SLTNKSQT		Qualified Repeats:B=4/4	custom
747	NP_895033-8-505	288.049	283.439	0.309472	experimental		LTNKSQTV		Qualified Repeats:B=5/5	custom
748	NP_895033-8-506	465.534	300.65	0.121496	experimental		TNKSQTVS		Qualified Repeats:B=4/4	custom
749	NP_895033-8-507	611.568	354.096	0.0841254	experimental		NKSQTVSG		Qualified Repeats:B=4/5	custom
750	NP_895033-8-508	310.816	278.233	0.263918	experimental		KSQTVSGT		Qualified Repeats:B=4/4	custom
751	NP_895033-8-509	239.641	250.963	0.339605	experimental		SQTVSGTL		Qualified Repeats:B=5/5	custom
752	NP_895033-8-510	390.547	353.315	0.268965	experimental		QTVSGTLT		Qualified Repeats:B=4/4	custom
753	NP_895033-8-511	330.522	314.16	0.292731	experimental		TVSGTLTG		Qualified Repeats:B=5/5	custom
754	NP_895033-8-512	364.733	261.289	0.162717	experimental		VSGTLTGR		Qualified Repeats:B=4/4	custom
755	NP_895033-8-513	787.094	409.723	0.0547114	experimental		SGTLTGRS		Qualified Repeats:B=5/5	custom
756	NP_895033-8-514	535.903	375.961	0.154009	experimental		GTLTGRSE		Qualified Repeats:B=4/4	custom
757	NP_895033-8-515	523.009	312.429	0.0941077	experimental		TLTGRSEL		Qualified Repeats:B=5/5	custom
758	NP_895033-8-516	382.227	341.468	0.262954	experimental		LTGRSELV		Qualified Repeats:B=4/4	custom
759	NP_895033-8-517	422.654	311.928	0.175399	experimental		TGRSELVT		Qualified Repeats:B=5/5	custom
760	NP_895033-8-518	378.709	423.52	0.371189	experimental		GRSELVTG		Qualified Repeats:B=4/4	custom
761	NP_895033-8-519	16.5336	173.616	1	experimental		RSELVTGD		Qualified Repeats:B=5/5	custom
762	NP_895033-8-520	0.01	171.659	1	experimental		SELVTGDE		Qualified Repeats:B=4/4	custom
763	NP_895033-8-521	4.03017	205.279	1	experimental		ELVTGDEP		Qualified Repeats:B=4/5	custom
764	NP_895033-8-522	117.665	255.496	0.779672	experimental		LVTGDEPG		Qualified Repeats:B=3/4	custom
765	NP_895033-8-523	8.39672	190.336	1	experimental		VTGDEPGT		Qualified Repeats:B=5/5	custom
766	NP_895033-8-524	71.2615	199.629	0.73883	experimental		TGDEPGTC		Qualified Repeats:B=3/4	custom
767	NP_895033-8-525	78.7211	238.147	0.740963	experimental		GDEPGTCK		Qualified Repeats:B=5/5	custom
768	NP_895033-8-526	587.544	470.779	0.211993	experimental		DEPGTCKA		Qualified Repeats:B=3/4	custom
769	NP_895033-8-527	148.272	228.973	0.517248	experimental		EPGTCKAV		Qualified Repeats:B=4/5	custom
770	NP_895033-8-528	196.643	262.389	0.453567	experimental		PGTCKAVT		Qualified Repeats:B=4/4	custom
771	NP_895033-8-529	213.245	273.664	0.435819	experimental		GTCKAVTG		Qualified Repeats:B=5/5	custom
772	NP_895033-8-530	239.557	252.688	0.343082	experimental		TCKAVTGT		Qualified Repeats:B=4/4	custom
773	NP_895033-8-531	427.086	364.537	0.241335	experimental		CKAVTGTP		Qualified Repeats:B=5/5	custom
774	NP_895033-8-532	524.62	347.407	0.130992	experimental		KAVTGTPY		Qualified Repeats:B=4/4	custom
775	NP_895033-8-533	488.767	366.756	0.18261	experimental		AVTGTPYS		Qualified Repeats:B=5/5	custom
776	NP_895033-8-534	412.655	325.903	0.205417	experimental		VTGTPYSG		Qualified Repeats:B=4/4	custom
777	NP_895033-8-535	288.223	247.215	0.243633	experimental		TGTPYSGV		Qualified Repeats:B=4/5	custom
778	NP_895033-8-536	115.761	238.323	0.627135	experimental		GTPYSGVE		Qualified Repeats:B=4/4	custom
779	NP_895033-8-537	190.509	243.985	0.434879	experimental		TPYSGVEQ		Qualified Repeats:B=5/5	custom
780	NP_895033-8-538	1175.91	630.236	0.0620485	experimental		PYSGVEQA		Qualified Repeats:B=4/4	custom
781	NP_895033-8-539	378.046	276.186	0.171032	experimental		YSGVEQAS		Qualified Repeats:B=5/5	custom
782	NP_895033-8-540	13.9232	182.1	0.969094	experimental		SGVEQASG		Qualified Repeats:B=4/4	custom
783	NP_895033-8-541	125.781	213.399	0.555556	experimental		GVEQASGW		Qualified Repeats:B=5/5	custom
784	NP_895033-8-542	185.312	289.073	0.521461	experimental		VEQASGWC		Qualified Repeats:B=3/4	custom
785	NP_895033-8-543	118.306	236.324	0.616623	experimental		EQASGWCD		Qualified Repeats:B=4/5	custom
786	NP_895033-8-544	187.578	268.815	0.485278	experimental		QASGWCDT		Qualified Repeats:B=3/4	custom
787	NP_895033-8-545	401.516	354.588	0.257459	experimental		ASGWCDTN		Qualified Repeats:B=4/5	custom
788	NP_895033-8-546	653.857	404.41	0.105896	experimental		SGWCDTNS		Qualified Repeats:B=4/4	custom
789	NP_895033-8-547	328.542	293.02	0.262161	experimental		GWCDTNSV		Qualified Repeats:B=5/5	custom
790	NP_895033-8-548	274.498	246.99	0.266378	experimental		WCDTNSVR		Qualified Repeats:B=4/4	custom
791	NP_895033-8-549	224.026	317.86	0.48091	experimental		CDTNSVRE		Qualified Repeats:B=4/5	custom
792	NP_895033-8-550	68.2722	222.05	0.758476	experimental		DTNSVREI		Qualified Repeats:B=4/4	custom
793	NP_895033-8-551	333.508	268.964	0.214956	experimental		TNSVREIQ		Qualified Repeats:B=5/5	custom
794	NP_895033-8-552	91.0624	237.242	0.701081	experimental		NSVREIQD		Qualified Repeats:B=4/4	custom
795	NP_895033-8-553	181.465	288.392	0.529173	experimental		SVREIQDR		Qualified Repeats:B=5/5	custom
796	NP_895033-8-554	239.089	330.569	0.469489	experimental		VREIQDRT		Qualified Repeats:B=4/4	custom
797	NP_895033-8-555	513.501	354.132	0.147025	experimental		REIQDRTP		Qualified Repeats:B=5/5	custom
798	NP_895033-8-556	475.117	383.925	0.215864	experimental		EIQDRTPK		Qualified Repeats:B=4/4	custom
799	NP_895033-8-557	257.214	277.219	0.353461	experimental		IQDRTPKL		Qualified Repeats:B=4/5	custom
800	NP_895033-8-558	160.789	268.951	0.549923	experimental		QDRTPKLL		Qualified Repeats:B=3/4	custom
801	NP_895033-8-559	166.24	240.141	0.488746	experimental		DRTPKLLG		Qualified Repeats:B=4/5	custom
802	NP_895033-8-560	468.05	313.186	0.135025	experimental		RTPKLLGT		Qualified Repeats:B=4/4	custom
803	NP_895033-8-561	308.187	315.862	0.329182	experimental		TPKLLGTP		Qualified Repeats:B=4/5	custom
804	NP_895033-8-562	291.231	324.27	0.369096	experimental		PKLLGTPG		Qualified Repeats:B=4/4	custom
805	NP_895033-8-563	1630.91	681.523	0.0167025	experimental		KLLGTPGA		Qualified Repeats:B=5/5	custom
806	NP_895033-8-564	203.568	261.076	0.435521	experimental		LLGTPGAV		Qualified Repeats:B=4/4	custom
807	NP_895033-8-565	225.894	248.409	0.363128	experimental		LGTPGAVM		Qualified Repeats:B=5/5	custom
808	NP_895033-8-566	200.667	247.974	0.418356	experimental		GTPGAVMT		Qualified Repeats:B=4/4	custom
809	NP_895033-8-567	191.976	279.214	0.491704	experimental		TPGAVMTG		Qualified Repeats:B=5/5	custom
810	NP_895033-8-568	251.631	244.757	0.303878	experimental		PGAVMTGL		Qualified Repeats:B=4/4	custom
811	NP_895033-8-569	283.239	287.253	0.324089	experimental		GAVMTGLQ		Qualified Repeats:B=5/5	custom
812	NP_895033-8-570	165.022	254.289	0.516342	experimental		AVMTGLQP		Qualified Repeats:B=4/4	custom
813	NP_895033-8-571	288.388	283.114	0.308348	experimental		VMTGLQPG		Qualified Repeats:B=5/5	custom
814	NP_895033-8-572	192.62	237.297	0.416919	experimental		MTGLQPGV		Qualified Repeats:B=4/4	custom
815	NP_895033-8-573	219.828	287.615	0.44465	experimental		TGLQPGVG		Qualified Repeats:B=5/5	custom
816	NP_895033-8-574	236.022	208.982	0.258704	experimental		GLQPGVGG		Qualified Repeats:B=4/4	custom
817	NP_895033-8-575	196.078	249.58	0.432054	experimental		LQPGVGGV		Qualified Repeats:B=5/5	custom
818	NP_895033-8-576	175.952	283.989	0.535512	experimental		QPGVGGVM		Qualified Repeats:B=4/4	custom
819	NP_895033-8-577	269.788	334.737	0.420231	experimental		PGVGGVMT		Qualified Repeats:B=5/5	custom
820	NP_895033-8-578	236.35	300.569	0.431636	experimental		GVGGVMTG		Qualified Repeats:B=4/4	custom
821	NP_895033-8-579	1604.56	611.688	0.00870727	experimental		VGGVMTGA		Qualified Repeats:B=5/5	custom
822	NP_895033-8-580	136.88	272.665	0.615638	experimental		GGVMTGAE		Qualified Repeats:B=4/4	custom
823	NP_895033-8-581	88.1412	298.051	0.767425	experimental		GVMTGAEK		Qualified Repeats:B=3/5	custom
824	NP_895033-8-582	215.337	294.866	0.465186	experimental		VMTGAEKG		Qualified Repeats:B=3/4	custom
825	NP_895033-8-583	1156.48	473.321	0.0145461	experimental		MTGAEKGA		Qualified Repeats:B=5/5	custom
826	NP_895033-8-584	100.491	198.561	0.612767	experimental		TGAEKGAC		Qualified Repeats:B=4/4	custom
827	NP_895033-8-585	78.9286	207.805	0.704061	experimental		GAEKGACE		Qualified Repeats:B=5/5	custom
828	NP_895033-8-586	50.4071	233.554	0.829113	experimental		AEKGACEP		Qualified Repeats:B=2/4	custom
829	NP_895033-8-587	181.218	267.903	0.49874	experimental		EKGACEPL		Qualified Repeats:B=4/5	custom
830	NP_895033-8-588	257.526	309.121	0.404764	experimental		KGACEPLT		Qualified Repeats:B=4/4	custom
831	NP_895033-8-589	61.0477	213.49	0.774901	experimental		GACEPLTG		Qualified Repeats:B=3/5	custom
832	NP_895033-8-590	10.3413	169.907	1	experimental		ACEPLTGT		Qualified Repeats:B=4/4	custom
833	NP_895033-8-591	132.007	265.603	0.619162	experimental		CEPLTGTP		Qualified Repeats:B=4/5	custom
834	NP_895033-8-592	63.7877	216.61	0.789168	experimental		EPLTGTPY		Qualified Repeats:B=3/4	custom
835	NP_895033-8-593	280.309	255.913	0.273344	experimental		PLTGTPYV		Qualified Repeats:B=5/5	custom
836	NP_895033-8-594	267.926	282.596	0.343053	experimental		LTGTPYVG		Qualified Repeats:B=4/4	custom
837	NP_895033-8-595	315.245	273.133	0.248397	experimental		TGTPYVGG		Qualified Repeats:B=5/5	custom
838	NP_895033-8-596	116.891	223.136	0.600357	experimental		GTPYVGGD		Qualified Repeats:B=4/4	custom
839	NP_895033-8-597	133.914	247.883	0.589013	experimental		TPYVGGDQ		Qualified Repeats:B=5/5	custom
840	NP_895033-8-598	250.596	303.608	0.409119	experimental		PYVGGDQL		Qualified Repeats:B=4/4	custom
841	NP_895033-8-599	127.028	254.494	0.61766	experimental		YVGGDQLV		Qualified Repeats:B=4/5	custom
842	NP_895033-8-600	108.22	236.327	0.660597	experimental		VGGDQLVQ		Qualified Repeats:B=4/4	custom
843	NP_895033-8-601	1000.68	569.658	0.0789614	experimental		GGDQLVQA		Qualified Repeats:B=4/5	custom
844	NP_895033-8-602	118.169	241.359	0.624398	experimental		GDQLVQAC		Qualified Repeats:B=4/4	custom
845	NP_895033-8-603	127.063	230.967	0.582205	experimental		DQLVQACG		Qualified Repeats:B=4/5	custom
846	NP_895033-8-604	682.937	307.459	0.0263257	experimental		QLVQACGS		Qualified Repeats:B=4/4	custom
847	NP_895033-8-605	103.14	222.629	0.643142	experimental		LVQACGSD		Qualified Repeats:B=5/5	custom
848	NP_895033-8-606	767.365	503.005	0.127095	experimental		VQACGSDA		Qualified Repeats:B=4/4	custom
849	NP_895033-8-607	47.4995	235.151	0.869765	experimental		QACGSDAP		Qualified Repeats:B=5/5	custom
850	NP_895033-8-608	621.22	318.248	0.0509239	experimental		ACGSDAPA		Qualified Repeats:B=4/4	custom
851	NP_895033-8-609	54.9234	217.686	0.831192	experimental		CGSDAPAG		Qualified Repeats:B=5/5	custom
852	NP_895033-8-610	384.984	269.261	0.152755	experimental		GSDAPAGS		Qualified Repeats:B=4/4	custom
853	NP_895033-8-611	38.5952	209.846	0.93063	experimental		SDAPAGSN		Qualified Repeats:B=5/5	custom
854	NP_895033-8-612	58.0101	220.85	0.80064	experimental		DAPAGSND		Qualified Repeats:B=4/4	custom
855	NP_895033-8-613	285.516	275.383	0.299799	experimental		APAGSNDH		Qualified Repeats:B=5/5	custom
856	NP_895033-8-614	1095.36	601.429	0.0685504	experimental		PAGSNDHQ		Qualified Repeats:B=4/4	custom
857	NP_895033-8-615	1101.43	507.26	0.0298949	experimental		AGSNDHQG		Qualified Repeats:B=5/5	custom
858	NP_895033-8-616	2075.99	1054.23	0.0489158	experimental		GSNDHQGS		Qualified Repeats:B=4/4	custom
859	NP_895033-8-617	607.04	369.845	0.100706	experimental		SNDHQGSS		Qualified Repeats:B=4/5	custom
860	NP_895033-8-618	223.754	241.551	0.354248	experimental		NDHQGSSE		Qualified Repeats:B=4/4	custom
861	NP_895033-8-619	501.096	348.325	0.150241	experimental		DHQGSSES		Qualified Repeats:B=4/5	custom
862	NP_895033-8-620	567.83	343.986	0.0987709	experimental		HQGSSESS		Qualified Repeats:B=4/4	custom
863	NP_895033-8-621	23.4584	205.13	1	experimental		QGSSESSP		Qualified Repeats:B=5/5	custom
864	NP_895033-8-622	138.532	208.578	0.506551	experimental		GSSESSPW		Qualified Repeats:B=4/4	custom
865	NP_895033-8-623	106.838	242.706	0.659775	experimental		SSESSPWT		Qualified Repeats:B=5/5	custom
866	NP_895033-8-624	150.173	222.118	0.498951	experimental		SESSPWTH		Qualified Repeats:B=3/4	custom
867	NP_895033-8-625	1023.34	388.455	0.00842465	experimental		ESSPWTHF		Qualified Repeats:B=5/5	custom
868	NP_895033-8-626	3780.03	1753.85	0.0311299	experimental		SSPWTHFS		Qualified Repeats:B=4/4	custom
869	NP_895033-8-627	864.668	409.533	0.0347307	experimental		SPWTHFSV		Qualified Repeats:B=5/5	custom
870	NP_895033-8-628	903.819	518.343	0.0811973	experimental		PWTHFSVQ		Qualified Repeats:B=4/4	custom
871	NP_895033-8-629	1240.49	598.301	0.0381275	experimental		WTHFSVQS		Qualified Repeats:B=5/5	custom
872	NP_895033-8-630	332.106	352.71	0.346375	experimental		THFSVQSP		Qualified Repeats:B=4/4	custom
873	NP_895033-8-631	2935.2	1027.72	0.00428712	experimental		HFSVQSPA		Qualified Repeats:B=5/5	custom
874	NP_895033-8-632	441.893	281.012	0.11581	experimental		FSVQSPAR		Qualified Repeats:B=3/4	custom
875	NP_895033-8-633	1614.63	884.78	0.0679999	experimental		SVQSPARA		Qualified Repeats:B=5/5	custom
876	NP_895033-8-634	503.634	282.371	0.0744719	experimental		VQSPARAM		Qualified Repeats:B=4/4	custom
877	NP_895033-8-635	579.536	420.047	0.167654	experimental		QSPARAMQ		Qualified Repeats:B=5/5	custom
878	NP_895033-8-636	323.219	315.841	0.306106	experimental		SPARAMQL		Qualified Repeats:B=4/4	custom
879	NP_895033-8-637	229.626	272.656	0.399656	experimental		PARAMQLQ		Qualified Repeats:B=5/5	custom
880	NP_895033-8-638	339.205	330.654	0.304926	experimental		ARAMQLQR		Qualified Repeats:B=4/4	custom
881	NP_895033-8-639	485.013	346.53	0.161598	experimental		RAMQLQRD		Qualified Repeats:B=5/5	custom
882	NP_895033-8-640	270.588	251.611	0.282156	experimental		AMQLQRDP		Qualified Repeats:B=4/4	custom
883	NP_895033-8-641	681.492	465.399	0.143081	experimental		MQLQRDPR		Qualified Repeats:B=5/5	custom
884	NP_895033-8-642	901.386	373.974	0.0159332	experimental		QLQRDPRS		Qualified Repeats:B=4/4	custom
885	NP_895033-8-643	958.283	429.467	0.0256498	experimental		LQRDPRSG		Qualified Repeats:B=5/5	custom
886	NP_895033-8-644	305.248	318.019	0.337105	experimental		QRDPRSGV		Qualified Repeats:B=4/4	custom
887	NP_895033-8-645	251.232	263.215	0.339813	experimental		RDPRSGVT		Qualified Repeats:B=4/5	custom
888	NP_895033-8-646	276.441	285.846	0.333466	experimental		DPRSGVTG		Qualified Repeats:B=4/4	custom
889	NP_895033-8-647	224.768	288.819	0.436403	experimental		PRSGVTGT		Qualified Repeats:B=5/5	custom
890	NP_895033-8-648	226.815	263.916	0.390078	experimental		RSGVTGTS		Qualified Repeats:B=4/4	custom
891	NP_895033-8-649	268.64	318.299	0.398646	experimental		SGVTGTSY		Qualified Repeats:B=5/5	custom
892	NP_895033-8-650	122.384	228.661	0.592475	experimental		GVTGTSYE		Qualified Repeats:B=4/4	custom
893	NP_895033-8-651	291.493	290.684	0.315935	experimental		VTGTSYEQ		Qualified Repeats:B=5/5	custom
894	NP_895033-8-652	175.67	252.477	0.521262	experimental		TGTSYEQG		Qualified Repeats:B=4/4	custom
895	NP_895033-8-653	369.749	328.913	0.260917	experimental		GTSYEQGS		Qualified Repeats:B=5/5	custom
896	NP_895033-8-654	24.3153	180.046	1	experimental		TSYEQGSQ		Qualified Repeats:B=3/4	custom
897	NP_895033-8-655	206.286	267.29	0.440222	experimental		SYEQGSQI		Qualified Repeats:B=5/5	custom
898	NP_895033-8-656	210.48	242.336	0.385066	experimental		YEQGSQIT		Qualified Repeats:B=4/4	custom
899	NP_895033-8-657	113.349	268.343	0.694709	experimental		EQGSQITG		Qualified Repeats:B=5/5	custom
900	NP_895033-8-658	226.061	254.028	0.373485	experimental		QGSQITGP		Qualified Repeats:B=4/4	custom
901	NP_895033-8-659	349.123	277.964	0.209087	experimental		GSQITGPF		Qualified Repeats:B=5/5	custom
902	NP_895033-8-660	262.553	268.761	0.328587	experimental		SQITGPFN		Qualified Repeats:B=4/4	custom
903	NP_895033-8-661	328.276	354.62	0.354565	experimental		QITGPFNM		Qualified Repeats:B=5/5	custom
904	NP_895033-8-662	1620.51	705.678	0.0216452	experimental		ITGPFNMA		Qualified Repeats:B=4/4	custom
905	NP_895033-8-663	263.748	316.789	0.40506	experimental		TGPFNMAV		Qualified Repeats:B=5/5	custom
906	NP_895033-8-664	109.964	253.488	0.66441	experimental		GPFNMAVD		Qualified Repeats:B=4/4	custom
907	NP_895033-8-665	197.824	269.145	0.462305	experimental		PFNMAVDK		Qualified Repeats:B=5/5	custom
908	NP_895033-8-666	308.225	361.845	0.394287	experimental		FNMAVDKI		Qualified Repeats:B=4/4	custom
909	NP_895033-8-667	243.209	298.92	0.415829	experimental		NMAVDKIT		Qualified Repeats:B=5/5	custom
910	NP_895033-8-668	214.869	339.992	0.527371	experimental		MAVDKITG		Qualified Repeats:B=4/4	custom
911	NP_895033-8-669	241.87	313.002	0.439646	experimental		AVDKITGT		Qualified Repeats:B=5/5	custom
912	NP_895033-8-670	93.3169	227.667	0.767738	experimental		VDKITGTE		Qualified Repeats:B=4/4	custom
913	NP_895033-8-671	176.577	237.875	0.457871	experimental		DKITGTEQ		Qualified Repeats:B=4/5	custom
914	NP_895033-8-672	280.398	286.949	0.328453	experimental		KITGTEQF		Qualified Repeats:B=4/4	custom
915	NP_895033-8-673	281.741	292.151	0.334831	experimental		ITGTEQFR		Qualified Repeats:B=5/5	custom
916	NP_895033-8-674	1301.68	694.754	0.0609719	experimental		TGTEQFRF		Qualified Repeats:B=3/4	custom
917	NP_895033-8-675	457.247	361.259	0.20559	experimental		GTEQFRFD		Qualified Repeats:B=5/5	custom
918	NP_895033-8-676	765.526	446.017	0.0860761	experimental		TEQFRFDR		Qualified Repeats:B=4/4	custom
919	NP_895033-8-677	826.347	450.745	0.066742	experimental		EQFRFDRK		Qualified Repeats:B=5/5	custom
920	NP_895033-8-678	1018.12	417.089	0.0146395	experimental		QFRFDRKQ		Qualified Repeats:B=4/4	custom
921	NP_895033-8-679	1651.77	594.753	0.00547938	experimental		FRFDRKQR		Qualified Repeats:B=5/5	custom
922	NP_895033-8-680	2568.18	592.908	1.47907e-05	experimental		RFDRKQRH		Qualified Repeats:B=4/4	custom
923	NP_895033-8-681	8847.63	3146.77	0.00492594	experimental		FDRKQRHF		Qualified Repeats:B=3/5	custom
924	NP_895033-8-682	7293.22	2799.56	0.00917953	experimental		DRKQRHFK		Qualified Repeats:B=4/4	custom
925	NP_895033-8-683	17553.7	5946.24	0.0031547	experimental		RKQRHFKS		Qualified Repeats:B=5/5	custom
926	NP_895033-8-684	1294.98	558.497	0.0204044	experimental		KQRHFKSV		Qualified Repeats:B=4/4	custom
927	NP_895033-8-685	497.516	369.453	0.178072	experimental		QRHFKSVP		Qualified Repeats:B=4/5	custom
928	NP_895033-8-686	454.26	316.092	0.15066	experimental		RHFKSVPV		Qualified Repeats:B=4/4	custom
929	NP_895033-8-687	365.739	320.9	0.254369	experimental		HFKSVPVE		Qualified Repeats:B=5/5	custom
930	NP_895033-8-688	1231.35	517.289	0.0172874	experimental		FKSVPVEA		Qualified Repeats:B=4/4	custom
931	NP_895033-8-689	138.429	265.537	0.633482	experimental		KSVPVEAT		Qualified Repeats:B=4/5	custom
932	NP_895033-8-690	26.1343	197.185	0.913633	experimental		SVPVEATP		Qualified Repeats:B=4/4	custom
933	NP_895033-8-691	28.9373	190.991	0.885033	experimental		VPVEATPN		Qualified Repeats:B=5/5	custom
934	NP_895033-8-692	0.668246	186.1	1	experimental		PVEATPND		Qualified Repeats:B=4/4	custom
935	NP_895033-8-693	29.9465	189.716	0.920944	experimental		VEATPNDV		Qualified Repeats:B=4/5	custom
936	NP_895033-8-694	148.326	249.276	0.5518	experimental		EATPNDVS		Qualified Repeats:B=3/4	custom
937	NP_895033-8-695	161.848	237.139	0.494895	experimental		ATPNDVSQ		Qualified Repeats:B=4/5	custom
938	NP_895033-8-696	158.41	268.599	0.555326	experimental		TPNDVSQT		Qualified Repeats:B=4/4	custom
939	NP_895033-8-697	173.212	275.13	0.528953	experimental		PNDVSQTR		Qualified Repeats:B=4/5	custom
940	NP_895033-8-698	335.431	327.604	0.305856	experimental		NDVSQTRP		Qualified Repeats:B=4/4	custom
941	NP_895033-8-699	188.719	302.889	0.533216	experimental		DVSQTRPE		Qualified Repeats:B=5/5	custom
942	NP_895033-8-700	1146.22	420.464	0.00640553	experimental		VSQTRPES		Qualified Repeats:B=3/4	custom
943	NP_895033-8-701	621.057	404.72	0.124875	experimental		SQTRPESR		Qualified Repeats:B=5/5	custom
944	NP_895033-8-702	555.635	371.598	0.134822	experimental		QTRPESRV		Qualified Repeats:B=4/4	custom
945	NP_895033-8-703	403.847	284.652	0.155949	experimental		TRPESRVT		Qualified Repeats:B=5/5	custom
946	NP_895033-8-704	648.936	363.647	0.0743206	experimental		RPESRVTG		Qualified Repeats:B=4/4	custom
947	NP_895033-8-705	38.8724	210.985	0.853814	experimental		PESRVTGE		Qualified Repeats:B=4/5	custom
948	NP_895033-8-706	76.3595	242.129	0.752467	experimental		ESRVTGEG		Qualified Repeats:B=3/4	custom
949	NP_895033-8-707	130.785	257.865	0.612003	experimental		SRVTGEGQ		Qualified Repeats:B=5/5	custom
950	NP_895033-8-708	641.384	362.551	0.0768603	experimental		RVTGEGQS		Qualified Repeats:B=4/4	custom
951	NP_895033-8-709	1351.42	565.645	0.0168798	experimental		VTGEGQSA		Qualified Repeats:B=5/5	custom
952	NP_895033-8-710	5.37024	184.012	1	experimental		TGEGQSAG		Qualified Repeats:B=4/4	custom
953	NP_895033-8-711	190.537	302.874	0.529259	experimental		GEGQSAGL		Qualified Repeats:B=5/5	custom
954	NP_895033-8-712	63.4066	214.185	0.86413	experimental		EGQSAGLN		Qualified Repeats:B=4/4	custom
955	NP_895033-8-713	215.979	274.261	0.430963	experimental		GQSAGLNI		Qualified Repeats:B=5/5	custom
956	NP_895033-8-714	206.954	263.383	0.431983	experimental		QSAGLNIT		Qualified Repeats:B=3/4	custom
957	NP_895033-8-715	229.968	284.909	0.419544	experimental		SAGLNITG		Qualified Repeats:B=4/5	custom
958	NP_895033-8-716	61.8904	209.02	0.779133	experimental		AGLNITGD		Qualified Repeats:B=4/4	custom
959	NP_895033-8-717	66.6736	202.978	0.746493	experimental		GLNITGDD		Qualified Repeats:B=5/5	custom
960	NP_895033-8-718	284.555	292.703	0.33094	experimental		LNITGDDW		Qualified Repeats:B=4/4	custom
961	NP_895033-8-719	47.059	172.364	0.792184	experimental		NITGDDWD		Qualified Repeats:B=5/5	custom
962	NP_895033-8-720	54.2147	233.877	0.818356	experimental		ITGDDWDR		Qualified Repeats:B=4/4	custom
963	NP_895033-8-721	349.864	332.774	0.293064	experimental		TGDDWDRS		Qualified Repeats:B=5/5	custom
964	NP_895033-8-722	252.082	244.258	0.302027	experimental		GDDWDRSE		Qualified Repeats:B=4/4	custom
965	NP_895033-8-723	414.22	325.764	0.20351	experimental		DDWDRSER		Qualified Repeats:B=5/5	custom
966	NP_895033-8-724	436.344	329.643	0.18558	experimental		DWDRSERV		Qualified Repeats:B=4/4	custom
967	NP_895033-8-725	586.403	325.357	0.0714741	experimental		WDRSERVT		Qualified Repeats:B=5/5	custom
968	NP_895033-8-726	588.081	429.298	0.170702	experimental		DRSERVTG		Qualified Repeats:B=4/4	custom
969	NP_895033-8-727	209.113	253.893	0.410123	experimental		RSERVTGT		Qualified Repeats:B=4/5	custom
970	NP_895033-8-728	56.3972	240.004	0.814209	experimental		SERVTGTE		Qualified Repeats:B=3/4	custom
971	NP_895033-8-729	128.003	277.247	0.669348	experimental		ERVTGTEG		Qualified Repeats:B=5/5	custom
972	NP_895033-8-730	1300.8	623.691	0.0369985	experimental		RVTGTEGA		Qualified Repeats:B=4/4	custom
973	NP_895033-8-731	284.573	257.489	0.269049	experimental		VTGTEGAS		Qualified Repeats:B=4/5	custom
974	NP_895033-8-732	830.594	453.263	0.0668627	experimental		TGTEGASA		Qualified Repeats:B=4/4	custom
975	NP_895033-8-733	28.7233	190.879	0.949311	experimental		GTEGASAR		Qualified Repeats:B=3/5	custom
976	NP_895033-8-734	1070.25	529.121	0.043092	experimental		TEGASARR		Qualified Repeats:B=3/4	custom
977	NP_895033-8-735	2380.45	678.595	0.000451255	experimental		EGASARRR		Qualified Repeats:B=5/5	custom
978	NP_895033-8-736	2246.17	747.247	0.00264602	experimental		GASARRRN		Qualified Repeats:B=4/4	custom
979	NP_895033-8-737	2507.56	555.829	6.43181e-06	experimental		ASARRRNP		Qualified Repeats:B=5/5	custom
980	NP_895033-8-738	2178.61	676.548	0.00128019	experimental		SARRRNPT		Qualified Repeats:B=4/4	custom
981	NP_895033-8-739	1851.55	747.239	0.0132119	experimental		ARRRNPTR		Qualified Repeats:B=5/5	custom
982	NP_895033-8-740	3187	654.644	1.12392e-06	experimental		RRRNPTRP		Qualified Repeats:B=4/4	custom
983	NP_895033-8-741	2604.9	641.327	4.86549e-05	experimental		RRNPTRPG		Qualified Repeats:B=5/5	custom
984	NP_895033-8-742	863.289	315.988	0.00629117	experimental		RNPTRPGP		Qualified Repeats:B=4/4	custom
985	NP_895033-8-743	664.353	423.552	0.116734	experimental		NPTRPGPM		Qualified Repeats:B=5/5	custom
986	NP_895033-8-744	1029.29	472.269	0.0292868	experimental		PTRPGPMS		Qualified Repeats:B=4/4	custom
987	NP_895033-8-745	2827.62	950.048	0.00291572	experimental		TRPGPMSA		Qualified Repeats:B=5/5	custom
988	NP_895033-8-746	365.374	323.528	0.258723	experimental		RPGPMSAM		Qualified Repeats:B=4/4	custom
989	NP_895033-8-747	264.675	274.403	0.334739	experimental		PGPMSAMP		Qualified Repeats:B=5/5	custom
990	NP_895033-8-748	1327.22	449.536	0.00315107	experimental		GPMSAMPA		Qualified Repeats:B=4/4	custom
991	NP_895033-8-749	1238.06	569.196	0.0296114	experimental		PMSAMPAA		Qualified Repeats:B=5/5	custom
992	NP_895033-8-750	70.4045	193.914	0.716535	experimental		MSAMPAAD		Qualified Repeats:B=4/4	custom
993	NP_895033-8-751	67.6495	229.001	0.773531	experimental		SAMPAADL		Qualified Repeats:B=5/5	custom
994	NP_895033-8-752	59.3072	238.003	0.803204	experimental		AMPAADLK		Qualified Repeats:B=3/4	custom
995	NP_895033-8-753	244.888	248.301	0.323977	experimental		MPAADLKR		Qualified Repeats:B=5/5	custom
996	NP_895033-8-754	399.094	321.395	0.214297	experimental		PAADLKRN		Qualified Repeats:B=4/4	custom
997	NP_895033-8-755	350.373	317.589	0.269897	experimental		AADLKRNE		Qualified Repeats:B=5/5	custom
998	NP_895033-8-756	151.12	239.287	0.527658	experimental		ADLKRNEE		Qualified Repeats:B=4/4	custom
999	NP_895033-8-757	197.163	267.458	0.460989	experimental		DLKRNEEV		Qualified Repeats:B=5/5	custom
1000	NP_895033-8-758	456.72	335.985	0.174009	experimental		LKRNEEVS		Qualified Repeats:B=3/4	custom
1001	NP_895033-8-759	32.4456	194.556	0.96782	experimental		KRNEEVSQ		Qualified Repeats:B=4/5	custom
1002	NP_895033-8-760	41.5265	218.426	0.919264	experimental		RNEEVSQP		Qualified Repeats:B=4/4	custom
1003	NP_895033-8-761	45.2819	206.58	0.891116	experimental		NEEVSQPM		Qualified Repeats:B=5/5	custom
1004	NP_895033-8-762	285.053	282.422	0.312791	experimental		EEVSQPMS		Qualified Repeats:B=4/4	custom
1005	NP_895033-8-763	297.442	303.097	0.326394	experimental		EVSQPMSR		Qualified Repeats:B=5/5	custom
1006	NP_895033-8-764	414.763	416.946	0.31982	experimental		VSQPMSRV		Qualified Repeats:B=4/4	custom
1007	NP_895033-8-765	415.234	279.947	0.137981	experimental		SQPMSRVT		Qualified Repeats:B=5/5	custom
1008	NP_895033-8-766	329.126	323.738	0.309293	experimental		QPMSRVTG		Qualified Repeats:B=4/4	custom
1009	NP_895033-8-767	833.781	410.331	0.0421436	experimental		PMSRVTGS		Qualified Repeats:B=5/5	custom
1010	NP_895033-8-768	990.597	475.599	0.0372536	experimental		MSRVTGSS		Qualified Repeats:B=4/4	custom
1011	NP_895033-8-769	291.153	264.431	0.270843	experimental		SRVTGSSG		Qualified Repeats:B=5/5	custom
1012	NP_895033-8-770	275.596	288.792	0.339898	experimental		RVTGSSGN		Qualified Repeats:B=4/4	custom
1013	NP_895033-8-771	230.035	345.226	0.505172	experimental		VTGSSGNT		Qualified Repeats:B=4/5	custom
1014	NP_895033-8-772	52.8578	218.168	0.886327	experimental		TGSSGNTD		Qualified Repeats:B=4/4	custom
1015	NP_895033-8-773	169.233	296.547	0.568192	experimental		GSSGNTDQ		Qualified Repeats:B=5/5	custom
1016	NP_895033-8-774	280.736	239.326	0.240754	experimental		SSGNTDQG		Qualified Repeats:B=3/4	custom
1017	NP_895033-8-775	343.169	312.409	0.271974	experimental		SGNTDQGS		Qualified Repeats:B=4/5	custom
1018	NP_895033-8-776	240.6	278.835	0.388174	experimental		GNTDQGSL		Qualified Repeats:B=4/4	custom
1019	NP_895033-8-777	72.6684	225.385	0.860488	experimental		NTDQGSLI		Qualified Repeats:B=5/5	custom
1020	NP_895033-8-778	106.721	232.538	0.646256	experimental		TDQGSLIT		Qualified Repeats:B=4/4	custom
1021	NP_895033-8-779	86.3193	231.033	0.725036	experimental		DQGSLITV		Qualified Repeats:B=5/5	custom
1022	NP_895033-8-780	408.745	322.305	0.2047	experimental		QGSLITVS		Qualified Repeats:B=4/4	custom
1023	NP_895033-8-781	256.711	263.885	0.330615	experimental		GSLITVSG		Qualified Repeats:B=5/5	custom
1024	NP_895033-8-782	250.261	284.179	0.378479	experimental		SLITVSGG		Qualified Repeats:B=4/4	custom
1025	NP_895033-8-783	1535.97	695.725	0.0272536	experimental		LITVSGGA		Qualified Repeats:B=5/5	custom
1026	NP_895033-8-784	288.127	354.225	0.424108	experimental		ITVSGGAR		Qualified Repeats:B=4/4	custom
1027	NP_895033-8-785	345.915	347.404	0.319358	experimental		TVSGGARG		Qualified Repeats:B=5/5	custom
1028	NP_895038-8-001	254.247	258.192	0.324731	experimental		MQRFAGLE		Qualified Repeats:B=4/4	custom
1029	NP_895038-8-002	184.299	211.677	0.383908	experimental		QRFAGLEI		Qualified Repeats:B=3/4	custom
1030	NP_895038-8-003	350.713	265.037	0.185721	experimental		RFAGLEIR		Qualified Repeats:B=4/4	custom
1031	NP_895038-8-004	207.016	284.097	0.466168	experimental		FAGLEIRE		Qualified Repeats:B=3/4	custom
1032	NP_895038-8-005	282.513	299.768	0.345937	experimental		AGLEIRER		Qualified Repeats:B=4/4	custom
1033	NP_895038-8-006	940.104	380.771	0.0135452	experimental		GLEIRERR		Qualified Repeats:B=4/4	custom
1034	NP_895038-8-007	1177.85	504.318	0.0195084	experimental		LEIRERRQ		Qualified Repeats:B=4/4	custom
1035	NP_895038-8-008	1381.62	546.972	0.0115334	experimental		EIRERRQG		Qualified Repeats:B=4/4	custom
1036	NP_895038-8-009	1313.16	575.226	0.0224298	experimental		IRERRQGG		Qualified Repeats:B=4/4	custom
1037	NP_895038-8-010	1818.03	620.638	0.00339529	experimental		RERRQGGS		Qualified Repeats:B=4/4	custom
1038	NP_895038-8-011	555.355	397.371	0.162214	experimental		ERRQGGSS		Qualified Repeats:B=4/4	custom
1039	NP_895038-8-012	491.377	269.701	0.0684479	experimental		RRQGGSSL		Qualified Repeats:B=4/4	custom
1040	NP_895038-8-013	279.395	252.03	0.267582	experimental		RQGGSSLV		Qualified Repeats:B=4/4	custom
1041	NP_895038-8-014	294.325	343.194	0.39108	experimental		QGGSSLVT		Qualified Repeats:B=3/4	custom
1042	NP_895038-8-015	290.072	250.469	0.246787	experimental		GGSSLVTG		Qualified Repeats:B=4/4	custom
1043	NP_895038-8-016	231.82	272.211	0.394395	experimental		GSSLVTGT		Qualified Repeats:B=4/4	custom
1044	NP_895038-8-017	171.037	263.951	0.516968	experimental		SSLVTGTE		Qualified Repeats:B=4/4	custom
1045	NP_895038-8-018	183.493	273.926	0.502918	experimental		SLVTGTEV		Qualified Repeats:B=4/4	custom
1046	NP_895038-8-019	285.638	280.248	0.308062	experimental		LVTGTEVL		Qualified Repeats:B=4/4	custom
1047	NP_895038-8-020	40.4022	234.897	0.896134	experimental		VTGTEVLP		Qualified Repeats:B=3/4	custom
1048	NP_895038-8-021	177.664	256.799	0.489011	experimental		TGTEVLPQ		Qualified Repeats:B=4/4	custom
1049	NP_895038-8-022	907.719	447.827	0.0426555	experimental		GTEVLPQA		Qualified Repeats:B=4/4	custom
1050	NP_895038-8-023	280.582	341.807	0.411686	experimental		TEVLPQAS		Qualified Repeats:B=3/4	custom
1051	NP_895038-8-024	56.2943	242.42	0.827402	experimental		EVLPQASG		Qualified Repeats:B=4/4	custom
1052	NP_895038-8-025	1395.96	551.841	0.0114129	experimental		VLPQASGA		Qualified Repeats:B=4/4	custom
1053	NP_895038-8-026	493.077	331.773	0.137204	experimental		LPQASGAS		Qualified Repeats:B=3/4	custom
1054	NP_895038-8-027	183.481	258.896	0.47848	experimental		PQASGASC		Qualified Repeats:B=4/4	custom
1055	NP_895038-8-028	150.993	276.932	0.585568	experimental		QASGASCV		Qualified Repeats:B=4/4	custom
1056	NP_895038-8-029	266.119	307.311	0.386482	experimental		ASGASCVI		Qualified Repeats:B=4/4	custom
1057	NP_895038-8-030	173.621	243.322	0.475481	experimental		SGASCVIT		Qualified Repeats:B=3/4	custom
1058	NP_895038-8-031	246.633	282.022	0.381805	experimental		GASCVITT		Qualified Repeats:B=4/4	custom
1059	NP_895038-8-032	99.3235	213.758	0.642159	experimental		ASCVITTD		Qualified Repeats:B=4/4	custom
1060	NP_895038-8-033	289.351	313.305	0.355693	experimental		SCVITTDS		Qualified Repeats:B=4/4	custom
1061	NP_895038-8-034	23.8818	205.152	0.907322	experimental		CVITTDSE		Qualified Repeats:B=4/4	custom
1062	NP_895038-8-035	119.022	209.572	0.570058	experimental		VITTDSET		Qualified Repeats:B=4/4	custom
1063	NP_895038-8-036	772.855	450.26	0.0860574	experimental		ITTDSETA		Qualified Repeats:B=4/4	custom
1064	NP_895038-8-037	75.866	215.791	0.833699	experimental		TTDSETAR		Qualified Repeats:B=4/4	custom
1065	NP_895038-8-038	143.599	243.361	0.555121	experimental		TDSETARV		Qualified Repeats:B=4/4	custom
1066	NP_895038-8-039	64.2499	225.956	0.808009	experimental		DSETARVG		Qualified Repeats:B=4/4	custom
1067	NP_895038-8-040	521.477	380.708	0.170736	experimental		SETARVGR		Qualified Repeats:B=4/4	custom
1068	NP_895038-8-041	566.076	409.442	0.166774	experimental		ETARVGRQ		Qualified Repeats:B=2/4	custom
1069	NP_895038-8-042	1189.78	453.473	0.00869383	experimental		TARVGRQN		Qualified Repeats:B=4/4	custom
1070	NP_895038-8-043	1850.12	623.01	0.00297952	experimental		ARVGRQNS		Qualified Repeats:B=4/4	custom
1071	Strep-tag II-neg	1209.23	507.795	0.0172425	experimental		WAAPQAAA		Qualified Repeats:B=20/20	custom
1072	Strep-tag II-pos	371.594	298.353	0.212925	experimental		WSHPQFEK		Qualified Repeats:B=19/20	custom
1073	A	1337.35	592.068	0.0238878	control	control_biosequence			LC Internal Use|Qualified Repeats:B=4/4	control
1074	AFM2	89.2584	206.171	0.708124	control	control_biosequence			LC Internal Use|Qualified Repeats:B=12/15	control
1075	Biotin3-8-3	670.4	337.437	0.0469373	control	control_biosequence			LC Internal Use|Qualified Repeats:B=4/4	control
1076	C	170.764	285.624	0.549904	control	control_biosequence			LC Internal Use|Qualified Repeats:B=4/4	control
1077	CRP	944.212	423.311	0.0257021	control	control_biosequence			LC Internal Use|Qualified Repeats:B=3/4	control
1078	D	172.183	223.756	0.44156	control	control_biosequence			LC Internal Use|Qualified Repeats:B=4/4	control
1079	E	330.4	316.453	0.296421	control	control_biosequence			LC Internal Use|Qualified Repeats:B=4/4	control
1080	F	578.548	293.902	0.0489954	control	control_biosequence			LC Internal Use|Qualified Repeats:B=4/4	control
1081	G	295.551	308.328	0.337749	control	control_biosequence			LC Internal Use|Qualified Repeats:B=4/4	control
1082	H	725.333	346.436	0.0362746	control	control_biosequence			LC Internal Use|Qualified Repeats:B=3/4	control
1083	HA	926.327	504.968	0.0665736	control	control_biosequence			LC Internal Use|Qualified Repeats:B=15/16	control
1084	I	488.45	424.563	0.249917	control	control_biosequence			LC Internal Use|Qualified Repeats:B=4/4	control
1085	K	388.86	299.184	0.193663	control	control_biosequence			LC Internal Use|Qualified Repeats:B=4/4	control
1086	L	380.447	255.062	0.135782	control	control_biosequence			LC Internal Use|Qualified Repeats:B=4/4	control
1087	M	345.582	292.121	0.236776	control	control_biosequence			LC Internal Use|Qualified Repeats:B=3/4	control
1088	MAG1	433.964	410.943	0.290928	control	control_biosequence			LC Internal Use|Qualified Repeats:B=4/4	control
1089	N	249.541	324.429	0.441765	control	control_biosequence			LC Internal Use|Qualified Repeats:B=4/4	control
1090	P	412.107	355.118	0.245824	control	control_biosequence			LC Internal Use|Qualified Repeats:B=3/4	control
1091	Pseudo	1859.7	540.548	0.000580401	control	control_biosequence			LC Internal Use|Qualified Repeats:B=1/1	control
1092	Q	1187.68	540.717	0.0280468	control	control_biosequence			LC Internal Use|Qualified Repeats:B=3/4	control
1093	R	463.664	357.751	0.194929	control	control_biosequence			LC Internal Use|Qualified Repeats:B=4/4	control
1094	Ref4	386.314	317.42	0.223559	control	control_biosequence			LC Internal Use|Qualified Repeats:B=16/16	control
1095	S	632.586	310.539	0.0416316	control	control_biosequence			LC Internal Use|Qualified Repeats:B=4/4	control
1096	SUMOA	103.446	235.616	0.66061	control	control_biosequence			LC Internal Use|Qualified Repeats:B=3/4	control
1097	SUMOB	265.863	249.364	0.286319	control	control_biosequence			LC Internal Use|Qualified Repeats:B=3/4	control
1098	SUMOC	11.2798	194.716	1	control	control_biosequence			LC Internal Use|Qualified Repeats:B=3/4	control
1099	Strep	463.059	328.907	0.159142	control	control_biosequence			LC Internal Use|Qualified Repeats:B=4/4	control
1100	T	428.831	314.068	0.172097	control	control_biosequence			LC Internal Use|Qualified Repeats:B=4/4	control
1101	V	407.737	336.228	0.225223	control	control_biosequence			LC Internal Use|Qualified Repeats:B=4/4	control
1102	VSVG_c3	243.661	274.288	0.374327	control	control_biosequence			LC Internal Use|Qualified Repeats:B=4/4	control
1103	VSVG_n3	621.321	367.541	0.0909156	control	control_biosequence			LC Internal Use|Qualified Repeats:B=4/4	control
1104	W	299.432	311.305	0.336089	control	control_biosequence			LC Internal Use|Qualified Repeats:B=4/4	control
1105	Y	618.005	353.851	0.0807032	control	control_biosequence			LC Internal Use|Qualified Repeats:B=4/4	control
1106	c-myc	12.6969	180.564	1	control	control_biosequence			LC Internal Use|Qualified Repeats:B=4/4	control
1107	Ref1	188.411	246.369	0.44439	control	control_spike_calibration			LC Internal Use|Qualified Repeats:B=16/16	control
1108	Ref2	911.126	492.874	0.0644987	control	control_spike_calibration			LC Internal Use|Qualified Repeats:B=15/16	control
