# Supplementary material for: Advances in Understanding Carboxysome Assembly in Prochlorococcus and Synechococcus Implicate CsoS2 as a Critical Component
Source: Life (Basel). 2015 Mar 27;5(2):1141–71. doi: 10.3390/life5021141 (PMC4499774; doi:10.3390/life5021141)
Supplement: Supplementary File 1 [file life-05-01141-s001.zip › Table_S5.xlsx]

## Sheet: Sheet1
Table S5, A 23 amino acid region locating in the C-region of CsoS2 presents the highest binding affinities in all three cases
position	peptide sequence	signal intensity
		RuBisCO	CsoS1	CsoS1D
673	MAVDKITGTEQFRFDRKQRHFKSVPVEATPNDV	1380
674	MAVDKITGTEQFRFDRKQRHFKSVPVEATPNDV	2260
675	MAVDKITGTEQFRFDRKQRHFKSVPVEATPNDV	3313
676	MAVDKITGTEQFRFDRKQRHFKSVPVEATPNDV	8221
677	MAVDKITGTEQFRFDRKQRHFKSVPVEATPNDV	9704
678	MAVDKITGTEQFRFDRKQRHFKSVPVEATPNDV	6580
679	MAVDKITGTEQFRFDRKQRHFKSVPVEATPNDV	11823		1652
680	MAVDKITGTEQFRFDRKQRHFKSVPVEATPNDV	11208	1666	2568
681	MAVDKITGTEQFRFDRKQRHFKSVPVEATPNDV	12443		8848
682	MAVDKITGTEQFRFDRKQRHFKSVPVEATPNDV	10363	3578	7293
683	MAVDKITGTEQFRFDRKQRHFKSVPVEATPNDV	11214	14236	17554
684	MAVDKITGTEQFRFDRKQRHFKSVPVEATPNDV	6273
685	MAVDKITGTEQFRFDRKQRHFKSVPVEATPNDV	3397
686	MAVDKITGTEQFRFDRKQRHFKSVPVEATPNDV	3074
687	MAVDKITGTEQFRFDRKQRHFKSVPVEATPNDV	833
688	MAVDKITGTEQFRFDRKQRHFKSVPVEATPNDV	2770
* Peptide sequence is shown in black, and numbered according to the position of the first residue in MIT9313 CsoS2 sequence. Maximum signals in each case are in red; signals with top 10 rankings in blue.
